# Supplementary material for: Identification of Genes Related to Squab Muscle Growth and Lipid Metabolism from Transcriptome Profiles of Breast Muscle and Liver in Domestic Pigeon (Columba livia)
Source: Animals (Basel). 2022 Apr 20;12(9):1061. doi: 10.3390/ani12091061 (PMC9100022; doi:10.3390/ani12091061)
Supplement: Supplementary file 1 [file animals-12-01061-s001.zip]

Archive with 4 entries (4 files):
- Table S1. Primer sequences of the genes used in qRT-PCR testing.pdf
- Table S2. Sequencing quality information.xlsx
- Table S3. Statistics of the number of genes with different expression levels.xlsx
- Table S4. Differentially expressed genes of all comparison groups.xlsx
