# Supplementary material for: Identification of Genes Related to Squab Muscle Growth and Lipid Metabolism from Transcriptome Profiles of Breast Muscle and Liver in Domestic Pigeon (Columba livia)
Source: Animals (Basel). 2022 Apr 20;12(9):1061. doi: 10.3390/ani12091061 (PMC9100022; doi:10.3390/ani12091061)
Supplement: Supplementary file 1 [file animals-12-01061-s001.zip › Table S2. Sequencing quality information.xlsx]

## Sheet: Liver
Sample name	Error rate(%)	Q20(%)	Q30(%)	GC content(%)
L0_1	0.03	97.58	93.49	53.48
L0_2	0.03	97.74	93.88	52.5
L0_3	0.03	97.56	93.6	54.05
L0_4	0.03	97.18	92.55	53.88
L0_5	0.03	97.24	92.95	53.54
L1_1	0.03	97.29	92.85	53.09
L1_2	0.03	97.23	92.75	53.12
L1_3	0.03	97.08	92.35	53.15
L1_4	0.03	97.32	92.91	53.22
L1_5	0.03	97.46	93.29	53.87
L2_1	0.03	97.43	93.1	52.97
L2_2	0.03	97.26	92.67	53.35
L2_3	0.03	97.28	92.75	53.61
L2_4	0.03	97.33	92.89	53.51
L2_5	0.03	97.46	93.22	53.92
L3_1	0.03	97.37	93.01	53.83
L3_2	0.03	97.57	93.46	53.74
L3_3	0.03	97.19	92.61	54.46
L3_4	0.03	97.81	93.99	52.26
L3_5	0.03	97.27	92.92	55.01
L4_1	0.03	97.47	93.29	54.02
L4_2	0.03	97.08	92.33	54.06
L4_3	0.03	97.27	92.77	53.13
L4_4	0.03	97.38	93.08	55.01
L4_5	0.03	97.71	93.83	53.39
Average		97.3824	93.0616	53.6068

## Sheet: Breast muscle
Sample name	Error rate(%)	Q20(%)	Q30(%)	GC content(%)
BM0_1	0.03	97.37	93.1	52.73
BM0_2	0.03	97.52	93.6	52.97
BM0_3	0.03	97.36	93.13	54.35
BM0_4	0.03	97.42	93.27	53.19
BM0_5	0.03	97.34	93.16	53.65
BM1_1	0.03	97.33	93.1	55.21
BM1_2	0.03	97.74	93.98	54.01
BM1_3	0.03	97.47	93.39	54.44
BM1_4	0.03	97.46	93.38	54.07
BM1_5	0.03	97.52	93.43	52.74
BM2_1	0.03	97.2	92.68	53.65
BM2_2	0.03	97.37	93.09	53.75
BM2_3	0.03	97.5	93.35	52.66
BM2_4	0.03	97.45	93.33	53.66
BM2_5	0.03	97.55	93.47	53.23
BM3_1	0.03	97.37	93.15	54.64
BM3_2	0.03	96.99	92.27	54.91
BM3_3	0.03	97.55	93.52	53.97
BM3_4	0.03	97.39	93.17	55.73
BM3_5	0.03	97.61	93.61	53.12
BM4_1	0.03	97.16	92.61	54.44
BM4_2	0.03	97.45	93.34	55.21
BM4_3	0.03	97.18	92.57	53.88
BM4_4	0.03	97.46	93.24	53.24
BM4_5	0.03	97.32	93.01	54.25
Average		97.4032	93.198	53.908
