# Supplementary material for: Identification of Genes Related to Squab Muscle Growth and Lipid Metabolism from Transcriptome Profiles of Breast Muscle and Liver in Domestic Pigeon (Columba livia)
Source: Animals (Basel). 2022 Apr 20;12(9):1061. doi: 10.3390/ani12091061 (PMC9100022; doi:10.3390/ani12091061)
Supplement: Supplementary file 1 [file animals-12-01061-s001.zip › Table S3. Statistics of the number of genes with different expression levels.xlsx]

## Sheet: Liver
FPKM Interval	L0_1	L0_2	L0_3	L0_4	L0_5	L1_1	L1_2	L1_3	L1_4	L1_5	L2_1	L2_2	L2_3	L2_4	L2_5	L3_1	L3_2	L3_3	L3_4	L3_5	L4_1	L4_2	L4_3	L4_4	L4_5
0~1	17502(59.28%)	16864(57.12%)	16769(56.79%)	17284(58.54%)	17389(58.89%)	17519(59.33%)	16898(57.23%)	17902(60.63%)	17693(59.92%)	16861(57.11%)	17782(60.22%)	18094(61.28%)	18309(62.01%)	17951(60.80%)	17685(59.90%)	18070(61.20%)	18316(62.03%)	18007(60.99%)	18093(61.28%)	18033(61.07%)	18138(61.43%)	17903(60.63%)	18216(61.69%)	18075(61.22%)	17984(60.91%)
1~3	2423(8.21%)	2495(8.45%)	2751(9.32%)	2513(8.51%)	2662(9.02%)	2833(9.59%)	2483(8.41%)	2732(9.25%)	2523(8.55%)	2784(9.43%)	2551(8.64%)	2628(8.90%)	2629(8.90%)	2694(9.12%)	2573(8.71%)	2575(8.72%)	2625(8.89%)	2643(8.95%)	2436(8.25%)	2565(8.69%)	2493(8.44%)	2554(8.65%)	2513(8.51%)	2590(8.77%)	2571(8.71%)
3~15	5565(18.85%)	5681(19.24%)	5985(20.27%)	5687(19.26%)	5743(19.45%)	5432(18.40%)	5281(17.89%)	5378(18.21%)	5544(18.78%)	5586(18.92%)	5532(18.74%)	5337(18.08%)	5211(17.65%)	5338(18.08%)	5438(18.42%)	5299(17.95%)	5165(17.49%)	5326(18.04%)	5297(17.94%)	5204(17.63%)	5260(17.81%)	5495(18.61%)	5336(18.07%)	5185(17.56%)	5363(18.16%)
15~60	2890(9.79%)	3254(11.02%)	2951(9.99%)	2886(9.77%)	2719(9.21%)	2802(9.49%)	3518(11.91%)	2468(8.36%)	2765(9.36%)	3276(11.10%)	2578(8.73%)	2389(8.09%)	2314(7.84%)	2504(8.48%)	2742(9.29%)	2552(8.64%)	2431(8.23%)	2570(8.70%)	2683(9.09%)	2676(9.06%)	2573(8.71%)	2580(8.74%)	2458(8.32%)	2625(8.89%)	2613(8.85%)
>60	1146(3.88%)	1232(4.17%)	1070(3.62%)	1156(3.92%)	1013(3.43%)	940(3.18%)	1346(4.56%)	1046(3.54%)	1001(3.39%)	1019(3.45%)	1083(3.67%)	1078(3.65%)	1063(3.60%)	1039(3.52%)	1088(3.68%)	1030(3.49%)	989(3.35%)	980(3.32%)	1017(3.44%)	1048(3.55%)	1062(3.60%)	994(3.37%)	1003(3.40%)	1051(3.56%)	995(3.37%)

## Sheet: Breast muscle
FPKM Interval	BM0_1	BM0_2	BM0_3	BM0_4	BM0_5	BM1_1	BM1_2	BM1_3	BM1_4	BM1_5	BM2_1	BM2_2	BM2_3	BM2_4	BM2_5	BM3_1	BM3_2	BM3_3	BM3_4	BM3_5	BM4_1	BM4_2	BM4_3	BM4_4	BM4_5
0~1	16480(55.82%)	16332(55.31%)	16634(56.34%)	16247(55.03%)	16170(54.77%)	16990(57.54%)	16786(56.85%)	17119(57.98%)	16797(56.89%)	17079(57.84%)	17124(58.00%)	17234(58.37%)	17103(57.93%)	17332(58.70%)	17431(59.04%)	17399(58.93%)	17618(59.67%)	17818(60.35%)	17870(60.52%)	17581(59.54%)	17952(60.80%)	17773(60.19%)	17858(60.48%)	17790(60.25%)	17857(60.48%)
1~3	2492(8.44%)	2534(8.58%)	2484(8.41%)	2535(8.59%)	2476(8.39%)	2667(9.03%)	2638(8.93%)	2488(8.43%)	2558(8.66%)	3178(10.76%)	2514(8.51%)	2600(8.81%)	2555(8.65%)	2460(8.33%)	2402(8.14%)	2534(8.58%)	2506(8.49%)	2595(8.79%)	2672(9.05%)	2513(8.51%)	2682(9.08%)	2509(8.50%)	2568(8.70%)	2613(8.85%)	2597(8.80%)
3~15	5633(19.08%)	5903(19.99%)	5480(18.56%)	5775(19.56%)	5844(19.79%)	5667(19.19%)	5713(19.35%)	5432(18.40%)	5714(19.35%)	5541(18.77%)	5736(19.43%)	5694(19.28%)	5703(19.32%)	5570(18.86%)	5501(18.63%)	5530(18.73%)	5427(18.38%)	5469(18.52%)	5342(18.09%)	5524(18.71%)	5383(18.23%)	5174(17.52%)	5457(18.48%)	5509(18.66%)	5376(18.21%)
15~60	3708(12.56%)	3585(12.14%)	3623(12.27%)	3746(12.69%)	3783(12.81%)	3051(10.33%)	3339(11.31%)	3331(11.28%)	3293(11.15%)	2775(9.40%)	3054(10.34%)	2957(10.01%)	3109(10.53%)	3106(10.52%)	3092(10.47%)	2980(10.09%)	2903(9.83%)	2685(9.09%)	2645(8.96%)	2910(9.86%)	2542(8.61%)	2893(9.80%)	2698(9.14%)	2662(9.02%)	2726(9.23%)
>60	1213(4.11%)	1172(3.97%)	1305(4.42%)	1223(4.14%)	1253(4.24%)	1151(3.90%)	1050(3.56%)	1156(3.92%)	1164(3.94%)	953(3.23%)	1098(3.72%)	1041(3.53%)	1056(3.58%)	1058(3.58%)	1100(3.73%)	1083(3.67%)	1072(3.63%)	959(3.25%)	997(3.38%)	998(3.38%)	967(3.28%)	1177(3.99%)	945(3.20%)	952(3.22%)	970(3.29%)
