# Supplementary material for: Identification of Genes Related to Squab Muscle Growth and Lipid Metabolism from Transcriptome Profiles of Breast Muscle and Liver in Domestic Pigeon (Columba livia)
Source: Animals (Basel). 2022 Apr 20;12(9):1061. doi: 10.3390/ani12091061 (PMC9100022; doi:10.3390/ani12091061)
Supplement: Supplementary file 1 [file animals-12-01061-s001.zip › Table S4. Differentially expressed genes of all comparison groups.xlsx]

## Sheet: L0vsL1.DEG
Gene_id	readcount_L0	readcount_L1	log2FoldChange	pval	padj	Gene Name	Blast swiss prot
102083443	8822.16	719.513	3.616	7.1636e-09	2.038e-05	--	sp|Q9UNU6|CP8B1_HUMAN 7-alpha-hydroxycholest-4-en-3-one 12-alpha-hydroxylase OS=Homo sapiens GN=CYP8B1 PE=1 SV=2//7.62116e-173
102083494	10188.7	2.74866	11.856	0.00057481	0.087949	--	sp|Q5RCH2|PDIA2_PONAB Protein disulfide-isomerase A2 OS=Pongo abelii GN=PDIA2 PE=2 SV=1//5.55306e-179
102083497	1739.68	456.917	1.9288	0.0008947	0.10705	--	sp|Q9D176|SUSD3_MOUSE Sushi domain-containing protein 3 OS=Mus musculus GN=Susd3 PE=2 SV=1//1.37407e-44
102083504	291.197	1298.12	-2.1564	0.00039465	0.070347	--	-//-
102083550	338.614	57.4531	2.5592	3.4915e-05	0.018831	--	sp|Q9ULQ0|STRP2_HUMAN Striatin-interacting protein 2 OS=Homo sapiens GN=STRIP2 PE=1 SV=2//0
102083604	3054.01	2.91839	10.031	0.0020266	0.16715	--	sp|Q9UBG7|RBPJL_HUMAN Recombining binding protein suppressor of hairless-like protein OS=Homo sapiens GN=RBPJL PE=2 SV=3//0
102083654	245.955	872.639	-1.827	0.0035257	0.20897	--	sp|Q92604|LGAT1_HUMAN Acyl-CoA:lysophosphatidylglycerol acyltransferase 1 OS=Homo sapiens GN=LPGAT1 PE=1 SV=1//8.41641e-34
102083758	397.215	121.707	1.7065	0.0040449	0.2168	--	sp|Q96JB3|HIC2_HUMAN Hypermethylated in cancer 2 protein OS=Homo sapiens GN=HIC2 PE=1 SV=2//0
102083762	2604.72	656.059	1.9892	0.00072318	0.10058	--	sp|P13863|CDK1_CHICK Cyclin-dependent kinase 1 OS=Gallus gallus GN=CDK1 PE=1 SV=1//0
102083802	576.056	179.118	1.6853	0.0043127	0.22129	--	sp|Q99N48|SYTL3_MOUSE Synaptotagmin-like protein 3 OS=Mus musculus GN=Sytl3 PE=1 SV=2//0
102083810	203.061	684.359	-1.7528	0.0044443	0.22631	--	sp|Q69FH1|CLC4D_RAT C-type lectin domain family 4 member D OS=Rattus norvegicus GN=Clec4d PE=2 SV=1//6.44027e-32
102083822	33070.7	7467.18	2.1469	0.00026712	0.059617	--	sp|Q90997|TFR1_CHICK Transferrin receptor protein 1 OS=Gallus gallus GN=TFRC PE=2 SV=2//0
102083905	54.7595	207.229	-1.92	0.0025022	0.18409	--	sp|Q8K424|TRPV3_MOUSE Transient receptor potential cation channel subfamily V member 3 OS=Mus musculus GN=Trpv3 PE=1 SV=2//0
102083942	1161.02	316.561	1.8748	0.0013906	0.13968	--	sp|Q8NEM2|SHCBP_HUMAN SHC SH2 domain-binding protein 1 OS=Homo sapiens GN=SHCBP1 PE=1 SV=3//0
102083949	227.496	8.67461	4.7129	0.0026022	0.18822	--	sp|Q9JJR9|NRIP3_MOUSE Nuclear receptor-interacting protein 3 OS=Mus musculus GN=Nrip3 PE=2 SV=1//8.57361e-89
102084015	1557.22	342.972	2.1828	0.00018606	0.050601	--	sp|Q6ZNA5|FRRS1_HUMAN Ferric-chelate reductase 1 OS=Homo sapiens GN=FRRS1 PE=2 SV=2//0
102084025	13032.3	9.94182	10.356	0.00061933	0.089711	--	sp|P00592|PA21B_PIG Phospholipase A2, major isoenzyme OS=Sus scrofa GN=PLA2G1B PE=1 SV=1//4.12001e-72
102084041	419.647	2391.29	-2.5105	0.0030366	0.19886	--	sp|Q16881|TRXR1_HUMAN Thioredoxin reductase 1, cytoplasmic OS=Homo sapiens GN=TXNRD1 PE=1 SV=3//0
102084176	1073.25	4649.49	-2.1151	0.0036163	0.21045	--	sp|Q63HN8|RN213_HUMAN E3 ubiquitin-protein ligase RNF213 OS=Homo sapiens GN=RNF213 PE=1 SV=3//0
102084233	55.2189	5.55048	3.3145	4.8952e-05	0.024577	--	sp|P09860|TNNC1_CHICK Troponin C, slow skeletal and cardiac muscles OS=Gallus gallus GN=TNNC1 PE=1 SV=1//2.22113e-102
102084266	416.281	99.1206	2.0703	0.0014307	0.1409	--	sp|E2RA18|CLGN_CANFA Calmegin OS=Canis familiaris GN=CLGN PE=1 SV=2//0
102084306	504.878	143.497	1.8149	0.0020755	0.1675	--	sp|A4IH46|MFS2B_XENTR Major facilitator superfamily domain-containing protein 2B OS=Xenopus tropicalis GN=mfsd2b PE=2 SV=1//0
102084329	2035.77	655.239	1.6355	0.0049379	0.23901	--	sp|P50533|SMC2_XENLA Structural maintenance of chromosomes protein 2 OS=Xenopus laevis GN=smc2 PE=1 SV=1//0
102084380	817.436	247.053	1.7263	0.0023104	0.17712	--	sp|P21158|CSGA_MYXXA C-factor OS=Myxococcus xanthus GN=csgA PE=1 SV=1//7.31205e-27
102084417	9252.13	2.9431	11.618	0.0037044	0.21363	--	sp|P27869|TMD11_CANFA Transmembrane emp24 domain-containing protein 11 OS=Canis familiaris GN=TMED11 PE=1 SV=1//4.25812e-98
102084489	8.95923	45.4884	-2.3441	0.0023524	0.17927	--	sp|P62738|ACTA_RAT Actin, aortic smooth muscle OS=Rattus norvegicus GN=Acta2 PE=2 SV=1//0
102084507	118.87	3874.01	-5.0264	0.00061839	0.089711	--	sp|Q9EQZ5|PTGR1_CAVPO Prostaglandin reductase 1 OS=Cavia porcellus GN=Ptgr1 PE=1 SV=1//1.371e-134
102084518	3.02293	40.7717	-3.7535	0.0024121	0.18112	--	sp|Q5PRC0|CH25H_DANRE Cholesterol 25-hydroxylase-like protein OS=Danio rerio GN=ch25h PE=2 SV=1//5.60702e-110
102084553	608.031	149.168	2.0272	0.00062015	0.089711	--	sp|P30304|MPIP1_HUMAN M-phase inducer phosphatase 1 OS=Homo sapiens GN=CDC25A PE=1 SV=2//8.84104e-178
102084588	292.214	77.9712	1.906	0.0035754	0.20933	--	sp|Q9Y4J8|DTNA_HUMAN Dystrobrevin alpha OS=Homo sapiens GN=DTNA PE=1 SV=2//0
102084628	223.446	61.8902	1.8521	0.0031021	0.20058	--	sp|P26152|ACHA5_CHICK Neuronal acetylcholine receptor subunit alpha-5 OS=Gallus gallus GN=CHRNA5 PE=1 SV=2//0
102084665	122.638	23.4684	2.3856	0.00075371	0.10121	--	sp|Q95JY0|CC067_MACFA Uncharacterized protein C3orf67 homolog OS=Macaca fascicularis GN=QtsA-12457 PE=2 SV=1//1.22033e-171
102084711	1658.57	533.669	1.6359	0.0044457	0.22631	--	sp|O75330|HMMR_HUMAN Hyaluronan mediated motility receptor OS=Homo sapiens GN=HMMR PE=1 SV=2//4.41857e-177
102084807	195.366	48.7134	2.0038	0.0019303	0.16205	--	sp|Q08AU9|CQ058_MOUSE UPF0450 protein C17orf58 homolog OS=Mus musculus PE=3 SV=1//7.16528e-21
102084878	12.7692	56.8889	-2.1555	0.0026522	0.19022	--	sp|Q02576|HEN1_MOUSE Helix-loop-helix protein 1 OS=Mus musculus GN=Nhlh1 PE=2 SV=1//4.29545e-30
102084928	3643.29	1122.17	1.6989	0.0035003	0.20859	--	sp|P29332|CCNB2_CHICK G2/mitotic-specific cyclin-B2 OS=Gallus gallus GN=CCNB2 PE=2 SV=1//0
102084942	11285.9	52869.5	-2.2279	0.00081293	0.10154	--	sp|P15979|HA1F_CHICK Class I histocompatibility antigen, F10 alpha chain OS=Gallus gallus PE=2 SV=1//1.6856e-75
102084960	156.815	4.1545	5.2382	0.00050074	0.082719	--	sp|O73761|GUC1A_LITPI Guanylyl cyclase-activating protein 1 OS=Lithobates pipiens GN=GUCA1A PE=2 SV=3//2.2218e-96
102084979	14.0998	0.450936	4.9666	0.0013516	0.13968	--	sp|Q3L254|WNT7B_CHICK Protein Wnt-7b OS=Gallus gallus GN=WNT7B PE=2 SV=1//0
102084984	2004.03	567.374	1.8205	0.0021359	0.1709	--	sp|Q32PH1|CDCA7_BOVIN Cell division cycle-associated protein 7 OS=Bos taurus GN=CDCA7 PE=2 SV=1//7.1235e-122
102084990	131.897	18.9183	2.8016	3.5301e-05	0.018831	--	sp|Q4V8J4|GPAT3_RAT Glycerol-3-phosphate acyltransferase 3 OS=Rattus norvegicus GN=Agpat9 PE=2 SV=1//0
102085048	130.237	665.765	-2.3539	0.00013176	0.042704	--	sp|Q6GM14|DBNLB_XENLA Drebrin-like protein B OS=Xenopus laevis GN=dbnl-b PE=2 SV=1//1.09058e-13
102085055	387.903	99.5581	1.9621	0.00075918	0.10121	--	sp|Q9UPX8|SHAN2_HUMAN SH3 and multiple ankyrin repeat domains protein 2 OS=Homo sapiens GN=SHANK2 PE=1 SV=3//0
102085064	0.399581	30.7114	-6.2641	0.00016348	0.049739	--	sp|Q4G0S7|CC152_HUMAN Coiled-coil domain-containing protein 152 OS=Homo sapiens GN=CCDC152 PE=2 SV=3//3.11625e-81
102085073	55.0334	10.494	2.3907	0.0027344	0.19182	--	sp|Q8BWB1|SYP2L_MOUSE Synaptopodin 2-like protein OS=Mus musculus GN=Synpo2l PE=2 SV=1//0
102085083	3460.68	850.963	2.0239	0.0005325	0.084687	--	sp|P33992|MCM5_HUMAN DNA replication licensing factor MCM5 OS=Homo sapiens GN=MCM5 PE=1 SV=5//0
102085095	434.309	84.5114	2.3615	0.00016185	0.049739	--	sp|P32321|DCTD_HUMAN Deoxycytidylate deaminase OS=Homo sapiens GN=DCTD PE=1 SV=2//2.95298e-110
102085223	5422.76	1614.39	1.748	0.0024851	0.18409	--	sp|P52292|IMA1_HUMAN Importin subunit alpha-1 OS=Homo sapiens GN=KPNA2 PE=1 SV=1//0
102085389	227.301	787.443	-1.7926	0.0035156	0.20885	--	sp|P19525|E2AK2_HUMAN Interferon-induced, double-stranded RNA-activated protein kinase OS=Homo sapiens GN=EIF2AK2 PE=1 SV=2//3.05999e-83
102085397	350.981	1958	-2.4799	0.0001801	0.050587	--	sp|Q96AD5|PLPL2_HUMAN Patatin-like phospholipase domain-containing protein 2 OS=Homo sapiens GN=PNPLA2 PE=1 SV=1//1.49204e-116
102085400	406.535	61.2848	2.7298	1.1502e-05	0.0089247	--	sp|P43003|EAA1_HUMAN Excitatory amino acid transporter 1 OS=Homo sapiens GN=SLC1A3 PE=1 SV=1//0
102085522	850.938	4018.33	-2.2395	0.00033515	0.066012	--	sp|Q9H222|ABCG5_HUMAN ATP-binding cassette sub-family G member 5 OS=Homo sapiens GN=ABCG5 PE=1 SV=1//0
102085612	18.4281	275.949	-3.9044	2.0529e-06	0.0026283	--	sp|Q1ZXJ0|CLCD_DICDI Chloride channel protein D OS=Dictyostelium discoideum GN=clcD PE=3 SV=1//1.49911e-92
102085682	1616.49	412.417	1.9707	0.00077782	0.10121	--	sp|A8K979|ERI2_HUMAN ERI1 exoribonuclease 2 OS=Homo sapiens GN=ERI2 PE=2 SV=2//2.49252e-174
102085704	197.773	1792.71	-3.1802	0.00035557	0.06744	--	sp|Q9DBM0|ABCG8_MOUSE ATP-binding cassette sub-family G member 8 OS=Mus musculus GN=Abcg8 PE=2 SV=1//0
102085713	61.8766	0.225468	8.1003	0.00048126	0.081071	--	sp|P24045|GBRB4_CHICK Gamma-aminobutyric acid receptor subunit beta-4 OS=Gallus gallus GN=GABRB4 PE=2 SV=1//0
102085837	1250.15	411.859	1.6019	0.0049678	0.24	--	sp|O75419|CDC45_HUMAN Cell division control protein 45 homolog OS=Homo sapiens GN=CDC45 PE=1 SV=1//0
102085885	905.883	234.273	1.9511	0.00092254	0.10929	--	sp|Q8CIB9|ESCO2_MOUSE N-acetyltransferase ESCO2 OS=Mus musculus GN=Esco2 PE=2 SV=3//1.1808e-129
102085929	37.5891	484.237	-3.6873	0.001617	0.14766	--	sp|Q29TV8|GKN2_RAT Gastrokine-2 OS=Rattus norvegicus GN=Gkn2 PE=2 SV=1//6.29649e-37
102085944	11.5421	102.546	-3.1513	8.5345e-06	0.0068289	--	sp|P30433|CD8A_PONPY T-cell surface glycoprotein CD8 alpha chain OS=Pongo pygmaeus GN=CD8A PE=2 SV=1//1.05305e-09
102086010	94.3784	2.32065	5.3459	0.0019856	0.16453	--	sp|P34903|GBRA3_HUMAN Gamma-aminobutyric acid receptor subunit alpha-3 OS=Homo sapiens GN=GABRA3 PE=2 SV=1//0
102086107	215.756	1099	-2.3487	0.0026122	0.18841	--	-//-
102086122	498.455	2226.21	-2.1591	0.0038629	0.21549	--	sp|Q9Z2F2|OASL2_MOUSE 2&apos;-5&apos;-oligoadenylate synthase-like protein 2 OS=Mus musculus GN=Oasl2 PE=1 SV=2//5.0789e-109
102086126	15.7448	0.438572	5.1659	0.00023618	0.057052	--	sp|Q8C966|PF21B_MOUSE PHD finger protein 21B OS=Mus musculus GN=Phf21b PE=2 SV=1//0
102086129	3.4777	24.8377	-2.8363	0.002173	0.17229	--	sp|P79336|CD8B_FELCA T-cell surface glycoprotein CD8 beta chain OS=Felis catus GN=CD8B PE=2 SV=1//7.79494e-14
102086158	712.248	235.277	1.598	0.0040955	0.2168	--	sp|Q80WY3|NANO1_MOUSE Nanos homolog 1 OS=Mus musculus GN=Nanos1 PE=2 SV=2//1.36084e-41
102086159	28.6974	116.674	-2.0235	0.0029901	0.19835	--	-//-
102086188	1622.44	225.408	2.8476	0.00020873	0.053834	--	sp|P69525|TMPS9_MOUSE Transmembrane protease serine 9 OS=Mus musculus GN=Tmprss9 PE=3 SV=1//3.19421e-147
102086225	425.699	1392.85	-1.7101	0.0031369	0.20181	--	sp|Q90374|PRLR_COLLI Prolactin receptor OS=Columba livia GN=PRLR PE=2 SV=1//0
102086267	42.5029	259.25	-2.6087	0.0042832	0.22112	--	sp|P47740|AL3A2_MOUSE Fatty aldehyde dehydrogenase OS=Mus musculus GN=Aldh3a2 PE=2 SV=2//6.86947e-89
102086274	356.95	14.1572	4.6561	4.0998e-11	1.9266e-07	--	sp|A6YLM6|FABP4_CEREL Fatty acid-binding protein, adipocyte OS=Cervus elaphus GN=FABP4 PE=2 SV=1//1.05716e-68
102086288	976.165	9266.99	-3.2469	1.4245e-05	0.010496	--	sp|Q5ZLL6|MSMO1_CHICK Methylsterol monooxygenase 1 OS=Gallus gallus GN=MSMO1 PE=2 SV=1//0
102086305	963.388	287.105	1.7465	0.0032288	0.20363	--	sp|P23824|GATA2_CHICK GATA-binding factor 2 OS=Gallus gallus GN=GATA2 PE=2 SV=1//0
102086308	90.5383	327.17	-1.8534	0.0028691	0.19538	--	sp|Q9WUT3|KS6A2_MOUSE Ribosomal protein S6 kinase alpha-2 OS=Mus musculus GN=Rps6ka2 PE=1 SV=1//0
102086323	1965.89	463.063	2.0859	0.00031016	0.064046	--	sp|P16257|TSPO_RAT Translocator protein OS=Rattus norvegicus GN=Tspo PE=1 SV=1//3.32731e-36
102086324	930.087	278.886	1.7377	0.0035865	0.20933	--	sp|E1C2I2|GWL_CHICK Serine/threonine-protein kinase greatwall OS=Gallus gallus GN=MASTL PE=3 SV=1//0
102086353	1000.72	227.946	2.1343	0.0003842	0.070347	--	sp|Q5VV63|ATRN1_HUMAN Attractin-like protein 1 OS=Homo sapiens GN=ATRNL1 PE=2 SV=2//0
102086381	640.948	182.32	1.8137	0.0016501	0.14907	--	sp|Q58DC8|ORC1_BOVIN Origin recognition complex subunit 1 OS=Bos taurus GN=ORC1 PE=2 SV=2//0
102086391	227.104	842.487	-1.8913	0.0029537	0.1973	--	sp|O75144|ICOSL_HUMAN ICOS ligand OS=Homo sapiens GN=ICOSLG PE=1 SV=2//8.85794e-33
102086393	3418.66	962.054	1.8292	0.0016742	0.14933	--	sp|Q8WWK9|CKAP2_HUMAN Cytoskeleton-associated protein 2 OS=Homo sapiens GN=CKAP2 PE=1 SV=1//9.54064e-51
102086421	126.402	6.30649	4.325	0.0020716	0.1675	--	sp|Q9PWR4|VSIG1_CHICK V-set and immunoglobulin domain-containing protein 1 OS=Gallus gallus GN=VSIG1 PE=2 SV=1//1.18439e-133
102086422	2066.8	616.929	1.7442	0.0029153	0.19623	--	sp|Q9D9Z1|SKAP_MOUSE Small kinetochore-associated protein OS=Mus musculus GN=Knstrn PE=2 SV=2//1.32118e-26
102086445	2029.75	7296.43	-1.8459	0.0013488	0.13968	--	sp|Q12772|SRBP2_HUMAN Sterol regulatory element-binding protein 2 OS=Homo sapiens GN=SREBF2 PE=1 SV=2//0
102086480	71383.2	21293.9	1.7451	0.0026993	0.19146	--	sp|P11501|HS90A_CHICK Heat shock protein HSP 90-alpha OS=Gallus gallus GN=HSP90AA1 PE=3 SV=3//0
102086504	1214.94	332.528	1.8693	0.0018812	0.16005	--	sp|O75717|WDHD1_HUMAN WD repeat and HMG-box DNA-binding protein 1 OS=Homo sapiens GN=WDHD1 PE=1 SV=1//0
102086530	160.995	18.3199	3.1355	7.998e-06	0.0068263	--	sp|Q9P2G3|KLH14_HUMAN Kelch-like protein 14 OS=Homo sapiens GN=KLHL14 PE=1 SV=2//0
102086760	216.453	60.272	1.8445	0.0042257	0.22081	--	sp|Q96SL4|GPX7_HUMAN Glutathione peroxidase 7 OS=Homo sapiens GN=GPX7 PE=1 SV=1//2.02859e-86
102086761	160.667	32.3176	2.3137	0.003849	0.21549	--	sp|Q8NER5|ACV1C_HUMAN Activin receptor type-1C OS=Homo sapiens GN=ACVR1C PE=1 SV=1//2.13081e-36
102086762	100.803	19.8698	2.3429	0.00074797	0.10121	--	sp|P79958|WT1B_XENLA Wilms tumor protein homolog B OS=Xenopus laevis GN=wt1-b PE=2 SV=1//0
102086799	1328.64	276.207	2.2661	0.0001685	0.049739	--	sp|Q7L590|MCM10_HUMAN Protein MCM10 homolog OS=Homo sapiens GN=MCM10 PE=1 SV=2//0
102086800	385.181	30136.4	-6.2898	1.2932e-09	4.7304e-06	--	sp|O70570|PIGR_MOUSE Polymeric immunoglobulin receptor OS=Mus musculus GN=Pigr PE=1 SV=1//5.9223e-61
102086848	266.225	34.2037	2.9604	0.0046102	0.22966	--	sp|Q8BXA0|LRFN5_MOUSE Leucine-rich repeat and fibronectin type-III domain-containing protein 5 OS=Mus musculus GN=Lrfn5 PE=1 SV=1//0
102086891	28566.1	6836.34	2.063	0.00032096	0.065744	--	sp|P55263|ADK_HUMAN Adenosine kinase OS=Homo sapiens GN=ADK PE=1 SV=2//0
102086922	1063.46	44.4248	4.5813	6.4254e-12	5.4841e-08	--	sp|O42254|IF2B1_CHICK Insulin-like growth factor 2 mRNA-binding protein 1 OS=Gallus gallus GN=IGF2BP1 PE=1 SV=1//0
102086952	292916	323.152	9.8241	0.00023477	0.057052	--	sp|P83053|AMYP_STRCA Pancreatic alpha-amylase OS=Struthio camelus PE=1 SV=1//0
102086984	41.6404	1.08895	5.257	0.0024633	0.18388	--	sp|Q9C0I4|THS7B_HUMAN Thrombospondin type-1 domain-containing protein 7B OS=Homo sapiens GN=THSD7B PE=2 SV=2//0
102087062	1807.52	577.3	1.6466	0.0042807	0.22112	--	sp|Q15398|DLGP5_HUMAN Disks large-associated protein 5 OS=Homo sapiens GN=DLGAP5 PE=1 SV=2//3.11908e-141
102087072	3.24292	35.1122	-3.4366	0.0029666	0.1973	--	sp|Q61041|NPY4R_MOUSE Neuropeptide Y receptor type 4 OS=Mus musculus GN=Npy4r PE=2 SV=2//9.98859e-131
102087196	194.049	33.5424	2.5324	0.00015628	0.049127	--	sp|Q7YS54|DFNA5_HORSE Non-syndromic hearing impairment protein 5 homolog OS=Equus caballus GN=DFNA5 PE=2 SV=1//9.72123e-92
102087322	1011.75	251.758	2.0067	0.0017606	0.15359	--	sp|A0JN95|MET15_BOVIN Probable methyltransferase-like protein 15 OS=Bos taurus GN=METTL15 PE=2 SV=1//0
102087330	17948.1	70259.7	-1.9689	0.0012668	0.13802	--	sp|O00571|DDX3X_HUMAN ATP-dependent RNA helicase DDX3X OS=Homo sapiens GN=DDX3X PE=1 SV=3//1.15137e-16
102087349	5416.2	1183.59	2.1941	0.00021984	0.055732	--	sp|P55861|MCM2_XENLA DNA replication licensing factor mcm2 OS=Xenopus laevis GN=mcm2 PE=1 SV=2//0
102087401	134.38	26.454	2.3448	0.00033329	0.066012	--	sp|Q9H1X1|RSPH9_HUMAN Radial spoke head protein 9 homolog OS=Homo sapiens GN=RSPH9 PE=1 SV=1//3.75228e-101
102087445	39.9047	6.40572	2.6391	0.0048267	0.2354	--	sp|Q9NQR7|CC177_HUMAN Coiled-coil domain-containing protein 177 OS=Homo sapiens GN=CCDC177 PE=2 SV=3//3.37357e-13
102087475	1277.58	311.664	2.0354	0.0003953	0.070347	--	sp|P97440|SLBP_MOUSE Histone RNA hairpin-binding protein OS=Mus musculus GN=Slbp PE=1 SV=1//2.19183e-93
102087480	3158.71	864.626	1.8692	0.00098575	0.11473	--	sp|P24899|TAL1_CHICK T-cell acute lymphocytic leukemia protein 1 homolog OS=Gallus gallus GN=TAL1 PE=2 SV=1//1.14531e-119
102087487	1318.69	370.652	1.831	0.0016204	0.14766	--	sp|P30305|MPIP2_HUMAN M-phase inducer phosphatase 2 OS=Homo sapiens GN=CDC25B PE=1 SV=2//2.91494e-74
102087534	2394.53	778.763	1.6205	0.0045787	0.22943	--	sp|Q8NG31|CASC5_HUMAN Protein CASC5 OS=Homo sapiens GN=CASC5 PE=1 SV=3//1.36595e-47
102087544	3.40562	64.4883	-4.243	0.003193	0.20275	--	sp|Q8HYQ3|CCL3_MACMU C-C motif chemokine 3 OS=Macaca mulatta GN=CCL3 PE=3 SV=1//3.18381e-09
102087703	4114.85	1306.59	1.655	0.0045359	0.22914	--	sp|Q5FVV3|MIC25_XENTR MICOS complex subunit mic25 OS=Xenopus tropicalis GN=chchd6 PE=2 SV=2//2.6412e-44
102087718	2.43791	32.8233	-3.751	0.0025267	0.18409	--	sp|Q16627|CCL14_HUMAN C-C motif chemokine 14 OS=Homo sapiens GN=CCL14 PE=1 SV=1//1.19271e-07
102087726	680.61	2395.21	-1.8153	0.002364	0.1795	--	sp|Q92828|COR2A_HUMAN Coronin-2A OS=Homo sapiens GN=CORO2A PE=2 SV=2//0
102087820	175.017	48.864	1.8407	0.0040622	0.2168	--	sp|Q9HBE1|PATZ1_HUMAN POZ-, AT hook-, and zinc finger-containing protein 1 OS=Homo sapiens GN=PATZ1 PE=1 SV=1//0
102087823	5009.05	37598.3	-2.9081	2.8107e-06	0.0029987	--	sp|O18993|CP3AL_CALJA Cytochrome P450 3A21 OS=Callithrix jacchus GN=CYP3A21 PE=2 SV=1//0
102087844	268.463	68.3549	1.9736	0.0018195	0.15634	--	sp|Q92832|NELL1_HUMAN Protein kinase C-binding protein NELL1 OS=Homo sapiens GN=NELL1 PE=1 SV=4//0
102087906	2010.78	579.766	1.7942	0.0019607	0.16406	--	sp|Q864U1|BRCA1_BOVIN Breast cancer type 1 susceptibility protein homolog OS=Bos taurus GN=BRCA1 PE=1 SV=1//6.30155e-13
102087942	1097.56	3674.38	-1.7432	0.0028086	0.19338	--	sp|Q08DA5|PANK3_BOVIN Pantothenate kinase 3 OS=Bos taurus GN=PANK3 PE=2 SV=1//0
102088003	387.897	8166.68	-4.396	0.003098	0.20058	--	sp|P79102|CP3AS_BOVIN Cytochrome P450 3A28 OS=Bos taurus GN=CYP3A28 PE=2 SV=1//0
102088005	1226.63	15396.3	-3.6498	0.0025212	0.18409	--	sp|Q9UJX0|OSGI1_HUMAN Oxidative stress-induced growth inhibitor 1 OS=Homo sapiens GN=OSGIN1 PE=1 SV=3//0
102088072	187.979	54.4727	1.787	0.0027568	0.19182	--	-//-
102088091	281.963	2960.87	-3.3924	8.9644e-08	0.00017656	--	sp|Q5R8P9|STAR5_PONAB StAR-related lipid transfer protein 5 OS=Pongo abelii GN=STARD5 PE=2 SV=1//1.0667e-77
102088106	28.418	1.49208	4.2514	0.00018797	0.050601	--	sp|Q9H0H5|RGAP1_HUMAN Rac GTPase-activating protein 1 OS=Homo sapiens GN=RACGAP1 PE=1 SV=1//3.42194e-102
102088111	30.1997	0.175584	7.4262	0.00077266	0.10121	--	sp|P70047|MYT1_XENLA Myelin transcription factor 1 OS=Xenopus laevis GN=myt1 PE=2 SV=1//0
102088146	6550.47	1691.35	1.9534	0.00083486	0.10277	--	sp|Q7YRC6|AURKB_BOVIN Aurora kinase B OS=Bos taurus GN=AURKB PE=2 SV=1//1.40393e-124
102088172	532.832	95.3033	2.4831	2.4996e-05	0.016001	--	sp|Q708S4|ASI4A_DANRE Acid-sensing ion channel 4 OS=Danio rerio GN=asic4 PE=2 SV=1//0
102088196	1395.56	9773.25	-2.808	0.00017007	0.049739	--	sp|Q29512|HMDH_RABIT 3-hydroxy-3-methylglutaryl-coenzyme A reductase OS=Oryctolagus cuniculus GN=HMGCR PE=3 SV=1//0
102088250	114.235	31.102	1.8769	0.0037988	0.21549	--	sp|A7ISW2|QPCT_BOIDE Glutaminyl-peptide cyclotransferase OS=Boiga dendrophila GN=QPCT PE=2 SV=1//2.5365e-169
102088294	164.855	3.29041	5.6468	0.00025936	0.059351	--	sp|Q17R89|RHG44_HUMAN Rho GTPase-activating protein 44 OS=Homo sapiens GN=ARHGAP44 PE=1 SV=1//0
102088350	3.29639	36.563	-3.4714	8.8898e-05	0.035019	--	-//-
102088383	7.04117	107.3	-3.9297	0.0016796	0.14933	--	sp|O70460|CCL19_MOUSE C-C motif chemokine 19 OS=Mus musculus GN=Ccl19 PE=1 SV=1//5.57394e-16
102088389	97.8441	14.7045	2.7342	0.0015455	0.14705	--	sp|Q5TGI0|FAXC_HUMAN Failed axon connections homolog OS=Homo sapiens GN=FAXC PE=2 SV=2//0
102088573	3592.98	1133.56	1.6643	0.0047535	0.23391	--	sp|P26584|HMGB2_CHICK High mobility group protein B2 OS=Gallus gallus GN=HMGB2 PE=2 SV=2//5.46463e-115
102088597	317.59	88.7339	1.8396	0.003436	0.20702	--	sp|O60282|KIF5C_HUMAN Kinesin heavy chain isoform 5C OS=Homo sapiens GN=KIF5C PE=1 SV=1//0
102088635	189517	90.9358	11.025	0.0016776	0.14933	--	sp|Q7M3E1|CTRC_BOVIN Chymotrypsin-C OS=Bos taurus GN=CTRC PE=1 SV=2//3.51924e-126
102088656	209.874	757.18	-1.8511	0.0033504	0.20557	--	sp|Q8BI06|CEMIP_MOUSE Cell migration-inducing and hyaluronan-binding protein OS=Mus musculus GN=Cemip PE=1 SV=4//0
102088662	4.20071	27.5684	-2.7143	0.0029182	0.19623	--	sp|Q7Z5L0|VMO1_HUMAN Vitelline membrane outer layer protein 1 homolog OS=Homo sapiens GN=VMO1 PE=1 SV=1//8.75792e-60
102088704	979.85	300.651	1.7045	0.0033558	0.20557	--	sp|P97691|FOXM1_RAT Forkhead box protein M1 OS=Rattus norvegicus GN=Foxm1 PE=2 SV=2//0
102088791	2699.2	2.48501	10.085	0.0039015	0.21576	--	sp|Q8CHJ2|AQP12_MOUSE Aquaporin-12 OS=Mus musculus GN=Aqp12 PE=2 SV=1//8.24269e-61
102088808	16.5713	145.127	-3.1306	0.00092619	0.10929	--	sp|Q80W40|ACSM4_MOUSE Acyl-coenzyme A synthetase ACSM4, mitochondrial OS=Mus musculus GN=Acsm4 PE=2 SV=1//0
102088871	667.048	176.196	1.9206	0.0015769	0.14709	--	sp|Q9NVI1|FANCI_HUMAN Fanconi anemia group I protein OS=Homo sapiens GN=FANCI PE=1 SV=4//0
102088890	3456.24	1061.94	1.7025	0.0030661	0.20014	--	sp|P39963|CCNB3_CHICK G2/mitotic-specific cyclin-B3 OS=Gallus gallus GN=CCNB3 PE=2 SV=1//0
102088949	27.7777	2142.55	-6.2693	0.0025266	0.18409	--	sp|Q2TB90|HKDC1_HUMAN Putative hexokinase HKDC1 OS=Homo sapiens GN=HKDC1 PE=1 SV=3//4.99661e-139
102089084	8971.64	30704.1	-1.775	0.0045531	0.22943	--	sp|Q91YX5|LGAT1_MOUSE Acyl-CoA:lysophosphatidylglycerol acyltransferase 1 OS=Mus musculus GN=Lpgat1 PE=2 SV=1//2.94818e-135
102089104	337.245	84.103	2.0036	0.0021855	0.17236	--	sp|Q9W735|PRM1A_DANRE Prominin-1-A OS=Danio rerio GN=prom1a PE=2 SV=2//0
102089108	4371.44	1206.31	1.8575	0.0013845	0.13968	--	sp|Q5ZMN2|MCM3_CHICK DNA replication licensing factor MCM3 OS=Gallus gallus GN=MCM3 PE=2 SV=1//0
102089151	53121.2	44.9506	10.207	0.0039789	0.21677	--	sp|P08217|CEL2A_HUMAN Chymotrypsin-like elastase family member 2A OS=Homo sapiens GN=CELA2A PE=1 SV=1//4.73014e-135
102089159	750.736	249.988	1.5864	0.0041619	0.21882	--	sp|P20929|NEBU_HUMAN Nebulin OS=Homo sapiens GN=NEB PE=1 SV=5//9.43052e-18
102089164	220.093	60.7305	1.8576	0.0035029	0.20859	--	sp|Q96G30|MRAP2_HUMAN Melanocortin-2 receptor accessory protein 2 OS=Homo sapiens GN=MRAP2 PE=1 SV=2//1.52459e-96
102089202	300.021	80.1612	1.9041	0.002069	0.1675	--	sp|Q1T7B7|CENPP_CHICK Centromere protein P OS=Gallus gallus GN=CENPP PE=1 SV=1//8.34432e-137
102089208	3431.9	765.246	2.165	0.00027009	0.059617	--	sp|P33316|DUT_HUMAN Deoxyuridine 5&apos;-triphosphate nucleotidohydrolase, mitochondrial OS=Homo sapiens GN=DUT PE=1 SV=4//1.88541e-87
102089210	342.842	101.994	1.7491	0.0040981	0.2168	--	sp|P54274|TERF1_HUMAN Telomeric repeat-binding factor 1 OS=Homo sapiens GN=TERF1 PE=1 SV=3//4.11627e-63
102089238	1220.9	213.709	2.5142	5.4872e-05	0.025545	--	sp|Q2HJ10|ZNT2_MOUSE Zinc transporter 2 OS=Mus musculus GN=Slc30a2 PE=2 SV=1//8.02445e-156
102089316	28.4952	116.1	-2.0266	0.0040635	0.2168	--	sp|Q6PRD1|GP179_HUMAN Probable G-protein coupled receptor 179 OS=Homo sapiens GN=GPR179 PE=1 SV=2//1.00937e-13
102089321	40.7898	0.347389	6.8755	1.2526e-08	3.2073e-05	--	sp|Q49A17|GLTL6_HUMAN Polypeptide N-acetylgalactosaminyltransferase-like 6 OS=Homo sapiens GN=GALNTL6 PE=2 SV=2//7.01915e-14
102089372	2395.24	765.72	1.6453	0.0045088	0.22906	--	sp|P70032|PLK1_XENLA Serine/threonine-protein kinase PLK1 OS=Xenopus laevis GN=plk1 PE=1 SV=1//0
102089391	665.44	156.797	2.0854	0.0015754	0.14709	--	sp|Q9HDC5|JPH1_HUMAN Junctophilin-1 OS=Homo sapiens GN=JPH1 PE=1 SV=2//0
102089397	912.977	37.6067	4.6015	2.3966e-07	0.00038353	--	sp|Q32L50|SBSPO_BOVIN Somatomedin-B and thrombospondin type-1 domain-containing protein OS=Bos taurus GN=SBSPON PE=2 SV=2//1.55578e-104
102089488	106.398	14.5345	2.8719	0.00077047	0.10121	--	sp|Q6SJQ5|CLM3_MOUSE CMRF35-like molecule 3 OS=Mus musculus GN=Cd300lh PE=1 SV=1//7.39313e-17
102089573	2833.19	861.919	1.7168	0.003344	0.20557	--	sp|Q14566|MCM6_HUMAN DNA replication licensing factor MCM6 OS=Homo sapiens GN=MCM6 PE=1 SV=1//0
102089636	14.075	88.966	-2.6601	0.00015733	0.049127	--	sp|Q1XI86|IMPG2_CHICK Interphotoreceptor matrix proteoglycan 2 OS=Gallus gallus GN=IMPG2 PE=1 SV=1//0
102089750	139.239	28.2873	2.2993	0.00034323	0.066579	--	sp|O93512|GFRA4_CHICK GDNF family receptor alpha-4 OS=Gallus gallus GN=GFRA4 PE=2 SV=1//0
102089771	6.83154	48.4771	-2.827	0.00052209	0.084608	--	sp|Q5PQR6|THEGL_RAT Testicular haploid expressed gene protein-like OS=Rattus norvegicus GN=Thegl PE=2 SV=1//6.98056e-42
102089801	192.708	714.384	-1.8903	0.0022876	0.17696	--	-//-
102089830	138.742	21.1209	2.7157	0.00041147	0.071186	--	sp|Q16515|ASIC2_HUMAN Acid-sensing ion channel 2 OS=Homo sapiens GN=ASIC2 PE=1 SV=1//0
102089858	796.944	206.277	1.9499	0.00064006	0.091048	--	sp|Q49LS3|XKR5_PANTR XK-related protein 5 OS=Pan troglodytes GN=XKR5 PE=2 SV=1//1.84564e-81
102089870	1137.83	359.12	1.6637	0.0038825	0.21564	--	sp|O00716|E2F3_HUMAN Transcription factor E2F3 OS=Homo sapiens GN=E2F3 PE=1 SV=1//9.15595e-176
102089875	497.552	102.032	2.2858	0.00011294	0.038892	--	sp|Q9XSC1|SFRP5_BOVIN Secreted frizzled-related protein 5 OS=Bos taurus GN=SFRP5 PE=2 SV=1//2.24961e-135
102089955	2527.98	812.474	1.6376	0.003199	0.20275	--	sp|Q9H4X1|RGCC_HUMAN Regulator of cell cycle RGCC OS=Homo sapiens GN=RGCC PE=1 SV=1//2.41007e-08
102089976	344.34	54.8446	2.6504	6.3479e-05	0.027595	--	sp|P27144|KAD4_HUMAN Adenylate kinase 4, mitochondrial OS=Homo sapiens GN=AK4 PE=1 SV=1//5.02857e-97
102090014	15.226	102.531	-2.7515	0.00095744	0.11194	--	sp|A5A4K9|GHSR_RABIT Growth hormone secretagogue receptor type 1 OS=Oryctolagus cuniculus GN=GHSR PE=2 SV=1//0
102090028	581.309	101.874	2.5125	0.00035317	0.06744	--	sp|Q5DWN0|GFI1_CANFA Zinc finger protein Gfi-1 OS=Canis familiaris GN=GFI1 PE=2 SV=1//1.00181e-172
102090030	738.498	219.846	1.7481	0.0034362	0.20702	--	sp|Q2Z1W2|CENPU_CHICK Centromere protein U OS=Gallus gallus GN=CENPU PE=1 SV=1//4.48442e-127
102090069	468.44	121.595	1.9458	0.0014631	0.14298	--	sp|Q0IJ01|ZWILC_XENTR Protein zwilch homolog OS=Xenopus tropicalis GN=zwilch PE=2 SV=1//0
102090103	1422.65	402.251	1.8224	0.0014855	0.14354	--	sp|Q68FJ4|LEGLA_XENLA Galectin-related protein A OS=Xenopus laevis GN=lgalsl-a PE=2 SV=1//8.19009e-39
102090131	3540.75	1102.03	1.6839	0.0040433	0.2168	--	sp|P53352|INCE_CHICK Inner centromere protein OS=Gallus gallus GN=INCENP PE=2 SV=1//3.77997e-39
102090136	58.4876	2.84777	4.3602	0.0023765	0.1795	--	sp|P60571|PANX2_RAT Pannexin-2 OS=Rattus norvegicus GN=Panx2 PE=1 SV=2//0
102090172	58.3237	5.545	3.3948	2.8462e-05	0.016948	--	sp|P83939|SCRN1_BOVIN Secernin-1 OS=Bos taurus GN=SCRN1 PE=1 SV=2//4.7665e-159
102090175	793.404	233.935	1.7619	0.0049783	0.24005	--	sp|Q8TAM2|TTC8_HUMAN Tetratricopeptide repeat protein 8 OS=Homo sapiens GN=TTC8 PE=1 SV=2//0
102090358	4200.07	588.431	2.8355	4.5612e-06	0.0043255	--	sp|P02114|HBB_ANAPL Hemoglobin subunit beta OS=Anas platyrhynchos GN=HBB PE=1 SV=2//3.50229e-94
102090382	237.48	0.696481	8.4135	0.002695	0.19146	--	sp|A2RRL7|TM213_HUMAN Transmembrane protein 213 OS=Homo sapiens GN=TMEM213 PE=3 SV=2//7.14829e-21
102090392	1582.56	389.776	2.0215	0.0013732	0.13968	--	sp|Q61555|FBN2_MOUSE Fibrillin-2 OS=Mus musculus GN=Fbn2 PE=1 SV=2//6.9672e-08
102090498	320.229	1347.87	-2.0735	0.00056043	0.087547	--	sp|Q9UII4|HERC5_HUMAN E3 ISG15--protein ligase HERC5 OS=Homo sapiens GN=HERC5 PE=1 SV=2//3.72512e-168
102090670	24071.5	288.347	6.3834	0.00010248	0.037487	--	sp|O12985|HBAD_COLLI Hemoglobin subunit alpha-D OS=Columba livia GN=HBAD PE=2 SV=1//1.1781e-100
102090705	1241.81	381.376	1.7032	0.0030073	0.19846	--	sp|Q8AYS7|CENPI_CHICK Centromere protein I OS=Gallus gallus GN=CENPI PE=1 SV=1//0
102090708	78.2898	2.01127	5.2826	0.0011257	0.1281	--	sp|P50211|ISL1_CHICK Insulin gene enhancer protein ISL-1 OS=Gallus gallus GN=ISL1 PE=2 SV=1//0
102090806	1674.53	522.935	1.6791	0.0042762	0.22112	--	sp|O94761|RECQ4_HUMAN ATP-dependent DNA helicase Q4 OS=Homo sapiens GN=RECQL4 PE=1 SV=1//5.89317e-12
102090890	955.217	294.618	1.697	0.0040904	0.2168	--	sp|Q99661|KIF2C_HUMAN Kinesin-like protein KIF2C OS=Homo sapiens GN=KIF2C PE=1 SV=2//0
102091024	215362	90.2184	11.221	0.0019791	0.16453	--	sp|P00767|CTRB_BOVIN Chymotrypsinogen B OS=Bos taurus PE=1 SV=1//1.64445e-129
102091112	64.4526	572.476	-3.1509	0.00058755	0.088495	--	sp|P78363|ABCA4_HUMAN Retinal-specific ATP-binding cassette transporter OS=Homo sapiens GN=ABCA4 PE=1 SV=3//0
102091159	3046.37	862.559	1.8204	0.0015787	0.14709	--	sp|O43683|BUB1_HUMAN Mitotic checkpoint serine/threonine-protein kinase BUB1 OS=Homo sapiens GN=BUB1 PE=1 SV=1//1.2089e-47
102091202	553.269	143.099	1.951	0.0012398	0.13615	--	sp|Q8CCK0|H2AW_MOUSE Core histone macro-H2A.2 OS=Mus musculus GN=H2afy2 PE=1 SV=3//0
102091219	1660.92	481.066	1.7877	0.0022354	0.17504	--	sp|Q13257|MD2L1_HUMAN Mitotic spindle assembly checkpoint protein MAD2A OS=Homo sapiens GN=MAD2L1 PE=1 SV=1//7.47149e-122
102091229	169188	148.852	10.151	0.001233	0.13609	--	sp|P00773|CELA1_RAT Chymotrypsin-like elastase family member 1 OS=Rattus norvegicus GN=Cela1 PE=1 SV=1//1.39111e-113
102091248	29.7074	3.29456	3.1727	0.00083147	0.10277	--	sp|D0PRN3|NRX3A_CHICK Neurexin-3 OS=Gallus gallus PE=1 SV=1//0
102091380	52.1173	4.23023	3.623	3.2843e-05	0.018831	--	sp|Q5VV43|K0319_HUMAN Dyslexia-associated protein KIAA0319 OS=Homo sapiens GN=KIAA0319 PE=1 SV=1//0
102091441	170.48	45.5564	1.9039	0.0027557	0.19182	--	sp|Q9EQR6|FANCG_MOUSE Fanconi anemia group G protein homolog OS=Mus musculus GN=Fancg PE=2 SV=1//4.94132e-63
102091494	274.113	46.5681	2.5574	0.001188	0.13225	--	sp|O75093|SLIT1_HUMAN Slit homolog 1 protein OS=Homo sapiens GN=SLIT1 PE=2 SV=4//1.14953e-89
102091586	305.747	52.9726	2.529	0.002145	0.1711	--	sp|P79784|ENTP2_CHICK Ectonucleoside triphosphate diphosphohydrolase 2 OS=Gallus gallus GN=ENTPD2 PE=1 SV=2//0
102091599	507.094	133.58	1.9245	0.0014238	0.14076	--	sp|Q5TB30|DEP1A_HUMAN DEP domain-containing protein 1A OS=Homo sapiens GN=DEPDC1 PE=1 SV=2//0
102091607	5959.79	1977.4	1.5917	0.0040787	0.2168	--	sp|Q9Y5W3|KLF2_HUMAN Krueppel-like factor 2 OS=Homo sapiens GN=KLF2 PE=1 SV=2//2.20842e-57
102091622	525.412	156.951	1.7431	0.0043963	0.22468	--	sp|Q8TAC1|RFESD_HUMAN Rieske domain-containing protein OS=Homo sapiens GN=RFESD PE=1 SV=1//7.78132e-55
102091631	163.573	0	Inf	8.0213e-05	0.032601	--	sp|Q5XHB4|ZNT8_XENTR Zinc transporter 8 OS=Xenopus tropicalis GN=slc30a8 PE=2 SV=1//4.95956e-152
102091680	12.3762	0.266767	5.5358	0.0033057	0.20544	--	-//-
102091719	75.5374	10.5854	2.8351	0.00072669	0.10058	--	sp|P39061|COIA1_MOUSE Collagen alpha-1(XVIII) chain OS=Mus musculus GN=Col18a1 PE=1 SV=4//1.1338e-43
102091722	316.115	1203.13	-1.9283	0.00174	0.15311	--	sp|O15072|ATS3_HUMAN A disintegrin and metalloproteinase with thrombospondin motifs 3 OS=Homo sapiens GN=ADAMTS3 PE=2 SV=4//0
102091773	720.889	224.977	1.68	0.0038213	0.21549	--	sp|Q16760|DGKD_HUMAN Diacylglycerol kinase delta OS=Homo sapiens GN=DGKD PE=1 SV=4//0
102091780	208164	113.108	10.846	0.001391	0.13968	--	-//-
102091803	864.582	266.703	1.6968	0.0034992	0.20859	--	sp|Q4KLP8|SGOL1_XENLA Shugoshin-like 1 OS=Xenopus laevis GN=sgol1 PE=1 SV=1//3.00652e-49
102091848	1019.94	313.276	1.703	0.0032965	0.20537	--	sp|Q8NI77|KI18A_HUMAN Kinesin-like protein KIF18A OS=Homo sapiens GN=KIF18A PE=1 SV=2//0
102091898	12231	3932.88	1.6369	0.0040259	0.2168	--	sp|O42130|TOP2A_CHICK DNA topoisomerase 2-alpha OS=Gallus gallus GN=TOP2A PE=2 SV=2//0
102091912	907.804	8161.84	-3.1684	3.499e-06	0.0035837	--	sp|Q5ZMT9|INSI1_CHICK Insulin-induced gene 1 protein OS=Gallus gallus GN=INSIG1 PE=2 SV=1//2.26984e-120
102091949	1423.24	428.705	1.7311	0.0023023	0.17703	--	-//-
102092033	3596.08	2.9164	10.268	2.776e-05	0.016948	--	sp|P67970|INS_CHICK Insulin OS=Gallus gallus GN=INS PE=1 SV=1//1.56195e-64
102092141	1345.73	160.257	3.0699	2.3854e-06	0.0029085	--	sp|Q9BRR3|TM246_HUMAN Transmembrane protein 246 OS=Homo sapiens GN=TMEM246 PE=1 SV=1//3.00385e-155
102092173	12381.1	3550.43	1.8021	0.0017531	0.15359	--	sp|Q98TX3|PDCD4_CHICK Programmed cell death protein 4 OS=Gallus gallus GN=PDCD4 PE=2 SV=1//0
102092269	586.863	98.9357	2.5685	0.0039524	0.21624	--	sp|P59511|ATS20_MOUSE A disintegrin and metalloproteinase with thrombospondin motifs 20 OS=Mus musculus GN=Adamts20 PE=2 SV=2//0
102092323	304.517	7.83192	5.281	0.00080412	0.10154	--	sp|O95678|K2C75_HUMAN Keratin, type II cytoskeletal 75 OS=Homo sapiens GN=KRT75 PE=1 SV=2//1.86525e-118
102092386	3240.16	58.765	5.785	0.00088695	0.10689	--	sp|P33094|SMS_CHICK Somatostatin OS=Gallus gallus GN=SST PE=3 SV=1//1.06957e-42
102092480	6059.77	1707.85	1.8271	0.001786	0.15502	--	sp|P23921|RIR1_HUMAN Ribonucleoside-diphosphate reductase large subunit OS=Homo sapiens GN=RRM1 PE=1 SV=1//0
102092525	2215.64	709.57	1.6427	0.0039209	0.21618	--	sp|Q5H7C0|CDC20_PIG Cell division cycle protein 20 homolog OS=Sus scrofa GN=CDC20 PE=2 SV=1//0
102092548	336.289	67.4503	2.3178	0.00022897	0.05692	--	sp|Q96DY7|MTBP_HUMAN Mdm2-binding protein OS=Homo sapiens GN=MTBP PE=1 SV=1//0
102092591	170.837	23.4622	2.8642	4.0924e-05	0.021271	--	sp|O42163|COCH_CHICK Cochlin OS=Gallus gallus GN=COCH PE=2 SV=1//0
102092613	101.595	458.187	-2.1731	0.00076615	0.10121	--	sp|Q13077|TRAF1_HUMAN TNF receptor-associated factor 1 OS=Homo sapiens GN=TRAF1 PE=1 SV=1//3.13506e-10
102092654	24.9024	311.375	-3.6443	5.6199e-08	0.00013082	--	sp|Q96DR4|STAR4_HUMAN StAR-related lipid transfer protein 4 OS=Homo sapiens GN=STARD4 PE=2 SV=1//9.77633e-106
102092686	1001.24	183.739	2.4461	0.00028783	0.061416	--	sp|Q8TCU5|NMD3A_HUMAN Glutamate receptor ionotropic, NMDA 3A OS=Homo sapiens GN=GRIN3A PE=1 SV=2//0
102092736	456.326	131.097	1.7994	0.0038036	0.21549	--	sp|Q0P5N6|ARL16_HUMAN ADP-ribosylation factor-like protein 16 OS=Homo sapiens GN=ARL16 PE=1 SV=1//7.78384e-15
102092757	754.167	223.443	1.755	0.0026793	0.19124	--	sp|Q9NYZ3|GTSE1_HUMAN G2 and S phase-expressed protein 1 OS=Homo sapiens GN=GTSE1 PE=1 SV=3//1.86286e-21
102092903	43344.3	23.3683	10.857	0.00062963	0.090572	--	sp|Q60997|DMBT1_MOUSE Deleted in malignant brain tumors 1 protein OS=Mus musculus GN=Dmbt1 PE=1 SV=2//2.37459e-13
102092904	0	7.49772	#NAME?	0.0031696	0.20199	--	sp|P78333|GPC5_HUMAN Glypican-5 OS=Homo sapiens GN=GPC5 PE=2 SV=1//0
102092966	575.611	166.229	1.7919	0.0022066	0.17331	--	sp|Q9NPD8|UBE2T_HUMAN Ubiquitin-conjugating enzyme E2 T OS=Homo sapiens GN=UBE2T PE=1 SV=1//1.50348e-98
102092980	8472.36	2076.93	2.0283	0.00027856	0.060446	--	sp|Q01584|LIPO_RHIMB Lipocalin OS=Rhinella marina PE=1 SV=1//1.15173e-68
102093006	110.739	13.0095	3.0895	8.3013e-06	0.0068289	--	sp|Q9BV36|MELPH_HUMAN Melanophilin OS=Homo sapiens GN=MLPH PE=1 SV=1//3.99106e-26
102093062	13.4785	0	Inf	0.00032856	0.066012	--	sp|Q8BH83|ANKR9_MOUSE Ankyrin repeat domain-containing protein 9 OS=Mus musculus GN=Ankrd9 PE=2 SV=1//1.18377e-60
102093090	134.837	38.257	1.8174	0.003589	0.20933	--	sp|P52802|EFNA2_CHICK Ephrin-A2 OS=Gallus gallus GN=EFNA2 PE=2 SV=1//6.518e-60
102093106	109021	61.6329	10.789	0.002487	0.18409	--	sp|P05805|CAC3_BOVIN Proproteinase E OS=Bos taurus PE=1 SV=2//3.32684e-92
102093124	0.927088	21.681	-4.5476	0.003872	0.21553	--	-//-
102093182	39.2559	140.764	-1.8423	0.0038247	0.21549	--	sp|P08070|TBA2_CHICK Tubulin alpha-2 chain OS=Gallus gallus PE=2 SV=1//0
102093195	353.428	80.8917	2.1274	0.00049961	0.082719	--	sp|Q96T52|IMP2L_HUMAN Mitochondrial inner membrane protease subunit 2 OS=Homo sapiens GN=IMMP2L PE=2 SV=1//1.83739e-78
102093208	76.8335	519.348	-2.7569	5.2896e-05	0.025401	--	sp|P09871|C1S_HUMAN Complement C1s subcomponent OS=Homo sapiens GN=C1S PE=1 SV=1//0
102093215	58.1544	4.41979	3.7178	0.0020413	0.16739	--	sp|Q8IY50|S35F3_HUMAN Putative thiamine transporter SLC35F3 OS=Homo sapiens GN=SLC35F3 PE=2 SV=2//0
102093279	227.314	7.19358	4.9818	0.0049184	0.23873	--	sp|Q8N6D2|RN182_HUMAN E3 ubiquitin-protein ligase RNF182 OS=Homo sapiens GN=RNF182 PE=1 SV=1//6.59807e-120
102093295	2.32275	325.152	-7.1291	0.00043065	0.073125	--	sp|P12544|GRAA_HUMAN Granzyme A OS=Homo sapiens GN=GZMA PE=1 SV=2//1.35121e-75
102093364	0.525091	19.5478	-5.2183	0.0007463	0.10121	--	sp|Q8N4T0|CBPA6_HUMAN Carboxypeptidase A6 OS=Homo sapiens GN=CPA6 PE=1 SV=2//0
102093370	1736.06	492.154	1.8186	0.001598	0.14718	--	sp|P30825|CTR1_HUMAN High affinity cationic amino acid transporter 1 OS=Homo sapiens GN=SLC7A1 PE=1 SV=1//0
102093383	2022.64	466.176	2.1173	0.0004162	0.071522	--	sp|Q28GV1|CNDH2_XENTR Condensin-2 complex subunit H2 OS=Xenopus tropicalis GN=ncaph2 PE=2 SV=1//1.57778e-08
102093385	1507.22	423.964	1.8299	0.0018716	0.16005	--	sp|Q9Y248|PSF2_HUMAN DNA replication complex GINS protein PSF2 OS=Homo sapiens GN=GINS2 PE=1 SV=1//7.12188e-95
102093421	16.1374	0.347389	5.5377	0.0015621	0.14709	--	sp|Q9HBA0|TRPV4_HUMAN Transient receptor potential cation channel subfamily V member 4 OS=Homo sapiens GN=TRPV4 PE=1 SV=2//0
102093437	1814.73	541.697	1.7442	0.0035683	0.20933	--	sp|P09884|DPOLA_HUMAN DNA polymerase alpha catalytic subunit OS=Homo sapiens GN=POLA1 PE=1 SV=2//0
102093487	217.377	56.9829	1.9316	0.00090661	0.10797	--	sp|O15488|GLYG2_HUMAN Glycogenin-2 OS=Homo sapiens GN=GYG2 PE=1 SV=2//1.59359e-155
102093497	267.163	1101.03	-2.0431	0.0038498	0.21549	--	sp|Q4R577|C1R_MACFA Complement C1r subcomponent OS=Macaca fascicularis GN=C1R PE=2 SV=1//0
102093498	141.831	17.7248	3.0003	1.524e-05	0.010839	--	sp|Q8BHN9|CN079_MOUSE Uncharacterized protein C14orf79 homolog OS=Mus musculus PE=2 SV=1//4.03704e-46
102093523	3298.21	31343.5	-3.2484	0.00026193	0.059351	--	sp|P20678|CP2H2_CHICK Cytochrome P450 2H2 OS=Gallus gallus GN=CYP2H2 PE=1 SV=1//0
102093592	43.1554	4.85167	3.153	0.00011811	0.039129	--	sp|Q6PVZ1|K1C14_CHICK Keratin, type I cytoskeletal 14 OS=Gallus gallus GN=KRT14 PE=2 SV=1//0
102093599	1603.58	429.525	1.9005	0.0012992	0.13861	--	sp|Q3ZBK3|SPC25_BOVIN Kinetochore protein Spc25 OS=Bos taurus GN=SPC25 PE=2 SV=1//1.2986e-71
102093609	113.988	3.26429	5.126	0.0025333	0.18409	--	sp|Q866T7|CXD2_BOVIN Gap junction delta-2 protein OS=Bos taurus GN=GJD2 PE=2 SV=1//0
102093650	67.9179	4.40332	3.9471	6.1533e-05	0.027595	--	sp|P12107|COBA1_HUMAN Collagen alpha-1(XI) chain OS=Homo sapiens GN=COL11A1 PE=1 SV=4//2.13711e-158
102093756	51.3066	5.76757	3.1531	0.0026813	0.19124	--	sp|Q99689|FEZ1_HUMAN Fasciculation and elongation protein zeta-1 OS=Homo sapiens GN=FEZ1 PE=1 SV=1//3.3777e-43
102093846	190.358	27.1866	2.8077	0.003585	0.20933	--	sp|Q8TE59|ATS19_HUMAN A disintegrin and metalloproteinase with thrombospondin motifs 19 OS=Homo sapiens GN=ADAMTS19 PE=2 SV=2//0
102094053	206.464	29.0666	2.8285	5.357e-05	0.025401	--	sp|Q9NZ53|PDXL2_HUMAN Podocalyxin-like protein 2 OS=Homo sapiens GN=PODXL2 PE=1 SV=1//1.11301e-125
102094262	149.897	25.8182	2.5375	0.00016793	0.049739	--	sp|Q14CM0|FRPD4_HUMAN FERM and PDZ domain-containing protein 4 OS=Homo sapiens GN=FRMPD4 PE=1 SV=1//0
102094265	10994.7	2328.07	2.2396	0.00017094	0.049739	--	sp|P31395|STMN1_CHICK Stathmin OS=Gallus gallus GN=STMN1 PE=1 SV=1//1.57539e-93
102094312	987.816	12.7538	6.2752	8.8972e-08	0.00017656	--	sp|Q5T1Q4|S35F1_HUMAN Solute carrier family 35 member F1 OS=Homo sapiens GN=SLC35F1 PE=2 SV=2//0
102094315	582.594	137.62	2.0818	0.00078263	0.10121	--	sp|Q9CZ15|PSF1_MOUSE DNA replication complex GINS protein PSF1 OS=Mus musculus GN=Gins1 PE=2 SV=1//6.04396e-90
102094410	801.603	242.29	1.7262	0.0032393	0.20379	--	sp|P20700|LMNB1_HUMAN Lamin-B1 OS=Homo sapiens GN=LMNB1 PE=1 SV=2//0
102094522	1147.04	315.21	1.8635	0.0013275	0.13968	--	sp|A8PUI7|SKA3_BOVIN Spindle and kinetochore-associated protein 3 OS=Bos taurus GN=SKA3 PE=2 SV=2//2.6239e-73
102094615	2.07144	16.5025	-2.994	0.0042753	0.22112	--	sp|O60427|FADS1_HUMAN Fatty acid desaturase 1 OS=Homo sapiens GN=FADS1 PE=1 SV=3//0
102094694	53115.9	31.7184	10.71	0.0020897	0.16773	--	sp|A9JSD6|COL_XENTR Colipase OS=Xenopus tropicalis GN=clps PE=3 SV=1//9.06623e-44
102094700	115.596	20.0462	2.5277	0.00024725	0.057791	--	sp|Q8QFN3|TM121_CHICK Transmembrane protein 121 OS=Gallus gallus GN=TMEM121 PE=2 SV=1//0
102094726	2127.54	445.157	2.2568	0.00017918	0.050587	--	sp|A0JP70|WDR90_XENTR WD repeat-containing protein 90 OS=Xenopus tropicalis GN=wdr90 PE=2 SV=1//0
102094749	7.81733	48.7307	-2.6401	0.0010847	0.12473	--	sp|Q6PVW7|ZPBP2_CHICK Zona pellucida-binding protein 2 OS=Gallus gallus GN=ZPBP2 PE=2 SV=1//1.33243e-153
102094761	12.7718	86.6263	-2.7618	0.00020062	0.052957	--	sp|Q9BQ51|PD1L2_HUMAN Programmed cell death 1 ligand 2 OS=Homo sapiens GN=PDCD1LG2 PE=1 SV=2//4.54455e-41
102094799	2100.72	7744.77	-1.8823	0.0016534	0.14907	--	sp|P98063|BMP1_MOUSE Bone morphogenetic protein 1 OS=Mus musculus GN=Bmp1 PE=1 SV=2//0
102094833	185.496	0	Inf	0.0001842	0.050601	--	sp|Q03403|TFF2_HUMAN Trefoil factor 2 OS=Homo sapiens GN=TFF2 PE=1 SV=2//1.3119e-06
102094944	42.8719	519.452	-3.5989	0.00032402	0.065845	--	sp|Q9NZQ7|PD1L1_HUMAN Programmed cell death 1 ligand 1 OS=Homo sapiens GN=CD274 PE=1 SV=1//3.93146e-67
102094945	2816.87	798.963	1.8179	0.0015855	0.14709	--	sp|Q9NQW6|ANLN_HUMAN Actin-binding protein anillin OS=Homo sapiens GN=ANLN PE=1 SV=2//0
102095003	354815	164.564	11.074	0.0016637	0.14933	--	sp|P19799|TRY1_XENLA Trypsin OS=Xenopus laevis PE=2 SV=1//3.16124e-64
102095005	29.1465	1.60514	4.1826	0.0015948	0.14718	--	sp|B5X8I6|CD048_SALSA Neuropeptide-like protein C4orf48 homolog OS=Salmo salar PE=3 SV=1//5.87014e-29
102095060	597.173	25.0589	4.5748	1.5966e-11	1.022e-07	--	sp|P50516|VATA_MOUSE V-type proton ATPase catalytic subunit A OS=Mus musculus GN=Atp6v1a PE=1 SV=2//0
102095287	1138.58	229.85	2.3085	0.00010749	0.038766	--	sp|O42409|GFI1B_CHICK Zinc finger protein Gfi-1b OS=Gallus gallus GN=GFI1B PE=2 SV=1//0
102095315	389.093	113.949	1.7717	0.0032665	0.20411	--	sp|Q6UVK1|CSPG4_HUMAN Chondroitin sulfate proteoglycan 4 OS=Homo sapiens GN=CSPG4 PE=1 SV=2//0
102095370	1010.73	3380.36	-1.7418	0.0031614	0.20199	--	sp|Q9UIK4|DAPK2_HUMAN Death-associated protein kinase 2 OS=Homo sapiens GN=DAPK2 PE=1 SV=1//0
102095409	25.2452	3.31775	2.9277	0.0018933	0.16036	--	sp|Q4KMZ8|NKAI1_HUMAN Sodium/potassium-transporting ATPase subunit beta-1-interacting protein 1 OS=Homo sapiens GN=NKAIN1 PE=2 SV=3//4.69431e-133
102095438	159.847	37.748	2.0822	0.0011758	0.13205	--	sp|Q6IMA3|RSLBA_RAT Ras-like protein family member 11A OS=Rattus norvegicus GN=Rasl11a PE=2 SV=2//7.94272e-121
102095445	11264.2	49655.7	-2.1402	0.00036216	0.067687	--	sp|Q8AXL1|SAT1_CHICK Diamine acetyltransferase 1 OS=Gallus gallus GN=SAT1 PE=2 SV=1//3.91817e-113
102095451	294.972	91.0695	1.6955	0.0045971	0.22955	--	sp|Q9Y5N6|ORC6_HUMAN Origin recognition complex subunit 6 OS=Homo sapiens GN=ORC6 PE=1 SV=1//1.61573e-86
102095460	8110.98	2570.21	1.658	0.0040343	0.2168	--	sp|P46013|KI67_HUMAN Antigen KI-67 OS=Homo sapiens GN=MKI67 PE=1 SV=2//6.13799e-11
102095480	306.736	1267.99	-2.0475	0.00066389	0.0934	--	sp|P23280|CAH6_HUMAN Carbonic anhydrase 6 OS=Homo sapiens GN=CA6 PE=1 SV=3//7.41715e-96
102095575	132.237	21.4721	2.6226	7.6265e-05	0.031496	--	sp|Q9DBB9|CPN2_MOUSE Carboxypeptidase N subunit 2 OS=Mus musculus GN=Cpn2 PE=1 SV=2//3.11958e-77
102095696	43.9517	5.90999	2.8947	0.0033929	0.20652	--	sp|Q9UKN7|MYO15_HUMAN Unconventional myosin-XV OS=Homo sapiens GN=MYO15A PE=1 SV=2//7.63568e-07
102095740	4326.99	1369.27	1.66	0.0042066	0.22027	--	sp|P62286|ASPM_CANFA Abnormal spindle-like microcephaly-associated protein homolog OS=Canis familiaris GN=ASPM PE=2 SV=2//0
102095756	123.681	1795.03	-3.8593	0.0025313	0.18409	--	sp|Q7RTP0|NIPA1_HUMAN Magnesium transporter NIPA1 OS=Homo sapiens GN=NIPA1 PE=1 SV=1//2.20467e-156
102095764	837.273	5918.48	-2.8215	4.0011e-06	0.0039404	--	sp|P31429|DPEP1_RABIT Dipeptidase 1 OS=Oryctolagus cuniculus GN=DPEP1 PE=1 SV=1//0
102095787	46.9119	4.09229	3.519	0.0012917	0.13861	--	sp|P05619|ILEU_HORSE Leukocyte elastase inhibitor OS=Equus caballus GN=SERPINB1 PE=1 SV=3//1.27195e-103
102095806	140.846	34.5954	2.0255	0.0015828	0.14709	--	sp|Q9H426|RIMS4_HUMAN Regulating synaptic membrane exocytosis protein 4 OS=Homo sapiens GN=RIMS4 PE=1 SV=3//1.95577e-129
102095869	3025.47	941.283	1.6845	0.0029312	0.19647	--	sp|Q3MHQ7|TM86A_BOVIN Lysoplasmalogenase-like protein TMEM86A OS=Bos taurus GN=TMEM86A PE=2 SV=1//4.91683e-118
102096004	208.224	63.1639	1.721	0.0042834	0.22112	--	sp|Q9NVL8|CN105_HUMAN Uncharacterized protein C14orf105 OS=Homo sapiens GN=C14orf105 PE=2 SV=2//5.23385e-32
102096059	56.6058	5.67057	3.3194	6.2504e-05	0.027595	--	sp|D2H3M0|TDRD5_AILME Tudor domain-containing protein 5 OS=Ailuropoda melanoleuca GN=TDRD5 PE=3 SV=1//1.64719e-57
102096072	132.294	22.9068	2.5299	0.0001812	0.050587	--	sp|P86345|BORE2_CHICK Borealin-2 OS=Gallus gallus GN=CDCA9 PE=2 SV=1//1.3297e-83
102096083	318.234	68.9466	2.2065	0.00030727	0.063965	--	sp|P63041|CPLX1_RAT Complexin-1 OS=Rattus norvegicus GN=Cplx1 PE=1 SV=1//2.53982e-44
102096104	881.015	2873.07	-1.7054	0.0034665	0.20835	--	sp|P58353|GTR5_BOVIN Solute carrier family 2, facilitated glucose transporter member 5 OS=Bos taurus GN=SLC2A5 PE=2 SV=2//0
102096119	372.943	2121.01	-2.5077	0.0046894	0.23225	--	sp|Q95LF0|I13R2_CANFA Interleukin-13 receptor subunit alpha-2 OS=Canis familiaris GN=IL13RA2 PE=2 SV=1//6.76584e-93
102096168	324.599	71.456	2.1835	0.00040188	0.070348	--	sp|Q2TBF2|WSCD2_HUMAN WSC domain-containing protein 2 OS=Homo sapiens GN=WSCD2 PE=2 SV=2//0
102096209	155.767	5.87076	4.7297	1.5223e-09	4.8722e-06	--	sp|A0N0X6|LRRN1_BOVIN Leucine-rich repeat neuronal protein 1 OS=Bos taurus GN=LRRN1 PE=3 SV=1//0
102096242	748.743	111.988	2.7411	7.5002e-06	0.0066221	--	sp|Q96NN9|AIFM3_HUMAN Apoptosis-inducing factor 3 OS=Homo sapiens GN=AIFM3 PE=1 SV=1//0
102096252	1650.83	6271.6	-1.9256	0.0018001	0.15519	--	sp|F1N152|HTRA1_BOVIN Serine protease HTRA1 OS=Bos taurus GN=HTRA1 PE=2 SV=1//0
102096285	774.174	3851.41	-2.3147	0.0033402	0.20557	--	sp|Q92058|PPBT_CHICK Alkaline phosphatase, tissue-nonspecific isozyme OS=Gallus gallus GN=ALPL PE=2 SV=1//0
102096306	1274.22	297.605	2.0981	0.00040387	0.070348	--	sp|Q8NCD3|HJURP_HUMAN Holliday junction recognition protein OS=Homo sapiens GN=HJURP PE=1 SV=2//2.42248e-06
102096322	234.164	51.6811	2.1798	0.00078752	0.10133	--	sp|Q8N126|CADM3_HUMAN Cell adhesion molecule 3 OS=Homo sapiens GN=CADM3 PE=1 SV=1//6.37046e-137
102096347	2257.64	658.744	1.777	0.0020302	0.16715	--	sp|P18181|CD48_MOUSE CD48 antigen OS=Mus musculus GN=Cd48 PE=1 SV=1//9.23448e-10
102096355	1065.14	221.043	2.2686	0.00021025	0.053834	--	sp|P23919|KTHY_HUMAN Thymidylate kinase OS=Homo sapiens GN=DTYMK PE=1 SV=4//5.09072e-83
102096384	1030.42	293.286	1.8129	0.0020802	0.1675	--	sp|E1C6Q1|PCH2_CHICK Pachytene checkpoint protein 2 homolog OS=Gallus gallus GN=TRIP13 PE=3 SV=1//1.54163e-24
102096480	504.016	143.89	1.8085	0.0027826	0.19309	--	sp|Q9NSV4|DIAP3_HUMAN Protein diaphanous homolog 3 OS=Homo sapiens GN=DIAPH3 PE=1 SV=4//0
102096553	217.78	1084.28	-2.3158	0.0045775	0.22943	--	sp|Q5EBM0|CMPK2_HUMAN UMP-CMP kinase 2, mitochondrial OS=Homo sapiens GN=CMPK2 PE=1 SV=3//1.24536e-78
102096591	601.49	164.553	1.87	0.0019237	0.16203	--	sp|Q9DG67|RA54B_CHICK DNA repair and recombination protein RAD54B OS=Gallus gallus GN=RAD54B PE=2 SV=1//0
102096604	26.7218	176.638	-2.7247	0.0012443	0.13615	--	-//-
102096606	3848.42	15765.1	-2.0344	0.00076004	0.10121	--	sp|P36956|SRBP1_HUMAN Sterol regulatory element-binding protein 1 OS=Homo sapiens GN=SREBF1 PE=1 SV=2//2.28018e-84
102096648	324.331	87.929	1.8831	0.0020462	0.16739	--	sp|Q99741|CDC6_HUMAN Cell division control protein 6 homolog OS=Homo sapiens GN=CDC6 PE=1 SV=1//1.05702e-39
102096723	538.699	168.712	1.6749	0.0033402	0.20557	--	sp|Q9H172|ABCG4_HUMAN ATP-binding cassette sub-family G member 4 OS=Homo sapiens GN=ABCG4 PE=1 SV=2//0
102096742	69.5728	530.172	-2.9299	0.0028042	0.19338	--	sp|Q2HJF9|RSAD2_BOVIN Radical S-adenosyl methionine domain-containing protein 2 OS=Bos taurus GN=RSAD2 PE=2 SV=1//0
102096749	142.811	39.0723	1.8699	0.0040953	0.2168	--	sp|Q9UQR0|SCML2_HUMAN Sex comb on midleg-like protein 2 OS=Homo sapiens GN=SCML2 PE=1 SV=1//0
102096914	1475.44	475.428	1.6338	0.004644	0.23054	--	sp|Q1T765|CENPN_CHICK Centromere protein N OS=Gallus gallus GN=CENPN PE=2 SV=1//0
102097031	2297.63	717.999	1.6781	0.0041969	0.22021	--	sp|Q96T88|UHRF1_HUMAN E3 ubiquitin-protein ligase UHRF1 OS=Homo sapiens GN=UHRF1 PE=1 SV=1//0
102097103	85895.1	44.8942	10.902	0.0013185	0.13968	--	sp|P06857|LIPR1_CANFA Inactive pancreatic lipase-related protein 1 OS=Canis familiaris GN=PNLIPRP1 PE=1 SV=2//0
102097169	41.8171	162.586	-1.959	0.0028478	0.19497	--	sp|Q969J5|I22R2_HUMAN Interleukin-22 receptor subunit alpha-2 OS=Homo sapiens GN=IL22RA2 PE=1 SV=1//2.19647e-66
102097205	144.928	21.933	2.7242	3.5161e-05	0.018831	--	sp|Q86SH2|ZAR1_HUMAN Zygote arrest protein 1 OS=Homo sapiens GN=ZAR1 PE=2 SV=1//1.15117e-14
102097216	248.955	869.509	-1.8043	0.0023299	0.17808	--	sp|Q8WZ42|TITIN_HUMAN Titin OS=Homo sapiens GN=TTN PE=1 SV=4//9.99576e-06
102097226	396.46	79.4131	2.3197	0.0038466	0.21549	--	sp|Q8WUT4|LRRN4_HUMAN Leucine-rich repeat neuronal protein 4 OS=Homo sapiens GN=LRRN4 PE=2 SV=3//8.19782e-54
102097263	1094.77	295.937	1.8873	0.0013644	0.13968	--	sp|Q1T763|CENPR_CHICK Centromere protein R OS=Gallus gallus GN=CENPR PE=2 SV=1//1.32477e-76
102097313	5.82778	34.9785	-2.5854	0.0046459	0.23054	--	sp|Q5RAP4|RORG_PONAB Nuclear receptor ROR-gamma OS=Pongo abelii GN=RORC PE=2 SV=1//3.15564e-30
102097318	918.949	45.164	4.3467	4.5147e-11	1.9266e-07	--	sp|O75129|ASTN2_HUMAN Astrotactin-2 OS=Homo sapiens GN=ASTN2 PE=2 SV=2//0
102097388	1535.45	347.798	2.1423	0.00018176	0.050587	--	sp|Q3UEZ8|NTCP4_MOUSE Sodium/bile acid cotransporter 4 OS=Mus musculus GN=Slc10a4 PE=2 SV=1//6.04216e-103
102097409	4012.88	714.967	2.4887	2.4921e-05	0.016001	--	sp|Q0P5I5|HOGA1_BOVIN 4-hydroxy-2-oxoglutarate aldolase, mitochondrial OS=Bos taurus GN=HOGA1 PE=1 SV=1//2.69518e-156
102097452	641.357	125.122	2.3578	6.5579e-05	0.027986	--	sp|Q9NSD5|S6A13_HUMAN Sodium- and chloride-dependent GABA transporter 2 OS=Homo sapiens GN=SLC6A13 PE=1 SV=3//0
102097460	1670.92	460.8	1.8584	0.0014703	0.14315	--	sp|Q03237|MYBB_CHICK Myb-related protein B OS=Gallus gallus GN=MYBL2 PE=1 SV=1//0
102097502	3954.42	1205.75	1.7135	0.0029199	0.19623	--	sp|Q6NUF4|TPX2A_XENLA Targeting protein for Xklp2-A OS=Xenopus laevis GN=tpx2-a PE=1 SV=1//0
102097722	190.056	729.037	-1.9396	0.0013378	0.13968	--	sp|O88737|BSN_MOUSE Protein bassoon OS=Mus musculus GN=Bsn PE=1 SV=4//9.39082e-15
102097738	285.267	1307.52	-2.1964	0.0005081	0.083397	--	sp|Q62904|DHB7_RAT 3-keto-steroid reductase OS=Rattus norvegicus GN=Hsd17b7 PE=1 SV=1//2.30608e-138
102097761	171.455	2.84114	5.9152	5.5128e-13	1.4115e-08	--	sp|P49744|TSP4_RAT Thrombospondin-4 OS=Rattus norvegicus GN=Thbs4 PE=1 SV=1//0
102097774	385.985	76.1362	2.3419	0.0014927	0.14365	--	sp|Q9UQ84|EXO1_HUMAN Exonuclease 1 OS=Homo sapiens GN=EXO1 PE=1 SV=2//0
102097783	123.004	23.9004	2.3636	0.00039364	0.070347	--	sp|Q09QM4|GPR17_RAT Uracil nucleotide/cysteinyl leukotriene receptor OS=Rattus norvegicus GN=Gpr17 PE=2 SV=1//8.43063e-177
102097858	118.096	8.74693	3.755	0.00094196	0.11064	--	sp|Q923P0|COKA1_MOUSE Collagen alpha-1(XX) chain OS=Mus musculus GN=Col20a1 PE=2 SV=3//7.84031e-29
102097901	725.033	211.549	1.7771	0.0027515	0.19182	--	sp|P07607|TYSY_MOUSE Thymidylate synthase OS=Mus musculus GN=Tyms PE=1 SV=1//1.20064e-167
102097903	16.7881	1.76941	3.2461	0.0034038	0.20652	--	sp|Q01954|BNC1_HUMAN Zinc finger protein basonuclin-1 OS=Homo sapiens GN=BNC1 PE=1 SV=2//0
102097944	1073.87	170.287	2.6568	0.004772	0.23408	--	sp|Q3S8M4|ELOV4_MACMU Elongation of very long chain fatty acids protein 4 OS=Macaca mulatta GN=ELOVL4 PE=3 SV=1//1.96721e-144
102097945	1397.59	417.872	1.7418	0.002538	0.18409	--	sp|Q5F3G0|RHG19_CHICK Rho GTPase-activating protein 19 OS=Gallus gallus GN=ARHGAP19 PE=2 SV=1//0
102097948	5.75957	48.9933	-3.0885	0.0031683	0.20199	--	sp|P46058|EDSP_CYNPY Epidermal differentiation-specific protein OS=Cynops pyrrhogaster PE=2 SV=1//6.72291e-91
102098018	861.283	187.072	2.2029	0.0019766	0.16453	--	sp|B2DFG5|DTHAD_DELSH D-threo-3-hydroxyaspartate dehydratase OS=Delftia sp. (strain HT23) GN=dthadh PE=1 SV=1//3.70519e-27
102098029	115.816	788.444	-2.7672	0.0016188	0.14766	--	sp|Q15738|NSDHL_HUMAN Sterol-4-alpha-carboxylate 3-dehydrogenase, decarboxylating OS=Homo sapiens GN=NSDHL PE=1 SV=2//0
102098115	243577	136.445	10.802	0.0048407	0.23564	--	sp|P15085|CBPA1_HUMAN Carboxypeptidase A1 OS=Homo sapiens GN=CPA1 PE=1 SV=2//0
102098130	949.279	254.391	1.8998	0.0013842	0.13968	--	sp|Q2TAW0|CNDG2_XENLA Condensin-2 complex subunit G2 OS=Xenopus laevis GN=ncapg2 PE=1 SV=1//0
102098131	1338.37	131.749	3.3446	0.0023719	0.1795	--	sp|Q9ULW5|RAB26_HUMAN Ras-related protein Rab-26 OS=Homo sapiens GN=RAB26 PE=1 SV=3//1.45066e-103
102098164	1154.59	364.892	1.6618	0.0047352	0.23361	--	sp|Q9H4H8|FA83D_HUMAN Protein FAM83D OS=Homo sapiens GN=FAM83D PE=1 SV=3//5.20651e-79
102098218	29.2988	221.521	-2.9185	0.00061873	0.089711	--	sp|Q96J88|ESIP1_HUMAN Epithelial-stromal interaction protein 1 OS=Homo sapiens GN=EPSTI1 PE=2 SV=2//8.77368e-63
102098419	13182.7	1515.39	3.1209	2.6177e-07	0.00039428	--	sp|P22680|CP7A1_HUMAN Cholesterol 7-alpha-monooxygenase OS=Homo sapiens GN=CYP7A1 PE=1 SV=2//0
102098462	426.704	42.5277	3.3268	2.2344e-07	0.0003814	--	sp|Q96GL9|F163A_HUMAN Protein FAM163A OS=Homo sapiens GN=FAM163A PE=2 SV=1//3.66817e-48
102098475	15025.9	9.31503	10.656	0.00011392	0.038892	--	sp|P48052|CBPA2_HUMAN Carboxypeptidase A2 OS=Homo sapiens GN=CPA2 PE=1 SV=3//0
102098512	2096.98	502.905	2.06	0.00056508	0.08769	--	sp|P50748|KNTC1_HUMAN Kinetochore-associated protein 1 OS=Homo sapiens GN=KNTC1 PE=1 SV=1//0
102098541	1285.61	6837.28	-2.411	9.3517e-05	0.035213	--	sp|P20678|CP2H2_CHICK Cytochrome P450 2H2 OS=Gallus gallus GN=CYP2H2 PE=1 SV=1//1.0287e-93
102098574	176.268	42.0872	2.0663	0.0011127	0.12719	--	sp|Q27974|AUXI_BOVIN Putative tyrosine-protein phosphatase auxilin OS=Bos taurus GN=DNAJC6 PE=1 SV=1//0
102098575	269.373	43.6035	2.6271	5.0727e-05	0.024978	--	sp|P50607|TUB_HUMAN Tubby protein homolog OS=Homo sapiens GN=TUB PE=1 SV=1//0
102098582	92.2795	24.4889	1.9139	0.0036831	0.21288	--	sp|Q05A80|CAPR2_MOUSE Caprin-2 OS=Mus musculus GN=Caprin2 PE=1 SV=1//0
102098586	764.687	2741.03	-1.8418	0.0016322	0.1482	--	sp|Q8WZ73|RFFL_HUMAN E3 ubiquitin-protein ligase rififylin OS=Homo sapiens GN=RFFL PE=1 SV=1//1.10871e-153
102098654	1069.75	339.53	1.6557	0.0049228	0.23873	--	sp|A2T767|PTTG1_PANTR Securin OS=Pan troglodytes GN=PTTG1 PE=3 SV=1//1.80379e-37
102098663	6.46826	249.141	-5.2674	0.003968	0.21663	--	sp|P24275|AKAP5_BOVIN A-kinase anchor protein 5 OS=Bos taurus GN=AKAP5 PE=2 SV=1//4.24e-18
102098736	5125.73	1172.81	2.1278	0.00024701	0.057791	--	sp|P00488|F13A_HUMAN Coagulation factor XIII A chain OS=Homo sapiens GN=F13A1 PE=1 SV=4//0
102098747	1090.27	271.635	2.0049	0.0013842	0.13968	--	sp|P49951|CLH1_BOVIN Clathrin heavy chain 1 OS=Bos taurus GN=CLTC PE=1 SV=1//0
102098754	76.2338	1002.85	-3.7175	1.4347e-05	0.010496	--	sp|Q9BYN0|SRXN1_HUMAN Sulfiredoxin-1 OS=Homo sapiens GN=SRXN1 PE=1 SV=2//2.2245e-31
102098795	12.4164	0	Inf	0.0040503	0.2168	--	sp|P35802|GPM6A_MOUSE Neuronal membrane glycoprotein M6-a OS=Mus musculus GN=Gpm6a PE=1 SV=1//9.58703e-119
102098807	236.805	1470.62	-2.6347	0.0034025	0.20652	--	sp|Q9TVC8|HB21_BOVIN BoLa class II histocompatibility antigen, DQB*0101 beta chain OS=Bos taurus GN=BoLA-DQB PE=2 SV=1//3.86717e-35
102098822	324.51	1530.65	-2.2378	0.00036077	0.067687	--	sp|Q9UPI3|FLVC2_HUMAN Feline leukemia virus subgroup C receptor-related protein 2 OS=Homo sapiens GN=FLVCR2 PE=1 SV=1//0
102098839	801.138	171.226	2.2261	0.00022408	0.056252	--	sp|Q1T7C1|CENPK_CHICK Centromere protein K OS=Gallus gallus GN=CENPK PE=1 SV=1//9.10635e-76
102098900	4888.12	1239.02	1.9801	0.00057268	0.087949	--	sp|Q4KLN6|RIR2_RAT Ribonucleoside-diphosphate reductase subunit M2 OS=Rattus norvegicus GN=Rrm2 PE=2 SV=1//0
102098988	1705.54	376.942	2.1778	0.00029978	0.062917	--	sp|Q6P1K2|PMF1_HUMAN Polyamine-modulated factor 1 OS=Homo sapiens GN=PMF1 PE=1 SV=2//7.99094e-69
106145661	498.252	64.8238	2.9423	2.5432e-06	0.0029599	--	sp|Q6PGN1|ERFE_MOUSE Erythroferrone OS=Mus musculus GN=Fam132b PE=1 SV=1//4.86336e-54
106145792	1030.86	241.64	2.0929	0.00060902	0.089711	--	sp|O75607|NPM3_HUMAN Nucleoplasmin-3 OS=Homo sapiens GN=NPM3 PE=1 SV=3//3.67589e-46
106146019	1.36809	37.9541	-4.794	0.0017635	0.15359	--	-//-
110355074	1.45057	16.4997	-3.5078	0.0038549	0.21549	--	-//-
110355495	37.1577	5.3708	2.7905	0.0017254	0.15234	--	sp|Q8JFF3|MKRN1_SERQU Probable E3 ubiquitin-protein ligase makorin-1 OS=Seriola quinqueradiata GN=mkrn1 PE=2 SV=1//2.34712e-52
110355518	302.095	87.332	1.7904	0.0035456	0.20933	--	-//-
110355523	8.73095	110.593	-3.663	8.7998e-07	0.0011859	--	-//-
110355689	48.6941	9.30451	2.3877	0.0018976	0.16036	--	-//-
110355704	5.21343	30.7037	-2.5581	0.0047594	0.23391	--	-//-
110355730	0.399581	28.0241	-6.132	0.00056074	0.087547	--	sp|Q14AE4|WFDC3_MOUSE WAP four-disulfide core domain protein 3 OS=Mus musculus GN=Wfdc3 PE=2 SV=1//1.84768e-10
110355975	1.23357	30.3698	-4.6217	0.0015507	0.14705	--	-//-
110356167	3.51159	24.2166	-2.7858	0.0042396	0.22109	--	sp|Q00725|SGS4_DROME Salivary glue protein Sgs-4 OS=Drosophila melanogaster GN=Sgs4 PE=2 SV=1//9.47922e-16
110356278	2.56338	30.2213	-3.5594	0.0003499	0.067361	--	-//-
110356514	174.489	34.8399	2.3243	0.0003978	0.070347	--	-//-
110356545	33.5131	0.171805	7.6078	0.0027207	0.19182	--	-//-
110356600	5552.57	1456.03	1.9311	0.00081281	0.10154	--	sp|P52556|BLVRB_BOVIN Flavin reductase (NADPH) OS=Bos taurus GN=BLVRB PE=1 SV=2//9.67462e-21
110356698	57.3576	13.1148	2.1288	0.0022787	0.17681	--	-//-
110356716	1135.53	303.189	1.9051	0.0013805	0.13968	--	sp|P52293|IMA1_MOUSE Importin subunit alpha-1 OS=Mus musculus GN=Kpna2 PE=1 SV=2//1.00765e-22
110356800	7.23839	0	Inf	0.0037997	0.21549	--	-//-
110356885	12.9968	57.3626	-2.142	0.0039428	0.21618	--	-//-
110357100	29.1697	0.893288	5.0292	5.7722e-06	0.0052785	--	-//-
110357102	31.283	2.24495	3.8006	6.9365e-05	0.029116	--	-//-
110357143	4.20682	43.0267	-3.3544	0.0014828	0.14354	--	-//-
110357244	12.3354	0.351168	5.1345	0.0014979	0.14365	--	sp|P49285|MTR1A_CHICK Melatonin receptor type 1A OS=Gallus gallus PE=2 SV=1//5.79049e-26
110357828	426.925	75.4667	2.5001	0.0023011	0.17703	--	-//-
110358236	11.0664	0	Inf	0.00061173	0.089711	--	-//-
110358704	77.3894	7.441	3.3786	0.00033319	0.066012	--	-//-
110358718	0.194119	16.35	-6.3962	0.00015694	0.049127	--	-//-
110358840	12.1944	116.908	-3.2611	4.1536e-05	0.021271	--	-//-
110358996	0.203658	10.4825	-5.6857	0.0043882	0.22468	--	-//-
110359005	4.00067	102.695	-4.682	0.00039389	0.070347	--	-//-
110359019	17.8781	0	Inf	0.00079688	0.10154	--	-//-
110359374	34.7989	1.85679	4.2282	2.7813e-05	0.016948	--	-//-
110359746	40.2978	255.254	-2.6632	0.0025274	0.18409	--	-//-
110359786	15.2061	121.299	-2.9959	0.0039272	0.21618	--	-//-
110359808	77.7591	14.5029	2.4227	0.0007547	0.10121	--	-//-
110359822	57.3718	221.432	-1.9484	0.0011848	0.13225	--	-//-
110360031	46.8253	6.57441	2.8324	0.0041555	0.21882	--	-//-
110360100	106.82	21.2431	2.3301	0.00083335	0.10277	--	-//-
110360101	45.0008	173.147	-1.944	0.0021877	0.17236	--	sp|Q9Z0M9|I18BP_MOUSE Interleukin-18-binding protein OS=Mus musculus GN=Il18bp PE=1 SV=2//6.63029e-11
110360272	11.731	0.175584	6.062	0.0033372	0.20557	--	-//-
110360371	199.54	43.8761	2.1852	0.00052949	0.084687	--	-//-
110360410	44.7186	5.28138	3.0819	0.00023443	0.057052	--	-//-
110360474	1.34	53.4957	-5.3191	0.0013309	0.13968	--	-//-
110360604	142.009	0	Inf	0.00011197	0.038892	--	-//-
110360612	27.3542	2.72285	3.3286	0.00061452	0.089711	--	-//-
110360698	64.1638	13.6411	2.2338	0.0017997	0.15519	--	-//-
110360972	78.211	459.744	-2.5554	9.2202e-05	0.035213	--	-//-
110361235	67.9904	10.2794	2.7256	0.0011602	0.13087	--	sp|P23074|POL_SFV1 Pro-Pol polyprotein OS=Simian foamy virus type 1 GN=pol PE=1 SV=3//5.28482e-13
110361268	33.2134	6.24146	2.4118	0.0037408	0.21428	--	-//-
110361325	15.5217	1.31064	3.5659	0.0035759	0.20933	--	-//-
110361819	2.18282	20.5554	-3.2353	0.0022571	0.17566	--	-//-
110361926	66.6451	4.09885	4.0232	2.7e-06	0.0029987	--	-//-
110361967	9.07704	40.1954	-2.1467	0.0045372	0.22914	--	-//-
110362091	210.434	11.929	4.1408	0.00037087	0.068813	--	-//-
110362096	12.8066	68.8981	-2.4276	0.0031308	0.20181	--	-//-
110362189	4.75459	33.3185	-2.8089	0.0038946	0.21576	--	-//-
110362596	25.6134	2.38147	3.427	0.0006363	0.09102	--	sp|Q8NB25|F184A_HUMAN Protein FAM184A OS=Homo sapiens GN=FAM184A PE=2 SV=3//2.36943e-06
110362615	38.9895	5.87055	2.7315	0.0010817	0.12473	--	-//-
110362651	65.8868	236.255	-1.8423	0.003429	0.20702	--	-//-
110362681	0.400386	23.1746	-5.855	0.00087075	0.10617	--	-//-
110362911	14.1521	0.347389	5.3483	0.0021735	0.17229	--	-//-
110363156	140.772	2.76875	5.668	2.8311e-12	3.6246e-08	--	-//-
110363479	6.74958	77.6428	-3.524	0.0015043	0.14372	--	-//-
110363516	15.9039	74.4673	-2.2272	0.0028816	0.19571	--	-//-
110363518	8.3604	73.9494	-3.1449	0.0013768	0.13968	--	-//-
110363948	116.701	23.3406	2.3219	0.00057795	0.087949	--	-//-
110363966	1.51504	15.6927	-3.3727	0.0036754	0.21288	--	-//-
110364078	173.512	15.1834	3.5145	2.0958e-07	0.0003814	--	-//-
110364084	29.2732	3.32998	3.136	0.00080547	0.10154	--	-//-
110364086	214.785	0	Inf	0.00018972	0.050601	--	sp|Q91755|GRIK2_XENLA Glutamate receptor ionotropic, kainate 2 (Fragment) OS=Xenopus laevis GN=grik2 PE=2 SV=1//5.84859e-39
110364462	1.50736	22.5544	-3.9033	0.00026178	0.059351	--	-//-
110364592	91.7856	380.704	-2.0523	0.00088356	0.10689	--	-//-
110364689	125.518	19.5392	2.6835	0.0001192	0.039129	--	-//-
110364905	0.767463	84.6937	-6.786	0.00084045	0.10297	--	sp|Q3SZJ4|PTGR1_BOVIN Prostaglandin reductase 1 OS=Bos taurus GN=PTGR1 PE=2 SV=1//8.47721e-06
110364957	51.8074	6.02924	3.1031	0.0032128	0.20312	--	-//-
110365028	7.29476	0	Inf	0.0034969	0.20859	--	-//-
110365168	2.63436	23.2566	-3.1421	0.001405	0.13998	--	-//-
110365639	33.4159	118.736	-1.8292	0.0029635	0.1973	--	-//-
110365661	11.8252	0.175584	6.0736	0.00065449	0.092587	--	-//-
110365894	9.84076	89.9786	-3.1927	3.5255e-05	0.018831	--	-//-
110365956	636.032	66.5944	3.2556	7.2336e-07	0.001029	--	-//-
110366014	17.2158	1.27442	3.7558	0.0010863	0.12473	--	-//-
110366017	34.5406	6.91308	2.3209	0.004801	0.23505	--	-//-
Novel00109	34.3118	161.419	-2.234	0.00080162	0.10154	-//-	-//-
Novel00125	165.552	9.93725	4.0583	0.00073259	0.10085	-//-	-//-
Novel00183	12.7489	0.533534	4.5787	0.003084	0.20042	--	Calpain-10 [Columba livia]
Novel00246	108.063	1483.4	-3.779	0.0012279	0.13609	--	hypothetical protein N301_07267, partial [Charadrius vociferus]
Novel00250	76.6335	362.091	-2.2403	0.00043124	0.073125	-//-	-//-
Novel00257	1.17397	14.1527	-3.5916	0.0030249	0.19859	-//-	-//-
Novel00372	1.35989	68.9064	-5.6631	0.0030213	0.19859	-//-	-//-
Novel00386	26.672	114.206	-2.0982	0.0026308	0.18922	--	PREDICTED: tropomyosin alpha-3 chain-like, partial [Eurypyga helias]
Novel00392	18.7432	0.963905	4.2813	0.00039837	0.070347	-//-	-//-
Novel00423	7.78279	60.2721	-2.9531	0.00020724	0.053834	-//-	-//-
Novel00520	1.01055	15.6672	-3.9545	0.00413	0.21804	-//-	-//-
Novel00531	19.3752	96.7287	-2.3197	0.0043126	0.22129	--	Putative uncharacterized transposon-derived protein ZK1236.4 [Columba livia]
Novel00559	825.005	272.487	1.5982	0.0045279	0.22914	-//-	-//-
Novel00563	59.0687	2.45095	4.591	0.0030719	0.20014	-//-	-//-
Novel00695	2.12846	18.8993	-3.1505	0.0045991	0.22955	--	PREDICTED: uncharacterized protein LOC102093304 [Columba livia]
Novel00777	0.174762	15.4605	-6.467	0.0022469	0.1754	-//-	-//-
Novel00821	6.46447	34.1761	-2.4024	0.00431	0.22129	-//-	-//-
Novel00862	15.514	262.854	-4.0826	0.0020701	0.1675	-//-	-//-
Novel00923	4.15648	97.4213	-4.5508	9.0912e-05	0.035213	-//-	-//-
Novel00946	465.644	34.0518	3.7734	0.00027252	0.059639	-//-	-//-
Novel01047	8.25042	160.328	-4.2804	2.0594e-05	0.014252	--	Alpha-1-antiproteinase 2, partial [Struthio camelus australis]
Novel01054	16.2276	442.48	-4.7691	0.00058049	0.087949	-//-	-//-
Novel01121	204.805	1020.05	-2.3163	0.0047339	0.23361	-//-	-//-
Novel01133	9.48289	111.411	-3.5544	0.001278	0.13808	--	hypothetical protein AS27_09551, partial [Aptenodytes forsteri]
Novel01141	79.4091	508.851	-2.6799	0.0045758	0.22943	--	PREDICTED: low-density lipoprotein receptor [Dipodomys ordii]
Novel01159	41.5969	170.139	-2.0322	0.0039365	0.21618	-//-	-//-
Novel01237	1.22403	25.5714	-4.3848	0.0018814	0.16005	-//-	-//-
Novel01287	9.50517	139.211	-3.8724	2.133e-05	0.014373	--	Collagen alpha-6(VI) chain [Columba livia]
Novel01290	2.50913	23.1369	-3.2049	0.0027339	0.19182	-//-	-//-
Novel01306	54.513	256.56	-2.2346	0.0037342	0.21428	--	hypothetical protein A306_09944 [Columba livia]
Novel01308	26.8733	109.467	-2.0262	0.0048258	0.2354	--	hypothetical protein N309_07972, partial [Tinamus guttatus]
Novel01382	57.17	1271.93	-4.4756	6.3585e-05	0.027595	-//-	-//-
Novel01403	604.856	2.00542	8.2365	0.002832	0.1944	-//-	-//-
Novel01429	28.1671	145.257	-2.3665	0.00026972	0.059617	--	PREDICTED: adenylosuccinate synthetase isozyme 2 [Nipponia nippon]
Novel01449	1725.73	5713.4	-1.7271	0.0038456	0.21549	--	PREDICTED: choline transporter-like protein 3 [Columba livia]
Novel01462	5.45896	39.0858	-2.8399	0.00088919	0.10689	-//-	-//-
Novel01463	0.601435	16.506	-4.7784	0.00024827	0.057791	-//-	-//-
Novel01507	24.6601	3.85573	2.6771	0.004076	0.2168	-//-	-//-
Novel01525	32.1936	4.28588	2.9091	0.00066754	0.093401	--	PREDICTED: uncharacterized protein LOC103822051 [Serinus canaria]
Novel01608	39.2977	6.21667	2.6602	0.0012959	0.13861	-//-	-//-
Novel01631	162.022	39.4211	2.0391	0.001144	0.12961	--	PREDICTED: smoothelin-like protein 1 [Aquila chrysaetos canadensis]
Novel01654	2.20156	24.7319	-3.4898	0.00051318	0.083695	-//-	-//-
Novel01678	15.3661	73.696	-2.2618	0.0032683	0.20411	--	PREDICTED: transmembrane protein C5orf28 homolog [Pelecanus crispus]
Novel01685	27.8133	0.204246	7.0893	0.0034008	0.20652	-//-	-//-
Novel01752	90.475	367.463	-2.022	0.0014612	0.14298	-//-	-//-
Novel01753	41.5398	344.492	-3.0519	0.0037151	0.21377	-//-	-//-
Novel01763	33.1137	3.54896	3.222	0.0002868	0.061416	--	PREDICTED: LOW QUALITY PROTEIN: obscurin [Columba livia]
Novel01844	6.41817	58.4787	-3.1877	0.0017093	0.15144	-//-	-//-
Novel01852	40.3675	3.39867	3.5702	0.00011565	0.038964	-//-	-//-
Novel01910	415.322	122.382	1.7628	0.0024462	0.18314	-//-	-//-
Novel01928	54.2929	335.436	-2.6272	0.0014224	0.14076	--	hypothetical protein A306_11623, partial [Columba livia]
Novel01944	97.9482	18.3491	2.4163	0.00078112	0.10121	--	Reticulocyte-binding protein 2 like protein a [Columba livia]
Novel01946	123.776	16.9781	2.866	0.00010113	0.037487	--	Collagen alpha-6(VI) chain [Columba livia]
Novel01960	19.4005	311.007	-4.0028	0.0036476	0.21179	--	hypothetical protein N340_05519, partial [Tauraco erythrolophus]
Novel01961	19.607	726.611	-5.2117	8.5887e-05	0.034362	--	PREDICTED: nuclear receptor subfamily 0 group B member 1 [Anas platyrhynchos]
Novel01962	12.8405	224.343	-4.1269	0.0002438	0.057791	--	PREDICTED: low-density lipoprotein receptor-related protein 5 isoform X2 [Columba livia]
Novel02070	9.89536	90.0142	-3.1853	0.00055069	0.087039	-//-	-//-
Novel02143	414.411	63.4184	2.7081	0.00029208	0.061807	-//-	-//-
Novel02181	49.1876	266.16	-2.4359	0.0012742	0.13808	-//-	-//-
Novel02187	0.203658	20.1773	-6.6304	0.0031712	0.20199	-//-	-//-
Novel02213	0.751521	26.7156	-5.1517	0.000493	0.082505	--	hypothetical protein N334_13560, partial [Pelecanus crispus]
Novel02253	15.3153	103.446	-2.7558	0.00011115	0.038892	--	PREDICTED: gamma-aminobutyric acid receptor-associated protein-like 1 isoform X1 [Zonotrichia albicollis]
Novel02477	20.6655	137.987	-2.7392	0.0028917	0.19588	-//-	-//-
Novel02478	7955.92	1048.21	2.9241	0.0028095	0.19338	--	PREDICTED: LIM domain kinase 1 [Picoides pubescens]
Novel02539	29.1308	203.126	-2.8018	0.0027178	0.19182	-//-	-//-
Novel02552	102.921	20.6458	2.3176	0.00052717	0.084687	--	PREDICTED: cilia- and flagella-associated protein 52 [Aquila chrysaetos canadensis]
Novel02573	1.8667	34.8081	-4.2209	0.00033891	0.066243	-//-	-//-
Novel02688	24.0471	3.15518	2.9301	0.0028671	0.19538	--	PREDICTED: collagen alpha-1(XVIII) chain-like [Columba livia]
Novel02753	8.63858	0.175584	5.6206	0.0038559	0.21549	--	hypothetical protein A306_06195, partial [Columba livia]
Novel02824	73.3148	266.799	-1.8636	0.002998	0.19836	--	Beta-enolase [Acanthisitta chloris]
Novel02897	4.15576	28.1178	-2.7583	0.0024031	0.18097	--	trophinin isoform 1 [Mus musculus]>gi|595582345|ref|NP_001277699.1| trophinin isoform 1 [Mus musculus]>gi|569012128|ref|XP_006528979.1| PREDICTED: trophinin isoform X1 [Mus musculus]>gi|755566644|ref|XP_011246147.1| PREDICTED: trophinin isoform X1 [Mus musculus]>gi|755566646|ref|XP_011246148.1| PREDICTED: trophinin isoform X1 [Mus musculus]>gi|49523344|gb|AAH75630.1| Tro protein [Mus musculus]
Novel02924	306.63	89.9464	1.7694	0.0032493	0.20392	--	PREDICTED: importin subunit alpha-1-like, partial [Columba livia]
Novel02935	2544.36	3.17707	9.6454	0.0040501	0.2168	--	PREDICTED: bile salt-activated lipase-like [Columba livia]
Novel02969	4898.95	48766.5	-3.3153	0.0014	0.13998	--	Cytochrome P450 2H1, partial [Columba livia]

## Sheet: L1vsL2.DEG
Gene_id	readcount_L1	readcount_L2	log2FoldChange	pval	padj	Gene Name	Blast swiss prot
102083428	20207.8	51969	-1.3627	0.0014719	0.18546	--	sp|P87355|NDKM_COLLI Nucleoside diphosphate kinase, mitochondrial OS=Columba livia GN=NME4 PE=1 SV=3//5.31834e-125
102083429	107.551	5.95971	4.1736	1.7e-09	4.25e-06	--	sp|P15086|CBPB1_HUMAN Carboxypeptidase B OS=Homo sapiens GN=CPB1 PE=1 SV=4//0
102083518	55.1301	12.5886	2.1307	0.0015434	0.19158	--	sp|P49684|UR2R_RAT Urotensin-2 receptor OS=Rattus norvegicus GN=Uts2r PE=1 SV=2//1.14495e-65
102083519	899.022	2587.81	-1.5253	0.00097061	0.1415	--	sp|Q8N6F8|WBS27_HUMAN Williams-Beuren syndrome chromosomal region 27 protein OS=Homo sapiens GN=WBSCR27 PE=1 SV=2//7.40276e-29
102083685	5.789	39.9829	-2.788	0.00030512	0.0715	--	sp|Q4ACW4|CD1D_PANTR Antigen-presenting glycoprotein CD1d OS=Pan troglodytes GN=CD1D PE=3 SV=1//3.15123e-42
102083686	19.2457	109.917	-2.5138	2.68e-05	0.012006	--	sp|Q9NTG1|PKDRE_HUMAN Polycystic kidney disease and receptor for egg jelly-related protein OS=Homo sapiens GN=PKDREJ PE=2 SV=2//0
102083702	10.9701	53.8034	-2.2941	0.00052929	0.099041	--	sp|Q5PPS5|TTC34_XENLA Tetratricopeptide repeat protein 34 OS=Xenopus laevis GN=ttc34 PE=2 SV=2//3.4893e-177
102083935	388.939	5749.17	-3.8857	0.0021184	0.2191	--	sp|Q2TNK5|ANGL4_PIG Angiopoietin-related protein 4 OS=Sus scrofa GN=ANGPTL4 PE=2 SV=2//1.70431e-104
102083981	45.0579	266.46	-2.5641	4.06e-06	0.0030598	--	sp|P48829|ZP2_RABIT Zona pellucida sperm-binding protein 2 (Fragment) OS=Oryctolagus cuniculus GN=ZP2 PE=1 SV=1//3.50897e-22
102084022	358.962	109.462	1.7134	0.0040632	0.28761	--	sp|Q8K0H1|S47A1_MOUSE Multidrug and toxin extrusion protein 1 OS=Mus musculus GN=Slc47a1 PE=1 SV=2//6.71046e-172
102084025	9.45378	0	Inf	0.0011196	0.15377	--	sp|P00592|PA21B_PIG Phospholipase A2, major isoenzyme OS=Sus scrofa GN=PLA2G1B PE=1 SV=1//4.12001e-72
102084080	277.335	1057.61	-1.9311	0.00034455	0.076808	--	sp|Q9H939|PPIP2_HUMAN Proline-serine-threonine phosphatase-interacting protein 2 OS=Homo sapiens GN=PSTPIP2 PE=1 SV=4//1.44716e-166
102084093	2424.7	6322.36	-1.3827	0.0028312	0.2489	--	sp|O55125|NIPS1_MOUSE Protein NipSnap homolog 1 OS=Mus musculus GN=Nipsnap1 PE=1 SV=1//1.59982e-08
102084131	1757.5	4544.04	-1.3705	0.0018478	0.20646	--	sp|Q96DN2|VWCE_HUMAN von Willebrand factor C and EGF domain-containing protein OS=Homo sapiens GN=VWCE PE=2 SV=2//6.98915e-08
102084145	1350.39	5097.11	-1.9163	2.82e-05	0.012416	--	sp|P31029|SPYA_CALJA Serine--pyruvate aminotransferase, mitochondrial OS=Callithrix jacchus GN=AGXT PE=2 SV=1//4.79188e-06
102084245	48.7375	160.296	-1.7176	0.0020944	0.2191	--	sp|Q91957|XIRP1_CHICK Xin actin-binding repeat-containing protein 1 OS=Gallus gallus GN=Xirp1 PE=2 SV=3//0
102084261	656.177	1653.56	-1.3334	0.0033298	0.26091	--	sp|A7YY46|PNKD_BOVIN Probable hydrolase PNKD OS=Bos taurus GN=PNKD PE=2 SV=1//6.40624e-124
102084444	303.13	738.192	-1.2841	0.0038643	0.28362	--	sp|Q0IHI3|CATIP_XENLA Ciliogenesis-associated TTC17-interacting protein OS=Xenopus laevis GN=catip PE=2 SV=1//6.1669e-46
102084446	460.988	6.61562	6.1227	0.0035519	0.2707	--	sp|Q2PT31|MYOC_CANFA Myocilin OS=Canis familiaris GN=MYOC PE=1 SV=2//1.35597e-160
102084489	43.2403	6.97252	2.6326	0.0007295	0.12102	--	sp|P62738|ACTA_RAT Actin, aortic smooth muscle OS=Rattus norvegicus GN=Acta2 PE=2 SV=1//0
102084498	12855.5	32764.4	-1.3497	0.0032973	0.26078	--	sp|P34897|GLYM_HUMAN Serine hydroxymethyltransferase, mitochondrial OS=Homo sapiens GN=SHMT2 PE=1 SV=3//0
102084507	3660.27	69.1073	5.727	0.00020008	0.053397	--	sp|Q9EQZ5|PTGR1_CAVPO Prostaglandin reductase 1 OS=Cavia porcellus GN=Ptgr1 PE=1 SV=1//1.371e-134
102084530	144.269	578.149	-2.0027	4.66e-05	0.019173	--	sp|O94919|ENDD1_HUMAN Endonuclease domain-containing 1 protein OS=Homo sapiens GN=ENDOD1 PE=1 SV=2//4.59853e-125
102084538	4068.63	11398.2	-1.4862	0.00073365	0.12102	--	sp|Q14520|HABP2_HUMAN Hyaluronan-binding protein 2 OS=Homo sapiens GN=HABP2 PE=1 SV=1//0
102084673	525.057	189.193	1.4726	0.0033266	0.26091	--	sp|P01103|MYB_CHICK Transcriptional activator Myb OS=Gallus gallus GN=MYB PE=1 SV=1//9.02579e-148
102084684	342.91	948.139	-1.4673	0.0029354	0.25277	--	-//-
102084799	118.275	6.15519	4.2642	0.0030585	0.2532	--	sp|Q8R523|KCNG3_RAT Potassium voltage-gated channel subfamily G member 3 OS=Rattus norvegicus GN=Kcng3 PE=2 SV=2//7.9234e-159
102084828	33.4556	282.105	-3.0759	5.42e-05	0.021927	--	sp|Q9HCJ2|LRC4C_HUMAN Leucine-rich repeat-containing protein 4C OS=Homo sapiens GN=LRRC4C PE=1 SV=1//0
102084920	16812.9	6221.15	1.4343	0.0024572	0.23606	--	sp|Q29099|PTBP1_PIG Polypyrimidine tract-binding protein 1 OS=Sus scrofa GN=PTBP1 PE=2 SV=1//0
102084980	2204.84	5850.54	-1.4079	0.0020712	0.21864	--	sp|B0BM39|TSN9_XENTR Tetraspanin-9 OS=Xenopus tropicalis GN=tspan9 PE=2 SV=1//1.29841e-128
102084995	8.86972	70.7849	-2.9965	3.15e-06	0.002548	--	-//-
102084999	13.2523	106.955	-3.0127	0.004589	0.30551	--	sp|Q5VUG0|SMBT2_HUMAN Scm-like with four MBT domains protein 2 OS=Homo sapiens GN=SFMBT2 PE=1 SV=1//4.49807e-07
102085052	23.5973	100.633	-2.0924	0.00017326	0.047756	--	sp|Q7Z408|CSMD2_HUMAN CUB and sushi domain-containing protein 2 OS=Homo sapiens GN=CSMD2 PE=1 SV=2//3.46035e-35
102085148	4120.64	13675.9	-1.7307	0.00026407	0.065556	--	sp|Q08CZ6|NAKD2_XENTR NAD kinase 2, mitochondrial OS=Xenopus tropicalis GN=nadk2 PE=2 SV=1//0
102085156	2542.31	7019	-1.4651	0.00092303	0.13804	--	sp|Q5F364|MRP1_CHICK Multidrug resistance-associated protein 1 OS=Gallus gallus GN=ABCC1 PE=2 SV=1//0
102085368	108.103	28.5812	1.9193	0.001721	0.20148	--	sp|Q59H18|TNI3K_HUMAN Serine/threonine-protein kinase TNNI3K OS=Homo sapiens GN=TNNI3K PE=1 SV=3//0
102085489	2095.3	6567.75	-1.6482	0.00023776	0.060219	--	sp|Q9EQV9|CBPB2_RAT Carboxypeptidase B2 OS=Rattus norvegicus GN=Cpb2 PE=2 SV=1//7.12606e-177
102085605	1696.44	6673.61	-1.976	2.61e-05	0.012006	--	sp|Q8R238|SDSL_MOUSE Serine dehydratase-like OS=Mus musculus GN=Sdsl PE=2 SV=1//6.27546e-28
102085611	1144.74	2760.09	-1.2697	0.0049786	0.32018	--	sp|Q86SQ0|PHLB2_HUMAN Pleckstrin homology-like domain family B member 2 OS=Homo sapiens GN=PHLDB2 PE=1 SV=2//0
102085612	262.414	16.426	3.9978	1.09e-06	0.0010467	--	sp|Q1ZXJ0|CLCD_DICDI Chloride channel protein D OS=Dictyostelium discoideum GN=clcD PE=3 SV=1//1.49911e-92
102085797	347.099	1668.29	-2.265	0.002839	0.2489	--	sp|Q5RC74|DERL2_PONAB Derlin-2 OS=Pongo abelii GN=DERL2 PE=2 SV=1//3.15071e-91
102085841	579.137	1361.27	-1.233	0.0047026	0.31111	--	sp|B0JZD0|CTL5_XENTR Choline transporter-like protein 5 OS=Xenopus tropicalis GN=slc44a5 PE=2 SV=1//0
102086006	1032.64	2925.06	-1.5021	0.0010578	0.1494	--	sp|Q7T3C3|CUTA_DANRE Protein CutA homolog OS=Danio rerio GN=cuta PE=2 SV=1//1.80902e-42
102086107	1043.36	219.16	2.2512	0.0028324	0.2489	--	-//-
102086121	10189.9	30557.9	-1.5844	0.00031344	0.072102	--	sp|Q9Y5U8|MPC1_HUMAN Mitochondrial pyruvate carrier 1 OS=Homo sapiens GN=MPC1 PE=1 SV=1//6.55926e-64
102086246	14345.6	39752.9	-1.4705	0.00092453	0.13804	--	sp|O43315|AQP9_HUMAN Aquaporin-9 OS=Homo sapiens GN=AQP9 PE=2 SV=2//3.45384e-104
102086318	12.3504	0.221029	5.8042	0.00187	0.20655	--	sp|Q5XGD7|TM45B_XENTR Transmembrane protein 45B OS=Xenopus tropicalis GN=tmem45b PE=2 SV=1//4.55101e-89
102086320	1019.26	3257.46	-1.6762	0.00022441	0.057418	--	sp|Q6ZQW0|I23O2_HUMAN Indoleamine 2,3-dioxygenase 2 OS=Homo sapiens GN=IDO2 PE=1 SV=3//1.29773e-138
102086672	20.788	78.3881	-1.9149	0.0022971	0.2282	--	sp|O02713|S22A2_PIG Solute carrier family 22 member 2 OS=Sus scrofa GN=SLC22A2 PE=2 SV=1//0
102086761	30.7009	132.316	-2.1076	0.00015475	0.044066	--	sp|Q8NER5|ACV1C_HUMAN Activin receptor type-1C OS=Homo sapiens GN=ACVR1C PE=1 SV=1//2.13081e-36
102086841	1196.19	215.721	2.4712	0.0028115	0.2489	--	sp|Q9WU79|PROD_MOUSE Proline dehydrogenase 1, mitochondrial OS=Mus musculus GN=Prodh PE=1 SV=2//0
102086867	1062.61	2610.69	-1.2968	0.0045935	0.30551	--	sp|P62510|ERR3_RAT Estrogen-related receptor gamma OS=Rattus norvegicus GN=Esrrg PE=2 SV=1//0
102086891	6498.33	25670	-1.9819	1.94e-05	0.010341	--	sp|P55263|ADK_HUMAN Adenosine kinase OS=Homo sapiens GN=ADK PE=1 SV=2//0
102086916	110.44	308.201	-1.4806	0.0020974	0.2191	--	sp|P62762|VISL1_RAT Visinin-like protein 1 OS=Rattus norvegicus GN=Vsnl1 PE=1 SV=2//3.65824e-132
102086929	1927.75	4691.96	-1.2833	0.0039856	0.28761	--	sp|Q64462|CP4B1_MOUSE Cytochrome P450 4B1 OS=Mus musculus GN=Cyp4b1 PE=1 SV=1//0
102086944	4813.96	13990	-1.5391	0.00093588	0.13804	--	sp|P53007|TXTP_HUMAN Tricarboxylate transport protein, mitochondrial OS=Homo sapiens GN=SLC25A1 PE=1 SV=2//7.80515e-165
102086952	306.783	97.7709	1.6497	0.00087689	0.13742	--	sp|P83053|AMYP_STRCA Pancreatic alpha-amylase OS=Struthio camelus PE=1 SV=1//0
102086978	20.6718	128.906	-2.6406	4.67e-06	0.0033476	--	sp|Q3ZCT8|KBTBC_HUMAN Kelch repeat and BTB domain-containing protein 12 OS=Homo sapiens GN=KBTBD12 PE=2 SV=2//0
102086988	5749.83	14858.5	-1.3697	0.003128	0.25595	--	sp|Q5RFE6|THNS2_PONAB Threonine synthase-like 2 OS=Pongo abelii GN=THNSL2 PE=2 SV=1//0
102087069	20.8905	70.4027	-1.7528	0.0040551	0.28761	--	sp|Q28565|CD1B1_SHEEP T-cell surface glycoprotein CD1b-1 OS=Ovis aries PE=2 SV=1//6.31124e-23
102087072	33.1801	3.79165	3.1294	0.004019	0.28761	--	sp|Q61041|NPY4R_MOUSE Neuropeptide Y receptor type 4 OS=Mus musculus GN=Npy4r PE=2 SV=2//9.98859e-131
102087088	306.985	1031.15	-1.748	0.00036153	0.078146	--	sp|P51570|GALK1_HUMAN Galactokinase OS=Homo sapiens GN=GALK1 PE=1 SV=1//1.10514e-138
102087105	2140.2	6603.04	-1.6254	0.00056596	0.10455	--	sp|Q92484|ASM3A_HUMAN Acid sphingomyelinase-like phosphodiesterase 3a OS=Homo sapiens GN=SMPDL3A PE=1 SV=2//3.42916e-178
102087212	388.893	1369.05	-1.8157	0.00011113	0.035475	--	sp|Q8BZL1|NEUR4_MOUSE Sialidase-4 OS=Mus musculus GN=Neu4 PE=2 SV=3//4.29427e-156
102087232	19.7046	0.154251	6.9971	0.00036063	0.078146	--	sp|P15308|B4_XENLA Protein B4 OS=Xenopus laevis GN=b4 PE=1 SV=1//2.46345e-28
102087278	351.974	2681.74	-2.9296	7.61e-08	0.00011223	--	sp|Q3ZBW2|HAOX2_BOVIN Hydroxyacid oxidase 2 OS=Bos taurus GN=HAO2 PE=2 SV=1//1.28355e-160
102087322	239.081	658.261	-1.4612	0.0028192	0.2489	--	sp|A0JN95|MET15_BOVIN Probable methyltransferase-like protein 15 OS=Bos taurus GN=METTL15 PE=2 SV=1//0
102087416	6183.59	20014	-1.6945	0.0001504	0.044066	--	sp|A8K2U0|A2ML1_HUMAN Alpha-2-macroglobulin-like protein 1 OS=Homo sapiens GN=A2ML1 PE=1 SV=3//0
102087435	123.897	352.065	-1.5067	0.0041369	0.28842	--	sp|Q8N2F6|ARM10_HUMAN Armadillo repeat-containing protein 10 OS=Homo sapiens GN=ARMC10 PE=1 SV=1//1.17562e-69
102087442	164.267	438.45	-1.4164	0.002325	0.22951	--	sp|Q9BYV9|BACH2_HUMAN Transcription regulator protein BACH2 OS=Homo sapiens GN=BACH2 PE=1 SV=1//0
102087642	127.629	40.0482	1.6721	0.0025544	0.23966	--	sp|Q16778|H2B2E_HUMAN Histone H2B type 2-E OS=Homo sapiens GN=HIST2H2BE PE=1 SV=3//5.64458e-57
102087681	3.66614	58.1318	-3.987	5.54e-05	0.022054	--	sp|Q9UII6|DS13B_HUMAN Dual specificity protein phosphatase 13 isoform B OS=Homo sapiens GN=DUSP13 PE=1 SV=3//1.05327e-81
102087823	35574	94869.6	-1.4151	0.0049928	0.32018	--	sp|O18993|CP3AL_CALJA Cytochrome P450 3A21 OS=Callithrix jacchus GN=CYP3A21 PE=2 SV=1//0
102087890	75.6042	268.236	-1.827	0.00029997	0.071392	--	sp|Q7L0Q8|RHOU_HUMAN Rho-related GTP-binding protein RhoU OS=Homo sapiens GN=RHOU PE=1 SV=1//4.71115e-121
102087891	45.5122	278.318	-2.6124	0.003538	0.27046	--	sp|Q9UQ52|CNTN6_HUMAN Contactin-6 OS=Homo sapiens GN=CNTN6 PE=1 SV=1//0
102087939	73.3764	305.947	-2.0599	0.00011177	0.035475	--	sp|Q4V7T8|ROP1L_XENLA Ropporin-1-like protein OS=Xenopus laevis GN=ropn1l PE=2 SV=1//8.75796e-100
102087952	1203.55	110.015	3.4515	0.0038685	0.28362	--	sp|P14154|CXA1_CHICK Gap junction alpha-1 protein OS=Gallus gallus GN=GJA1 PE=2 SV=3//0
102088013	389.532	924.467	-1.2469	0.0041771	0.28853	--	sp|P35219|CAH8_HUMAN Carbonic anhydrase-related protein OS=Homo sapiens GN=CA8 PE=1 SV=3//1.51956e-173
102088048	8256.2	23282.8	-1.4957	0.00084213	0.13364	--	sp|Q804X6|FA9_CHICK Coagulation factor IX OS=Gallus gallus GN=F9 PE=2 SV=1//0
102088072	51.8054	188.005	-1.8596	0.00037452	0.079582	--	-//-
102088140	38.814	4.19261	3.2107	7.66e-05	0.026798	--	sp|Q63HM9|PLCX3_HUMAN PI-PLC X domain-containing protein 3 OS=Homo sapiens GN=PLCXD3 PE=2 SV=2//0
102088175	3.45778	36.6108	-3.4044	0.00046195	0.091204	--	sp|Q9UII6|DS13B_HUMAN Dual specificity protein phosphatase 13 isoform B OS=Homo sapiens GN=DUSP13 PE=1 SV=3//4.00952e-60
102088277	506.001	2333.53	-2.2053	5.08e-06	0.0035404	--	sp|P98095|FBLN2_HUMAN Fibulin-2 OS=Homo sapiens GN=FBLN2 PE=1 SV=2//0
102088295	2253.17	6648.77	-1.5611	0.0044327	0.29958	--	sp|P98203|ARVC_MOUSE Armadillo repeat protein deleted in velo-cardio-facial syndrome homolog OS=Mus musculus GN=Arvcf PE=1 SV=2//0
102088386	138.117	389.761	-1.4967	0.0027717	0.2489	--	sp|O73590|ZFHX4_CHICK Zinc finger homeobox protein 4 OS=Gallus gallus GN=ZFHX4 PE=2 SV=2//0
102088462	95.6265	248.099	-1.3754	0.0047853	0.3141	--	-//-
102088588	90.3979	244.056	-1.4329	0.0030061	0.25298	--	sp|Q8IZV2|CKLF8_HUMAN CKLF-like MARVEL transmembrane domain-containing protein 8 OS=Homo sapiens GN=CMTM8 PE=1 SV=2//5.72831e-70
102088608	228.099	13.8791	4.0387	0.00096808	0.1415	--	sp|Q9GZP0|PDGFD_HUMAN Platelet-derived growth factor D OS=Homo sapiens GN=PDGFD PE=1 SV=1//0
102088635	86.3463	0.965584	6.4826	4.5e-14	2.26e-10	--	sp|Q7M3E1|CTRC_BOVIN Chymotrypsin-C OS=Bos taurus GN=CTRC PE=1 SV=2//3.51924e-126
102088643	562.943	1451.13	-1.3661	0.0029676	0.25298	--	sp|Q9BEG5|EDA_BOVIN Ectodysplasin-A OS=Bos taurus GN=EDA PE=3 SV=2//1.92645e-93
102088663	164.348	437.36	-1.4121	0.0045475	0.30488	--	sp|P49441|INPP_HUMAN Inositol polyphosphate 1-phosphatase OS=Homo sapiens GN=INPP1 PE=1 SV=1//4.3072e-91
102088900	8608.46	23953.4	-1.4764	0.00093394	0.13804	--	sp|P13707|GPDA_MOUSE Glycerol-3-phosphate dehydrogenase [NAD(+)], cytoplasmic OS=Mus musculus GN=Gpd1 PE=1 SV=3//0
102088957	1942.11	4873.42	-1.3273	0.002369	0.23206	--	sp|P02763|A1AG1_HUMAN Alpha-1-acid glycoprotein 1 OS=Homo sapiens GN=ORM1 PE=1 SV=1//5.86244e-09
102089066	2281.87	15708.3	-2.7832	5.96e-09	1.24e-05	--	sp|Q9ER60|SCN4A_MOUSE Sodium channel protein type 4 subunit alpha OS=Mus musculus GN=Scn4a PE=2 SV=1//0
102089209	548.201	1466.47	-1.4196	0.0026161	0.24028	--	sp|Q13609|DNSL3_HUMAN Deoxyribonuclease gamma OS=Homo sapiens GN=DNASE1L3 PE=1 SV=1//8.22475e-127
102089316	110.085	25.6578	2.1011	0.0046426	0.30796	--	sp|Q6PRD1|GP179_HUMAN Probable G-protein coupled receptor 179 OS=Homo sapiens GN=GPR179 PE=1 SV=2//1.00937e-13
102089328	590.316	2143.43	-1.8604	7.09e-05	0.025756	--	sp|Q9N126|RDH8_BOVIN Retinol dehydrogenase 8 OS=Bos taurus GN=RDH8 PE=1 SV=1//6.05661e-105
102089451	40.5949	4.90839	3.048	0.00051255	0.097801	--	sp|P47971|NPTX1_RAT Neuronal pentraxin-1 OS=Rattus norvegicus GN=Nptx1 PE=1 SV=1//0
102089494	7488.83	18178.1	-1.2794	0.0045	0.3025	--	sp|Q91090|PON2_MELGA Serum paraoxonase/arylesterase 2 OS=Meleagris gallopavo GN=PON2 PE=2 SV=1//0
102089548	1097.91	404.109	1.4419	0.001984	0.21443	--	sp|Q9D1Z3|F173B_MOUSE Protein FAM173B OS=Mus musculus GN=Fam173b PE=2 SV=1//1.56868e-81
102089636	84.5068	20.4704	2.0455	0.00098707	0.14306	--	sp|Q1XI86|IMPG2_CHICK Interphotoreceptor matrix proteoglycan 2 OS=Gallus gallus GN=IMPG2 PE=1 SV=1//0
102089708	2747.84	9134.74	-1.7331	0.00093237	0.13804	--	sp|Q9UL12|SARDH_HUMAN Sarcosine dehydrogenase, mitochondrial OS=Homo sapiens GN=SARDH PE=1 SV=1//0
102089755	145.726	669.444	-2.1997	2.37e-05	0.011672	--	sp|O02713|S22A2_PIG Solute carrier family 22 member 2 OS=Sus scrofa GN=SLC22A2 PE=2 SV=1//0
102089807	138.027	597.713	-2.1145	2.16e-05	0.011043	--	sp|Q8MI28|LBN_BOVIN Limbin OS=Bos taurus GN=EVC2 PE=2 SV=1//0
102089867	406.49	49.8206	3.0284	6.59e-08	0.00010323	--	sp|Q3KNY0|IGFN1_MOUSE Immunoglobulin-like and fibronectin type III domain-containing protein 1 OS=Mus musculus GN=Igfn1 PE=1 SV=3//3.99188e-119
102089958	1387.95	3398.14	-1.2918	0.0048874	0.31846	--	sp|O00461|GOLI4_HUMAN Golgi integral membrane protein 4 OS=Homo sapiens GN=GOLIM4 PE=1 SV=1//3.23286e-43
102089959	6276.27	39425	-2.6511	0.0018569	0.20646	--	sp|Q4KM86|GGACT_RAT Gamma-glutamylaminecyclotransferase OS=Rattus norvegicus GN=Ggact PE=2 SV=1//5.27611e-67
102089984	501.155	1227.59	-1.2925	0.0040853	0.28761	--	sp|P57679|EVC_HUMAN Ellis-van Creveld syndrome protein OS=Homo sapiens GN=EVC PE=1 SV=1//0
102090006	384.8	1007.98	-1.3893	0.0032854	0.26078	--	sp|Q86VZ4|LRP11_HUMAN Low-density lipoprotein receptor-related protein 11 OS=Homo sapiens GN=LRP11 PE=2 SV=2//9.73689e-98
102090018	313.636	850.997	-1.4401	0.0014444	0.18326	--	sp|Q66J54|S226A_XENLA Solute carrier family 22 member 6-A OS=Xenopus laevis GN=slc22a6-a PE=2 SV=1//1.17953e-167
102090139	841.868	3361.37	-1.9974	2.66e-05	0.012006	--	sp|Q04446|GLGB_HUMAN 1,4-alpha-glucan-branching enzyme OS=Homo sapiens GN=GBE1 PE=1 SV=3//0
102090175	221.567	611.233	-1.464	0.0034422	0.26648	--	sp|Q8TAM2|TTC8_HUMAN Tetratricopeptide repeat protein 8 OS=Homo sapiens GN=TTC8 PE=1 SV=2//0
102090180	566.386	1880.6	-1.7313	0.00034615	0.076808	--	sp|Q6UB35|C1TM_HUMAN Monofunctional C1-tetrahydrofolate synthase, mitochondrial OS=Homo sapiens GN=MTHFD1L PE=1 SV=1//1.35668e-07
102090196	1187.63	3109.63	-1.3887	0.001322	0.17196	--	sp|Q28256|GP1BA_CANFA Platelet glycoprotein Ib alpha chain OS=Canis familiaris GN=GP1BA PE=2 SV=2//1.02622e-33
102090358	555.728	149.12	1.8979	0.00091539	0.13804	--	sp|P02114|HBB_ANAPL Hemoglobin subunit beta OS=Anas platyrhynchos GN=HBB PE=1 SV=2//3.50229e-94
102090361	1105.89	5832.8	-2.399	0.00036567	0.078365	--	sp|P01023|A2MG_HUMAN Alpha-2-macroglobulin OS=Homo sapiens GN=A2M PE=1 SV=3//3.84881e-09
102090420	16.773	110.234	-2.7164	0.0033462	0.26138	--	sp|P22756|GRIK1_RAT Glutamate receptor ionotropic, kainate 1 OS=Rattus norvegicus GN=Grik1 PE=1 SV=3//0
102090446	639.642	1581.95	-1.3064	0.0040641	0.28761	--	sp|O15254|ACOX3_HUMAN Peroxisomal acyl-coenzyme A oxidase 3 OS=Homo sapiens GN=ACOX3 PE=1 SV=2//0
102090565	2574.76	898.514	1.5188	0.0029217	0.25262	--	-//-
102090680	6.22444	36.6613	-2.5582	0.00070935	0.11907	--	sp|P79880|GUC1A_CHICK Guanylyl cyclase-activating protein 1 OS=Gallus gallus GN=GUCA1A PE=1 SV=3//8.43366e-124
102090744	69421.5	205.976	8.3968	0.00020446	0.053964	--	sp|A5JV83|HSPBB_DANRE Heat shock protein beta-11 OS=Danio rerio GN=hspb11 PE=2 SV=2//6.94612e-23
102090763	799.37	2491.57	-1.6401	0.00030181	0.071392	--	sp|Q6ZT89|S2548_HUMAN Solute carrier family 25 member 48 OS=Homo sapiens GN=SLC25A48 PE=1 SV=2//2.92639e-09
102090817	171.749	16.2621	3.4007	0.002913	0.25262	--	sp|P68259|GLUC_CHICK Glucagon OS=Gallus gallus GN=GCG PE=1 SV=1//6.3247e-140
102090849	230.783	80.4206	1.5209	0.0035314	0.27046	--	-//-
102090900	3341.81	9527.66	-1.5115	0.00052214	0.098437	--	sp|P80108|PHLD_HUMAN Phosphatidylinositol-glycan-specific phospholipase D OS=Homo sapiens GN=GPLD1 PE=1 SV=3//0
102090924	4333.56	21.6446	7.6454	0.0047302	0.31212	--	sp|P30218|HS30C_XENLA Heat shock protein 30C OS=Xenopus laevis GN=hsp30c PE=3 SV=1//2.58581e-14
102090989	24.3147	119.135	-2.2927	0.00013881	0.041934	--	sp|P51831|FABG_BACSU 3-oxoacyl-[acyl-carrier-protein] reductase FabG OS=Bacillus subtilis (strain 168) GN=fabG PE=3 SV=3//2.11224e-38
102091024	85.8264	0.962018	6.4792	8.81e-10	2.76e-06	--	sp|P00767|CTRB_BOVIN Chymotrypsinogen B OS=Bos taurus PE=1 SV=1//1.64445e-129
102091190	57.4756	9.26302	2.6334	0.00029065	0.070075	--	sp|Q8NFN8|GP156_HUMAN Probable G-protein coupled receptor 156 OS=Homo sapiens GN=GPR156 PE=2 SV=2//8.41953e-06
102091200	3342.05	9910.78	-1.5683	0.0006556	0.11658	--	sp|Q3MSM3|SSDH_HYLLA Succinate-semialdehyde dehydrogenase, mitochondrial OS=Hylobates lar GN=ALDH5A1 PE=2 SV=1//0
102091229	141.5	26.2408	2.4309	2.21e-05	0.011072	--	sp|P00773|CELA1_RAT Chymotrypsin-like elastase family member 1 OS=Rattus norvegicus GN=Cela1 PE=1 SV=1//1.39111e-113
102091280	19.0254	425.049	-4.4816	3.11e-14	1.95e-10	--	sp|A0JNI9|S7A14_BOVIN Probable cationic amino acid transporter OS=Bos taurus GN=SLC7A14 PE=2 SV=1//0
102091283	1213.2	4861.34	-2.0025	0.0040033	0.28761	--	sp|P23074|POL_SFV1 Pro-Pol polyprotein OS=Simian foamy virus type 1 GN=pol PE=1 SV=3//7.95848e-12
102091381	6321.48	16991.4	-1.4265	0.00089531	0.13804	--	sp|O00394|A1AT_CHLAE Alpha-1-antitrypsin (Fragment) OS=Chlorocebus aethiops GN=SERPINA1 PE=2 SV=1//1.97824e-124
102091410	4247.05	13116.3	-1.6268	0.00051486	0.097801	--	sp|Q6QNF4|HGFA_CANFA Hepatocyte growth factor activator OS=Canis familiaris GN=HGFAC PE=2 SV=1//0
102091502	61.3859	9.50799	2.6907	6.78e-05	0.025274	--	sp|Q9UBD9|CLCF1_HUMAN Cardiotrophin-like cytokine factor 1 OS=Homo sapiens GN=CLCF1 PE=1 SV=1//2.00543e-82
102091600	2241.84	6607.23	-1.5594	0.00071232	0.11907	--	sp|Q96DB5|RMD1_HUMAN Regulator of microtubule dynamics protein 1 OS=Homo sapiens GN=RMDN1 PE=1 SV=1//8.08957e-110
102091742	246.127	843.54	-1.7771	0.0011096	0.15377	--	sp|Q9NRM0|GTR9_HUMAN Solute carrier family 2, facilitated glucose transporter member 9 OS=Homo sapiens GN=SLC2A9 PE=1 SV=2//7.27548e-102
102091780	107.432	1.30904	6.3588	1.82e-15	1.53e-11	--	-//-
102091860	467.964	1753.76	-1.906	0.00015124	0.044066	--	-//-
102092015	652.336	1630.17	-1.3213	0.0027458	0.2489	--	sp|Q5E9H0|PLA1A_BOVIN Phospholipase A1 member A OS=Bos taurus GN=PLA1A PE=2 SV=1//0
102092037	7574.06	1138.34	2.7341	0.003721	0.27768	--	sp|P47990|XDH_CHICK Xanthine dehydrogenase/oxidase OS=Gallus gallus GN=XDH PE=1 SV=1//0
102092049	16.8679	0.567614	4.8932	0.00069574	0.11907	--	sp|Q9JLG4|PK2L2_MOUSE Polycystic kidney disease 2-like 2 protein OS=Mus musculus GN=Pkd2l2 PE=2 SV=2//0
102092293	565.289	2165.48	-1.9376	4e-05	0.017014	--	sp|Q58DX5|NADL2_HUMAN Inactive N-acetylated-alpha-linked acidic dipeptidase-like protein 2 OS=Homo sapiens GN=NAALADL2 PE=1 SV=3//0
102092393	2776.77	8469.25	-1.6088	0.00039634	0.08351	--	sp|P86883|ADH1_COLLI Alcohol dehydrogenase 1 OS=Columba livia GN=ADH1 PE=1 SV=1//0
102092415	312.712	1082.36	-1.7913	0.00015118	0.044066	--	sp|P82143|PLIGB_GLOBS Phospholipase A2 inhibitor subunit gamma B OS=Gloydius brevicaudus siniticus PE=1 SV=2//1.26346e-26
102092476	5625.94	60.4178	6.541	0.0022753	0.22743	--	sp|Q08392|GSTA1_CHICK Glutathione S-transferase OS=Gallus gallus PE=2 SV=1//2.66555e-124
102092589	14.8067	53.9666	-1.8658	0.0032778	0.26078	--	sp|Q14194|DPYL1_HUMAN Dihydropyrimidinase-related protein 1 OS=Homo sapiens GN=CRMP1 PE=1 SV=1//0
102092643	1758.09	4335.55	-1.3022	0.0044853	0.30233	--	sp|P80405|MTHFS_RABIT 5-formyltetrahydrofolate cyclo-ligase OS=Oryctolagus cuniculus GN=MTHFS PE=1 SV=1//4.17846e-75
102092775	6222.17	16706.6	-1.4249	0.0019784	0.21443	--	sp|Q99424|ACOX2_HUMAN Peroxisomal acyl-coenzyme A oxidase 2 OS=Homo sapiens GN=ACOX2 PE=1 SV=1//0
102092903	22.1518	2.04489	3.4373	0.00067128	0.1177	--	sp|Q60997|DMBT1_MOUSE Deleted in malignant brain tumors 1 protein OS=Mus musculus GN=Dmbt1 PE=1 SV=2//2.37459e-13
102092949	91.881	263.346	-1.5191	0.0020753	0.21864	--	sp|Q9GKV7|FBX15_MACFA F-box only protein 15 OS=Macaca fascicularis GN=FBXO15 PE=2 SV=1//2.93121e-168
102092975	4774.57	12088.9	-1.3402	0.0049401	0.31925	--	sp|P62747|RHOB_RAT Rho-related GTP-binding protein RhoB OS=Rattus norvegicus GN=Rhob PE=1 SV=1//5.91522e-132
102092985	38.5491	7.3643	2.3881	0.001523	0.18998	--	sp|P0C1H3|H2B1_CHICK Histone H2B 1/2/3/4/6 OS=Gallus gallus GN=H2B-I PE=1 SV=2//5.13317e-61
102093021	365.906	935.692	-1.3546	0.0043834	0.29726	--	sp|O94921|CDK14_HUMAN Cyclin-dependent kinase 14 OS=Homo sapiens GN=CDK14 PE=1 SV=3//0
102093106	58.4882	4.93924	3.5658	7.9e-07	0.00082538	--	sp|P05805|CAC3_BOVIN Proproteinase E OS=Bos taurus PE=1 SV=2//3.32684e-92
102093225	69.5477	20.3949	1.7698	0.003934	0.28758	--	sp|Q9JI35|HRH3_CAVPO Histamine H3 receptor OS=Cavia porcellus GN=HRH3 PE=2 SV=2//9.10013e-110
102093246	8727.13	27336.2	-1.6472	0.00056706	0.10455	--	sp|Q6UWI4|SHSA2_HUMAN Protein shisa-2 homolog OS=Homo sapiens GN=SHISA2 PE=1 SV=1//1.44668e-87
102093258	169.559	416.816	-1.2976	0.0028886	0.25236	--	sp|Q61468|MSLN_MOUSE Mesothelin OS=Mus musculus GN=Msln PE=1 SV=1//4.24367e-90
102093324	51.8472	151.358	-1.5456	0.0041664	0.28853	--	-//-
102093429	467.509	148.607	1.6535	0.00068473	0.11866	--	sp|Q5ZJZ4|S35G2_CHICK Solute carrier family 35 member G2 OS=Gallus gallus GN=SLC35G2 PE=2 SV=1//0
102093595	616.086	170.734	1.8514	0.00041195	0.085367	--	sp|O14782|KIF3C_HUMAN Kinesin-like protein KIF3C OS=Homo sapiens GN=KIF3C PE=1 SV=3//0
102093603	44.449	195.595	-2.1376	7.7e-05	0.026798	--	sp|Q96FL9|GLT14_HUMAN Polypeptide N-acetylgalactosaminyltransferase 14 OS=Homo sapiens GN=GALNT14 PE=1 SV=1//5.81643e-36
102093678	5.4132	34.7439	-2.6822	0.00080457	0.12991	--	sp|Q02173|MPSF_CHICK M-protein, striated muscle OS=Gallus gallus PE=2 SV=1//0
102093807	1438.84	472.432	1.6067	0.0007919	0.12894	--	sp|Q9ULL1|PKHG1_HUMAN Pleckstrin homology domain-containing family G member 1 OS=Homo sapiens GN=PLEKHG1 PE=1 SV=2//0
102093917	186.912	494.491	-1.4036	0.002508	0.23821	--	sp|Q0P4G6|GTR10_XENTR Solute carrier family 2, facilitated glucose transporter member 10 OS=Xenopus tropicalis GN=slc2a10 PE=2 SV=1//9.13817e-175
102093970	4763.85	12475	-1.3888	0.0025342	0.23888	--	sp|P08033|CXB1_RAT Gap junction beta-1 protein OS=Rattus norvegicus GN=Gjb1 PE=1 SV=1//4.17157e-166
102093998	3.65544	24.4239	-2.7402	0.0040496	0.28761	--	sp|P21854|CD72_HUMAN B-cell differentiation antigen CD72 OS=Homo sapiens GN=CD72 PE=2 SV=1//4.85142e-13
102094022	2452.41	12679.3	-2.3702	1.23e-06	0.0010986	--	sp|O73888|HPGDS_CHICK Hematopoietic prostaglandin D synthase OS=Gallus gallus GN=HPGDS PE=1 SV=3//7.94191e-129
102094160	36269.2	85088	-1.2302	0.0040751	0.28761	--	sp|P0C0L5|CO4B_HUMAN Complement C4-B OS=Homo sapiens GN=C4B PE=1 SV=2//0
102094177	246.228	703.311	-1.5142	0.0030038	0.25298	--	sp|Q99JH7|CSTN3_MOUSE Calsyntenin-3 OS=Mus musculus GN=Clstn3 PE=1 SV=1//0
102094290	952.328	2359.24	-1.3088	0.0034434	0.26648	--	sp|Q9NZ94|NLGN3_HUMAN Neuroligin-3 OS=Homo sapiens GN=NLGN3 PE=1 SV=2//0
102094344	253.779	88.6809	1.5169	0.0031338	0.25595	--	sp|P45844|ABCG1_HUMAN ATP-binding cassette sub-family G member 1 OS=Homo sapiens GN=ABCG1 PE=1 SV=3//0
102094420	163.321	416.513	-1.3507	0.0036846	0.27768	--	sp|Q4R8R3|CC112_MACFA Coiled-coil domain-containing protein 112 OS=Macaca fascicularis GN=CCDC112 PE=2 SV=1//1.15148e-78
102094465	111.935	435.27	-1.9593	0.0004587	0.091204	--	sp|Q96KR7|PHAR3_HUMAN Phosphatase and actin regulator 3 OS=Homo sapiens GN=PHACTR3 PE=1 SV=1//1.74889e-133
102094577	2776.11	6869.43	-1.3071	0.0030086	0.25298	--	sp|P03951|FA11_HUMAN Coagulation factor XI OS=Homo sapiens GN=F11 PE=1 SV=1//0
102094593	2731.93	6567.61	-1.2654	0.0036996	0.27768	--	sp|Q9CQW3|PROZ_MOUSE Vitamin K-dependent protein Z OS=Mus musculus GN=Proz PE=1 SV=1//1.33915e-128
102094643	34.1062	6.05674	2.4934	0.0023692	0.23206	--	sp|Q7Z5Q5|DPOLN_HUMAN DNA polymerase nu OS=Homo sapiens GN=POLN PE=1 SV=2//0
102094691	4135.57	9761.88	-1.2391	0.0049025	0.31846	--	sp|Q7Z9I4|YCP6_SCHPO Uncharacterized oxidoreductase C663.06c OS=Schizosaccharomyces pombe (strain 972 / ATCC 24843) GN=SPCC663.06c PE=3 SV=1//2.19005e-26
102094694	30.1209	3.16507	3.2505	0.00031299	0.072102	--	sp|A9JSD6|COL_XENTR Colipase OS=Xenopus tropicalis GN=clps PE=3 SV=1//9.06623e-44
102094848	9.22124	0	Inf	0.0012998	0.17063	--	sp|Q5SYB0|FRPD1_HUMAN FERM and PDZ domain-containing protein 1 OS=Homo sapiens GN=FRMPD1 PE=1 SV=1//0
102094968	25.408	121.361	-2.2559	5.96e-05	0.02265	--	sp|P02845|VIT2_CHICK Vitellogenin-2 OS=Gallus gallus GN=VTG2 PE=1 SV=1//1.07395e-178
102095003	156.383	1.51548	6.6892	9.89e-14	4.14e-10	--	sp|P19799|TRY1_XENLA Trypsin OS=Xenopus laevis PE=2 SV=1//3.16124e-64
102095018	2401.24	6535.95	-1.4446	0.0012881	0.17063	--	sp|Q9HC73|CRLF2_HUMAN Cytokine receptor-like factor 2 OS=Homo sapiens GN=CRLF2 PE=1 SV=1//1.52671e-41
102095088	2415.39	7430.41	-1.6212	0.00042869	0.088106	--	sp|P54840|GYS2_HUMAN Glycogen [starch] synthase, liver OS=Homo sapiens GN=GYS2 PE=1 SV=2//0
102095099	143.216	433.474	-1.5978	0.001751	0.20232	--	sp|Q8CH40|NUDT6_MOUSE Nucleoside diphosphate-linked moiety X motif 6 OS=Mus musculus GN=Nudt6 PE=2 SV=1//8.19183e-111
102095245	216.908	22.882	3.2448	0.0047492	0.31255	--	sp|P97414|KCNQ1_MOUSE Potassium voltage-gated channel subfamily KQT member 1 OS=Mus musculus GN=Kcnq1 PE=2 SV=3//0
102095251	1625.79	4435.37	-1.4479	0.0021234	0.2191	--	sp|Q6AW68|SC16B_CHICK Protein transport protein Sec16B OS=Gallus gallus GN=SEC16B PE=2 SV=1//0
102095288	338.117	1067.31	-1.6584	0.00049649	0.096501	--	sp|Q9JJS5|SH3B4_RAT SH3 domain-binding protein 4 OS=Rattus norvegicus GN=Sh3bp4 PE=2 SV=2//0
102095315	108.441	640.146	-2.5615	2.47e-07	0.00028158	--	sp|Q6UVK1|CSPG4_HUMAN Chondroitin sulfate proteoglycan 4 OS=Homo sapiens GN=CSPG4 PE=1 SV=2//0
102095331	7336.44	18845.5	-1.3611	0.0020745	0.21864	--	sp|Q9UEW3|MARCO_HUMAN Macrophage receptor MARCO OS=Homo sapiens GN=MARCO PE=1 SV=1//1.20222e-10
102095355	23.7493	104.657	-2.1397	0.00015639	0.044066	--	sp|Q09470|KCNA1_HUMAN Potassium voltage-gated channel subfamily A member 1 OS=Homo sapiens GN=KCNA1 PE=1 SV=2//0
102095473	13.1298	0.497706	4.7214	0.0017801	0.20475	--	sp|P30122|CEL_BOVIN Bile salt-activated lipase (Fragment) OS=Bos taurus GN=CEL PE=1 SV=2//1.55844e-68
102095499	240.428	71.8274	1.743	0.0041904	0.28865	--	sp|Q08156|KIT_CHICK Mast/stem cell growth factor receptor Kit OS=Gallus gallus GN=KIT PE=2 SV=1//0
102095583	30.7716	95.4295	-1.6328	0.0036977	0.27768	--	sp|A8MVX0|ARG33_HUMAN Rho guanine nucleotide exchange factor 33 OS=Homo sapiens GN=ARHGEF33 PE=2 SV=2//0
102095721	70.4349	6.97695	3.3356	3.46e-06	0.0027127	--	sp|P30122|CEL_BOVIN Bile salt-activated lipase (Fragment) OS=Bos taurus GN=CEL PE=1 SV=2//0
102095876	26.9883	1.82957	3.8828	0.0012364	0.16578	--	sp|Q5T1B0|AXDN1_HUMAN Axonemal dynein light chain domain-containing protein 1 OS=Homo sapiens GN=AXDND1 PE=2 SV=1//2.46081e-08
102095908	745.372	1992.2	-1.4183	0.00277	0.2489	--	sp|Q5ZIJ2|RT06_CHICK 28S ribosomal protein S6, mitochondrial OS=Gallus gallus GN=MRPS6 PE=2 SV=3//1.42193e-73
102095969	2018.78	362.137	2.4789	0.00069949	0.11907	--	sp|O43524|FOXO3_HUMAN Forkhead box protein O3 OS=Homo sapiens GN=FOXO3 PE=1 SV=1//0
102096338	72.0265	350.638	-2.2834	0.0015687	0.19281	--	sp|Q5ZJV6|RCAN3_CHICK Calcipressin-3 OS=Gallus gallus GN=RCAN3 PE=2 SV=2//8.65502e-132
102096373	48.4362	11.7957	2.0378	0.0032923	0.26078	--	sp|O75462|CRLF1_HUMAN Cytokine receptor-like factor 1 OS=Homo sapiens GN=CRLF1 PE=1 SV=1//0
102096434	1552.25	14745.2	-3.2478	0.0023026	0.2282	--	sp|P40927|MAOX_COLLI NADP-dependent malic enzyme OS=Columba livia GN=ME1 PE=1 SV=1//0
102096454	257.403	6754.27	-4.7137	1.64e-18	3.25e-14	--	sp|Q9NXB9|ELOV2_HUMAN Elongation of very long chain fatty acids protein 2 OS=Homo sapiens GN=ELOVL2 PE=1 SV=2//3.85036e-164
102096521	658.524	2116.86	-1.6846	0.0016843	0.20015	--	sp|P10610|CP2G1_RAT Cytochrome P450 2G1 OS=Rattus norvegicus GN=Cyp2g1 PE=2 SV=1//4.20765e-63
102096553	1028.03	2752.62	-1.4209	0.0021683	0.22235	--	sp|Q5EBM0|CMPK2_HUMAN UMP-CMP kinase 2, mitochondrial OS=Homo sapiens GN=CMPK2 PE=1 SV=3//1.24536e-78
102096572	2980.31	8738.72	-1.552	0.00066592	0.11759	--	sp|P13255|GNMT_RAT Glycine N-methyltransferase OS=Rattus norvegicus GN=Gnmt PE=1 SV=2//3.95908e-134
102096718	5075.63	15837.7	-1.6417	0.00045859	0.091204	--	sp|Q9NYI0|PSD3_HUMAN PH and SEC7 domain-containing protein 3 OS=Homo sapiens GN=PSD3 PE=1 SV=2//0
102096840	2782.12	8059.3	-1.5345	0.0015891	0.19377	--	sp|Q04799|FMO5_RABIT Dimethylaniline monooxygenase [N-oxide-forming] 5 OS=Oryctolagus cuniculus GN=FMO5 PE=1 SV=2//0
102097034	15296.7	42941.1	-1.4891	0.00050032	0.096501	--	sp|O35490|BHMT1_MOUSE Betaine--homocysteine S-methyltransferase 1 OS=Mus musculus GN=Bhmt PE=1 SV=1//0
102097061	87.7903	256.297	-1.5457	0.0024945	0.23783	--	sp|A5D7L8|PERM1_BOVIN PGC-1 and ERR-induced regulator in muscle protein 1 OS=Bos taurus GN=PERM1 PE=2 SV=1//2.56964e-08
102097102	18.6584	2.18713	3.0927	0.0037142	0.27768	--	sp|Q575T0|CYGB1_ORYLA Cytoglobin-1 OS=Oryzias latipes GN=cygb1 PE=2 SV=1//6.32105e-30
102097103	42.5841	1.20341	5.1451	5.13e-08	8.58e-05	--	sp|P06857|LIPR1_CANFA Inactive pancreatic lipase-related protein 1 OS=Canis familiaris GN=PNLIPRP1 PE=1 SV=2//0
102097108	337.302	1283.27	-1.9277	9.41e-05	0.030742	--	sp|Q9HCM2|PLXA4_HUMAN Plexin-A4 OS=Homo sapiens GN=PLXNA4 PE=1 SV=4//0
102097169	153.784	32.4948	2.2426	7.65e-05	0.026798	--	sp|Q969J5|I22R2_HUMAN Interleukin-22 receptor subunit alpha-2 OS=Homo sapiens GN=IL22RA2 PE=1 SV=1//2.19647e-66
102097170	185.893	644.282	-1.7932	0.0018258	0.20646	--	sp|Q9JKS4|LDB3_MOUSE LIM domain-binding protein 3 OS=Mus musculus GN=Ldb3 PE=1 SV=1//5.99281e-30
102097228	52.3047	5.28607	3.3067	4.27e-05	0.017828	--	sp|Q8IXV7|KLD8B_HUMAN Kelch domain-containing protein 8B OS=Homo sapiens GN=KLHDC8B PE=2 SV=1//2.7641e-124
102097258	3419.99	10041.4	-1.5539	0.00058546	0.10638	--	sp|Q9UJM8|HAOX1_HUMAN Hydroxyacid oxidase 1 OS=Homo sapiens GN=HAO1 PE=1 SV=1//3.96727e-169
102097288	7.92254	0	Inf	0.0027927	0.2489	--	sp|Q9Y5R5|DMRT2_HUMAN Doublesex- and mab-3-related transcription factor 2 OS=Homo sapiens GN=DMRT2 PE=2 SV=2//0
102097320	236.229	631.632	-1.4189	0.0027707	0.2489	--	sp|P70673|KCJ11_RAT ATP-sensitive inward rectifier potassium channel 11 OS=Rattus norvegicus GN=Kcnj11 PE=2 SV=1//0
102097348	49.5612	347.915	-2.8115	1.63e-05	0.0094873	--	sp|A4QMS7|CE049_HUMAN Uncharacterized protein C5orf49 OS=Homo sapiens GN=C5orf49 PE=2 SV=1//1.59704e-13
102097369	57.2038	210.799	-1.8817	0.00044387	0.089754	--	sp|Q14565|DMC1_HUMAN Meiotic recombination protein DMC1/LIM15 homolog OS=Homo sapiens GN=DMC1 PE=1 SV=2//0
102097403	1233.38	4971.24	-2.011	1.72e-05	0.0095767	--	sp|P70389|ALS_MOUSE Insulin-like growth factor-binding protein complex acid labile subunit OS=Mus musculus GN=Igfals PE=2 SV=1//0
102097443	6388.76	15541	-1.2825	0.0048539	0.31777	--	sp|Q9CQZ5|NDUA6_MOUSE NADH dehydrogenase [ubiquinone] 1 alpha subcomplex subunit 6 OS=Mus musculus GN=Ndufa6 PE=1 SV=1//3.14388e-68
102097477	402.036	1078.69	-1.4239	0.0017891	0.20484	--	-//-
102097712	176.446	492.081	-1.4797	0.0024013	0.23338	--	sp|Q96E93|KLRG1_HUMAN Killer cell lectin-like receptor subfamily G member 1 OS=Homo sapiens GN=KLRG1 PE=1 SV=1//1.53087e-31
102097804	5362.46	14257	-1.4107	0.0018609	0.20646	--	sp|P48065|S6A12_HUMAN Sodium- and chloride-dependent betaine transporter OS=Homo sapiens GN=SLC6A12 PE=1 SV=2//0
102097910	1444.44	4410.15	-1.6103	0.00063812	0.11511	--	sp|Q9CWR1|WDR73_MOUSE WD repeat-containing protein 73 OS=Mus musculus GN=Wdr73 PE=2 SV=1//6.60961e-100
102097948	46.2978	3.46663	3.7393	0.0014471	0.18326	--	sp|P46058|EDSP_CYNPY Epidermal differentiation-specific protein OS=Cynops pyrrhogaster PE=2 SV=1//6.72291e-91
102097972	10.546	0.308502	5.0953	0.0049851	0.32018	--	sp|Q8VGR8|O1052_MOUSE Olfactory receptor 1052 OS=Mus musculus GN=Olfr1052 PE=2 SV=1//1.98024e-108
102098003	408.209	1298.46	-1.6694	0.00033283	0.075183	--	sp|P31597|EAA3_RABIT Excitatory amino acid transporter 3 OS=Oryctolagus cuniculus GN=SLC1A1 PE=2 SV=1//0
102098018	177.643	444.501	-1.3232	0.0032316	0.26078	--	sp|B2DFG5|DTHAD_DELSH D-threo-3-hydroxyaspartate dehydratase OS=Delftia sp. (strain HT23) GN=dthadh PE=1 SV=1//3.70519e-27
102098026	445.761	2887.61	-2.6955	5.71e-06	0.0036741	--	sp|P55103|INHBC_HUMAN Inhibin beta C chain OS=Homo sapiens GN=INHBC PE=2 SV=1//3.19854e-98
102098115	129.509	0.739102	7.4531	2.6e-18	3.25e-14	--	sp|P15085|CBPA1_HUMAN Carboxypeptidase A1 OS=Homo sapiens GN=CPA1 PE=1 SV=2//0
102098205	140.295	420.256	-1.5828	0.0011192	0.15377	--	sp|Q5F4C0|HVCN1_CHICK Voltage-gated hydrogen channel 1 OS=Gallus gallus GN=HVCN1 PE=2 SV=1//3.97413e-139
102098269	3738.8	14854.8	-1.9903	1.66e-05	0.0094873	--	sp|P86883|ADH1_COLLI Alcohol dehydrogenase 1 OS=Columba livia GN=ADH1 PE=1 SV=1//0
102098315	4370.46	10502.8	-1.2649	0.0038046	0.2814	--	sp|O60427|FADS1_HUMAN Fatty acid desaturase 1 OS=Homo sapiens GN=FADS1 PE=1 SV=3//0
102098445	7318.96	21147.5	-1.5308	0.00080822	0.12991	--	-//-
102098454	2725.23	6720.79	-1.3023	0.0024136	0.23366	--	sp|P49705|IBP2_CHICK Insulin-like growth factor-binding protein 2 OS=Gallus gallus GN=IGFBP2 PE=2 SV=1//2.87215e-111
102098475	8.88672	0	Inf	0.0024944	0.23783	--	sp|P48052|CBPA2_HUMAN Carboxypeptidase A2 OS=Homo sapiens GN=CPA2 PE=1 SV=3//0
102098585	36.1555	253.42	-2.8092	0.00025545	0.064052	--	sp|Q8TC92|ENOX1_HUMAN Ecto-NOX disulfide-thiol exchanger 1 OS=Homo sapiens GN=ENOX1 PE=1 SV=1//0
102098615	11345.2	37815	-1.7369	0.00011506	0.036063	--	sp|A4FV48|FADS2_BOVIN Fatty acid desaturase 2 OS=Bos taurus GN=FADS2 PE=2 SV=1//0
102098705	39.6017	7.98376	2.3104	0.0023933	0.23338	--	sp|P42289|DRD1_XENLA D(1A) dopamine receptor OS=Xenopus laevis GN=drd1 PE=2 SV=1//0
102098757	394.78	127.05	1.6357	0.0010606	0.1494	--	sp|Q5ZJV7|FA60A_CHICK Protein FAM60A OS=Gallus gallus GN=FAM60A PE=2 SV=1//1.59809e-131
102098853	612.601	1839.04	-1.5859	0.00091727	0.13804	--	sp|Q53FA7|QORX_HUMAN Quinone oxidoreductase PIG3 OS=Homo sapiens GN=TP53I3 PE=1 SV=2//1.83268e-160
102098872	5130.23	26682.1	-2.3788	0.0010996	0.15377	--	sp|P16549|FMO1_PIG Dimethylaniline monooxygenase [N-oxide-forming] 1 OS=Sus scrofa GN=FMO1 PE=1 SV=3//0
102098885	360.034	1757.07	-2.287	2.29e-06	0.0019807	--	sp|P98095|FBLN2_HUMAN Fibulin-2 OS=Homo sapiens GN=FBLN2 PE=1 SV=2//9.52451e-82
102098991	19.8565	121.12	-2.6088	0.00012715	0.039361	--	sp|Q63400|CLD3_RAT Claudin-3 OS=Rattus norvegicus GN=Cldn3 PE=2 SV=2//2.4641e-69
106145679	78.0693	19.8504	1.9756	0.0039836	0.28761	--	sp|Q8JZY4|MRRP3_MOUSE Mitochondrial ribonuclease P protein 3 OS=Mus musculus GN=Kiaa0391 PE=2 SV=1//6.40473e-18
106145753	24.0012	85.5839	-1.8342	0.0018467	0.20646	--	-//-
106145815	10.9012	59.7298	-2.454	0.0011793	0.15918	--	sp|Q8R4S0|PP14C_MOUSE Protein phosphatase 1 regulatory subunit 14C OS=Mus musculus GN=Ppp1r14c PE=1 SV=1//8.00541e-14
106145828	74.3753	203.804	-1.4543	0.0039896	0.28761	--	-//-
106145875	105.067	303.942	-1.5325	0.0025922	0.23966	--	sp|C9JCN9|HSBPL_HUMAN Heat shock factor-binding protein 1-like protein 1 OS=Homo sapiens GN=HSBP1L1 PE=3 SV=2//1.73104e-15
106145968	854.741	3397.32	-1.9908	0.0021726	0.22235	--	sp|P05165|PCCA_HUMAN Propionyl-CoA carboxylase alpha chain, mitochondrial OS=Homo sapiens GN=PCCA PE=1 SV=4//9.03738e-55
106146019	36.0465	255.487	-2.8253	0.00021663	0.055998	--	-//-
110355074	15.5694	1.05271	3.8865	0.0033007	0.26078	--	-//-
110355167	93.8072	548.77	-2.5484	0.0043841	0.29726	--	sp|O14578|CTRO_HUMAN Citron Rho-interacting kinase OS=Homo sapiens GN=CIT PE=1 SV=2//9.0192e-10
110355226	37.232	150.587	-2.016	0.00088384	0.13765	--	-//-
110355338	17.3684	137.573	-2.9857	2.28e-07	0.00027169	--	-//-
110355383	179.818	513.846	-1.5148	0.0019571	0.21429	--	-//-
110355730	26.6308	148.551	-2.4798	0.00040606	0.084846	--	sp|Q14AE4|WFDC3_MOUSE WAP four-disulfide core domain protein 3 OS=Mus musculus GN=Wfdc3 PE=2 SV=1//1.84768e-10
110355870	18.5071	107.712	-2.541	1.84e-05	0.010056	--	-//-
110355920	57.1872	219.526	-1.9406	0.00017332	0.047756	--	sp|Q8IZC6|CORA1_HUMAN Collagen alpha-1(XXVII) chain OS=Homo sapiens GN=COL27A1 PE=1 SV=1//7.08346e-26
110355963	62.2594	15.8582	1.9731	0.0045797	0.30551	--	-//-
110356278	28.7019	2.51383	3.5132	0.00031737	0.072343	--	-//-
110356734	27.9088	107.386	-1.944	0.0010425	0.14853	--	sp|P53007|TXTP_HUMAN Tricarboxylate transport protein, mitochondrial OS=Homo sapiens GN=SLC25A1 PE=1 SV=2//6.37892e-27
110356844	10.8831	94.3781	-3.1164	0.00035613	0.078146	--	sp|A4K2X6|WFD12_SAIBB WAP four-disulfide core domain protein 12 OS=Saimiri boliviensis boliviensis GN=WFDC12 PE=3 SV=1//7.77582e-09
110357041	8.69195	37.3856	-2.1047	0.0042983	0.29527	--	-//-
110357168	2.03858	28.6595	-3.8134	6.85e-05	0.025274	--	-//-
110357171	19.1681	75.6671	-1.981	0.0030268	0.25298	--	sp|Q9QYJ7|DS13B_MOUSE Dual specificity protein phosphatase 13 isoform B OS=Mus musculus GN=Dusp13 PE=1 SV=1//1.43284e-22
110357174	7.2856	36.7729	-2.3355	0.002827	0.2489	--	-//-
110357196	39.7729	138.303	-1.798	0.0016111	0.19421	--	-//-
110357284	10.3397	53.1747	-2.3625	0.00085892	0.13545	--	-//-
110357625	335.488	57.9735	2.5328	0.0017338	0.20148	--	-//-
110357712	146.753	557.114	-1.9246	0.0020025	0.2155	--	-//-
110357815	14.3513	85.8283	-2.5803	5.83e-05	0.022496	--	-//-
110358329	64.0593	245.464	-1.938	0.0032095	0.26044	--	-//-
110358716	208.333	73.6218	1.5007	0.0037437	0.27855	--	sp|P07032|ACYP1_CHICK Acylphosphatase-1 OS=Gallus gallus GN=ACYP1 PE=1 SV=2//4.21302e-36
110358797	124.502	36.4843	1.7708	0.0025667	0.23966	--	-//-
110358840	110.968	15.9948	2.7945	0.00020018	0.053397	--	-//-
110358958	6.47905	30.0967	-2.2158	0.0048956	0.31846	--	-//-
110359005	97.2646	3.18592	4.9321	0.000213	0.055633	--	-//-
110359117	3.8853	28.4012	-2.8699	0.0017356	0.20148	--	-//-
110359218	35.5013	3.69781	3.2631	0.002236	0.22517	--	-//-
110359374	1.76237	18.7924	-3.4146	0.0030597	0.2532	--	-//-
110359394	101.199	11.0428	3.196	0.0039736	0.28761	--	-//-
110359647	35.159	7.60642	2.2086	0.004153	0.28846	--	-//-
110359763	29.6329	5.01136	2.5639	0.0025998	0.23966	--	sp|O02705|HS90A_PIG Heat shock protein HSP 90-alpha OS=Sus scrofa GN=HSP90AA1 PE=2 SV=3//2.90992e-06
110359773	62.2809	609.646	-3.2911	3.53e-09	8.05e-06	--	-//-
110359775	27.9038	1.59082	4.1326	0.00044115	0.089754	--	-//-
110359927	0	10.0507	#NAME?	0.00077961	0.12776	--	-//-
110360043	58.1397	5.59597	3.3771	2.15e-05	0.011043	--	-//-
110360402	120.106	37.3372	1.6856	0.0027179	0.24872	--	-//-
110360474	50.6559	1.85396	4.772	0.0030997	0.25566	--	-//-
110360503	428.003	2516.85	-2.5559	1.24e-07	0.00015603	--	-//-
110360785	46.2623	10.4433	2.1473	0.0034045	0.2651	--	sp|O43548|TGM5_HUMAN Protein-glutamine gamma-glutamyltransferase 5 OS=Homo sapiens GN=TGM5 PE=1 SV=4//3.84692e-159
110360819	4081.69	925.597	2.1407	0.0011808	0.15918	--	-//-
110360848	13.6191	50.5205	-1.8912	0.0029771	0.25298	--	-//-
110361268	5.95753	34.8573	-2.5487	0.0010187	0.14596	--	-//-
110361569	88.1019	281.53	-1.676	0.0043334	0.29688	--	-//-
110362049	6.42744	95.1974	-3.8886	1.08e-07	0.00015036	--	-//-
110362231	140.572	345.43	-1.2971	0.0040664	0.28761	--	-//-
110362380	332.743	40.8425	3.0263	0.0043865	0.29726	--	-//-
110362502	115.839	35.0372	1.7252	0.0036458	0.27702	--	-//-
110362649	1.71757	56.5924	-5.0422	0.0020481	0.21864	--	-//-
110362696	34.1602	1.6646	4.3591	0.00068619	0.11866	--	sp|Q8IYA8|CCD36_HUMAN Coiled-coil domain-containing protein 36 OS=Homo sapiens GN=CCDC36 PE=1 SV=2//3.56019e-57
110362707	20.1368	79.8145	-1.9868	0.0013236	0.17196	--	-//-
110362830	2.36235	19.589	-3.0518	0.0036839	0.27768	--	-//-
110362965	148.247	423.662	-1.5149	0.0029436	0.25277	--	-//-
110363856	9.78279	51.3319	-2.3915	0.00091079	0.13804	--	-//-
110364004	12.942	145.413	-3.49	1.14e-06	0.0010608	--	-//-
110364171	236.838	1029.74	-2.1203	7.81e-06	0.0047769	--	-//-
110364327	4.09427	91.8896	-4.4882	0.0025871	0.23966	--	-//-
110364578	29.4371	4.58597	2.6823	0.0018556	0.20646	--	sp|Q5NVM7|S61A2_PONAB Protein transport protein Sec61 subunit alpha isoform 2 OS=Pongo abelii GN=SEC61A2 PE=2 SV=1//2.70398e-06
110364644	113.947	35.2312	1.6934	0.0035326	0.27046	--	-//-
110364659	47.3086	9.34694	2.3395	0.0022076	0.2232	--	-//-
110364689	18.512	1.02056	4.181	0.0043633	0.29726	--	-//-
110364791	61.0452	226.489	-1.8915	0.00048593	0.095189	--	-//-
110364905	80.1829	0	Inf	9.44e-05	0.030742	--	sp|Q3SZJ4|PTGR1_BOVIN Prostaglandin reductase 1 OS=Bos taurus GN=PTGR1 PE=2 SV=1//8.47721e-06
110365258	102.93	439.988	-2.0958	0.00028541	0.069993	--	-//-
110365775	20.2223	2.66298	2.9248	0.0033074	0.26078	--	-//-
110365819	11.0066	108.154	-3.2967	9.34e-05	0.030742	--	-//-
110365914	37.8107	1.87944	4.3304	0.00028752	0.069993	--	sp|Q8N2Q7|NLGN1_HUMAN Neuroligin-1 OS=Homo sapiens GN=NLGN1 PE=1 SV=2//1.55457e-78
110366314	18.9927	1.67276	3.5051	0.0015919	0.19377	--	-//-
Novel00111	38.176	6.20026	2.6223	0.0030469	0.2532	-//-	-//-
Novel00259	4.36039	29.5804	-2.7621	0.00084132	0.13364	-//-	-//-
Novel00265	453.49	1391.26	-1.6173	0.004141	0.28842	--	Putative uncharacterized transposon-derived protein ZK1236.4, partial [Columba livia]
Novel00325	5.72303	30.7715	-2.4267	0.0029063	0.25262	-//-	-//-
Novel00386	108.338	23.2038	2.2231	7.9e-05	0.027149	--	PREDICTED: tropomyosin alpha-3 chain-like, partial [Eurypyga helias]
Novel00392	0.91511	41.998	-5.5202	2.63e-08	4.71e-05	-//-	-//-
Novel00393	334.162	1111.46	-1.7338	0.0001821	0.049629	--	PREDICTED: syntaxin-6 [Nipponia nippon]
Novel00447	5.30871	33.0685	-2.639	0.0024371	0.23503	--	hypothetical protein Anapl_03698 [Anas platyrhynchos]
Novel00465	21.5357	73.3592	-1.7682	0.0032502	0.26078	-//-	-//-
Novel00520	14.8079	0.599438	4.6266	0.0022011	0.2232	-//-	-//-
Novel00570	9.58777	158.094	-4.0434	0.00065069	0.11654	--	hypothetical protein AS27_14818, partial [Aptenodytes forsteri]
Novel00578	20.4856	198.658	-3.2776	0.00057407	0.10507	-//-	-//-
Novel00598	8.02297	64.9106	-3.0162	2.44e-05	0.011747	-//-	-//-
Novel00664	74.6403	13.6488	2.4512	0.0027754	0.2489	-//-	-//-
Novel00727	39.9182	180.359	-2.1758	3.9e-05	0.016875	-//-	-//-
Novel00729	20.679	197.573	-3.2561	1.12e-08	2.16e-05	-//-	-//-
Novel00754	3.53491	702.924	-7.6356	6e-13	2.15e-09	--	hypothetical protein Anapl_05439, partial [Anas platyrhynchos]
Novel00806	630.884	2295.86	-1.8636	0.00012964	0.039642	--	PREDICTED: nucleoporin NSP1-like [Columba livia]
Novel00829	27.5081	3.19946	3.104	0.0017038	0.20057	-//-	-//-
Novel00896	192.328	60.7735	1.6621	0.0016759	0.20011	-//-	-//-
Novel00965	26.8648	3.92129	2.7763	0.0021142	0.2191	-//-	-//-
Novel01022	57.2985	14.0619	2.0267	0.0014384	0.18326	--	hypothetical protein N340_13360, partial [Tauraco erythrolophus]
Novel01032	247.223	727.35	-1.5568	0.0015528	0.1918	--	hypothetical protein Y956_07182, partial [Nipponia nippon]
Novel01057	2.68372	38.3717	-3.8377	5.38e-06	0.0035609	-//-	-//-
Novel01081	17.3301	1.85224	3.2259	0.0049208	0.31882	-//-	-//-
Novel01085	29.2277	343.331	-3.5542	1.24e-07	0.00015603	--	hypothetical protein N308_11040, partial [Struthio camelus australis]
Novel01132	47.7856	443.243	-3.2134	1.38e-09	3.85e-06	-//-	-//-
Novel01133	105.053	11.6751	3.1696	0.002189	0.22312	--	hypothetical protein AS27_09551, partial [Aptenodytes forsteri]
Novel01217	6.03001	69.4909	-3.5266	5.22e-07	0.00056959	-//-	-//-
Novel01224	50.0508	288.399	-2.5266	0.0019554	0.21429	-//-	-//-
Novel01228	133.665	0.616676	7.7599	0.0037717	0.2798	--	PREDICTED: LOW QUALITY PROTEIN: RNA-directed DNA polymerase from mobile element jockey-like [Opisthocomus hoazin]
Novel01229	792.971	2272.04	-1.5186	0.0014464	0.18326	--	hypothetical protein Z169_16181, partial [Egretta garzetta]
Novel01275	44.5337	6.56597	2.7618	0.0034733	0.26796	--	hypothetical protein N305_09224, partial [Manacus vitellinus]
Novel01279	2.39879	22.1842	-3.2092	0.0011638	0.1586	-//-	-//-
Novel01326	137.231	16.6208	3.0456	0.0040949	0.28761	--	PREDICTED: macrophage mannose receptor 1-like [Aptenodytes forsteri]
Novel01339	126.934	36.8251	1.7853	0.0020538	0.21864	--	hypothetical protein A306_07367 [Columba livia]
Novel01357	0.689164	637.284	-9.8529	8.65e-07	0.00086706	-//-	-//-
Novel01358	1.46046	205.883	-7.1393	0.0022766	0.22743	--	PREDICTED: zinc finger protein 853-like [Chelonia mydas]
Novel01372	1978.39	12126.4	-2.6158	1.41e-05	0.0084124	--	PREDICTED: alpha-2-macroglobulin-like protein 1 isoform X1 [Aquila chrysaetos canadensis]
Novel01403	1.89664	200.541	-6.7243	2.49e-05	0.011797	-//-	-//-
Novel01468	186.724	513.331	-1.459	0.0016271	0.19521	-//-	-//-
Novel01638	31.8161	97.9265	-1.6219	0.0033064	0.26078	--	hypothetical protein N327_12162, partial [Fulmarus glacialis]
Novel01671	95.2445	29.8979	1.6716	0.0030005	0.25298	--	PREDICTED: probable palmitoyltransferase ZDHHC11B isoform X3 [Chrysemys picta bellii]
Novel01798	31.0727	175.4	-2.4969	6.66e-06	0.0041731	-//-	-//-
Novel01844	55.3794	5.597	3.3066	0.001332	0.17215	-//-	-//-
Novel01944	17.5193	61.4258	-1.8099	0.0031974	0.2603	--	Reticulocyte-binding protein 2 like protein a [Columba livia]
Novel01972	8.53886	73.9048	-3.1136	4.15e-06	0.0030598	--	Putative uncharacterized transposon-derived protein ZK1236.4 [Columba livia]
Novel02023	17.6083	68.0391	-1.9501	0.0019684	0.21443	--	hypothetical protein A306_15567 [Columba livia]
Novel02041	74.8788	286.399	-1.9354	0.00015641	0.044066	--	PREDICTED: uncharacterized protein LOC106019436 [Anas platyrhynchos]
Novel02042	245.342	89.127	1.4609	0.0031138	0.25595	--	PREDICTED: digestive organ expansion factor homolog [Columba livia]
Novel02046	59.1954	197.584	-1.7389	0.00070817	0.11907	--	PREDICTED: solute carrier family 22 member 6-A-like [Columba livia]
Novel02120	164.892	39.1536	2.0743	9.33e-05	0.030742	--	PREDICTED: neuroplastin [Nipponia nippon]
Novel02187	19.1766	0	Inf	0.001604	0.19421	-//-	-//-
Novel02192	18.4389	1.12575	4.0338	0.0011222	0.15377	-//-	-//-
Novel02193	16.7705	0.589959	4.8292	0.001513	0.18969	-//-	-//-
Novel02267	1020.95	4842.54	-2.2459	2.39e-06	0.0019981	--	RecName: Full=Alcohol dehydrogenase 1; AltName: Full=Alcohol dehydrogenase I [Columba livia]
Novel02315	166.678	744.461	-2.1591	0.0010122	0.14587	--	PREDICTED: inhibin beta C chain [Aptenodytes forsteri]
Novel02324	150.452	45.9676	1.7106	0.0018403	0.20646	-//-	-//-
Novel02440	500.925	135.403	1.8873	0.0012643	0.16862	--	hypothetical protein A306_00800 [Columba livia]
Novel02506	153.754	33.46	2.2001	5.71e-05	0.022364	-//-	-//-
Novel02557	529.973	190.41	1.4768	0.0041262	0.28842	-//-	-//-
Novel02677	69.9954	20.3618	1.7814	0.0025969	0.23966	--	Killer cell lectin-like receptor subfamily B member 1C [Columba livia]
Novel02699	73.2284	10.0538	2.8647	0.0030264	0.25298	--	PREDICTED: mucin-19-like [Gallus gallus]
Novel02774	25.9367	86.1802	-1.7324	0.0038623	0.28362	--	hypothetical protein A306_06566, partial [Columba livia]
Novel02787	402.625	1818.38	-2.1751	5.4e-06	0.0035609	--	PREDICTED: alcohol dehydrogenase 1-like, partial [Charadrius vociferus]
Novel02847	34.4149	118.495	-1.7837	0.0025247	0.23888	-//-	-//-
Novel02897	26.6814	3.51667	2.9236	0.0016963	0.20057	--	trophinin isoform 1 [Mus musculus]>gi|595582345|ref|NP_001277699.1| trophinin isoform 1 [Mus musculus]>gi|569012128|ref|XP_006528979.1| PREDICTED: trophinin isoform X1 [Mus musculus]>gi|755566644|ref|XP_011246147.1| PREDICTED: trophinin isoform X1 [Mus musculus]>gi|755566646|ref|XP_011246148.1| PREDICTED: trophinin isoform X1 [Mus musculus]>gi|49523344|gb|AAH75630.1| Tro protein [Mus musculus]
Novel02996	3.56894	25.862	-2.8573	0.0012937	0.17063	-//-	-//-

## Sheet: L2vsL3.DEG
Gene_id	readcount_L2	readcount_L3	log2FoldChange	pval	padj	Gene Name	Blast swiss prot
102083481	11276.1	4227.28	1.4155	1.6871e-07	6.0759e-05	--	sp|Q9Y272|RASD1_HUMAN Dexamethasone-induced Ras-related protein 1 OS=Homo sapiens GN=RASD1 PE=1 SV=1//5.47613e-165
102083497	145.533	39.623	1.8769	9.2454e-07	0.00022197	--	sp|Q9D176|SUSD3_MOUSE Sushi domain-containing protein 3 OS=Mus musculus GN=Susd3 PE=2 SV=1//1.37407e-44
102083598	6.43597	24.7288	-1.942	0.0033824	0.17668	--	sp|Q3ULZ2|FHDC1_MOUSE FH2 domain-containing protein 1 OS=Mus musculus GN=Fhdc1 PE=2 SV=3//0
102083605	920.828	538.655	0.77357	0.0025155	0.14461	--	sp|Q8TEM1|PO210_HUMAN Nuclear pore membrane glycoprotein 210 OS=Homo sapiens GN=NUP210 PE=1 SV=3//0
102083633	116.753	29.8901	1.9657	4.8471e-06	0.00094208	--	sp|Q25C36|OLFL3_CHICK Olfactomedin-like protein 3 OS=Gallus gallus GN=OLFML3 PE=2 SV=1//0
102083687	355.795	66.7899	2.4133	1.9178e-05	0.0028637	--	sp|Q9MYN5|CDKN3_PIG Cyclin-dependent kinase inhibitor 3 OS=Sus scrofa GN=CDKN3 PE=2 SV=1//2.43557e-91
102083742	18.1249	2.69203	2.7512	0.0028607	0.15885	--	sp|P02701|AVID_CHICK Avidin OS=Gallus gallus GN=AVD PE=1 SV=3//1.42356e-51
102083756	175.204	556.979	-1.6686	5.1547e-05	0.0063117	--	sp|P55878|GLI1_CHICK Zinc finger protein GLI1 (Fragment) OS=Gallus gallus GN=GLI1 PE=2 SV=1//0
102083762	943.121	73.9062	3.6737	6.126e-07	0.00016486	--	sp|P13863|CDK1_CHICK Cyclin-dependent kinase 1 OS=Gallus gallus GN=CDK1 PE=1 SV=1//0
102083774	383.114	187.293	1.0325	0.00077459	0.060028	--	sp|Q08AT1|RASLC_MOUSE Ras-like protein family member 12 OS=Mus musculus GN=Rasl12 PE=2 SV=1//1.65743e-120
102083813	208.961	61.8435	1.7565	2.9467e-08	1.7041e-05	--	sp|Q5QJC3|DCR1B_CHICK 5&apos; exonuclease Apollo OS=Gallus gallus GN=DCLRE1B PE=2 SV=1//0
102083942	199.877	35.4961	2.4934	6.3977e-07	0.0001703	--	sp|Q8NEM2|SHCBP_HUMAN SHC SH2 domain-binding protein 1 OS=Homo sapiens GN=SHCBP1 PE=1 SV=3//0
102083944	85.3314	20.6807	2.0448	0.00023553	0.022292	--	sp|O94844|RHBT1_HUMAN Rho-related BTB domain-containing protein 1 OS=Homo sapiens GN=RHOBTB1 PE=2 SV=2//0
102083985	1317.03	663.765	0.98855	0.0039595	0.19549	--	sp|P15311|EZRI_HUMAN Ezrin OS=Homo sapiens GN=EZR PE=1 SV=4//0
102084064	6004.74	1658.91	1.8559	7.2813e-08	3.3644e-05	--	sp|P02258|H5_ANSAN Histone H5 OS=Anser anser anser PE=1 SV=1//7.30296e-15
102084306	46.8953	6.7496	2.7966	1.758e-07	6.1501e-05	--	sp|A4IH46|MFS2B_XENTR Major facilitator superfamily domain-containing protein 2B OS=Xenopus tropicalis GN=mfsd2b PE=2 SV=1//0
102084329	541.295	111.818	2.2753	1.4122e-07	5.4037e-05	--	sp|P50533|SMC2_XENLA Structural maintenance of chromosomes protein 2 OS=Xenopus laevis GN=smc2 PE=1 SV=1//0
102084507	64.4842	26.9837	1.2569	0.0026559	0.15056	--	sp|Q9EQZ5|PTGR1_CAVPO Prostaglandin reductase 1 OS=Cavia porcellus GN=Ptgr1 PE=1 SV=1//1.371e-134
102084509	130.887	46.1987	1.5024	6.3471e-06	0.0011695	--	sp|Q8K482|EMIL2_MOUSE EMILIN-2 OS=Mus musculus GN=Emilin2 PE=1 SV=1//0
102084553	145.383	20.419	2.8319	5.9262e-11	2.0732e-07	--	sp|P30304|MPIP1_HUMAN M-phase inducer phosphatase 1 OS=Homo sapiens GN=CDC25A PE=1 SV=2//8.84104e-178
102084564	14.2909	37.1002	-1.3763	0.00385	0.19176	--	sp|P12081|SYHC_HUMAN Histidine--tRNA ligase, cytoplasmic OS=Homo sapiens GN=HARS PE=1 SV=2//9.00897e-80
102084591	138.533	16.1874	3.0973	7.919e-08	3.463e-05	--	sp|Q68FW2|CDCA3_RAT Cell division cycle-associated protein 3 OS=Rattus norvegicus GN=Cdca3 PE=2 SV=1//2.12555e-14
102084620	6517.43	2814.2	1.2116	0.0018184	0.11443	--	sp|Q6IV18|GLL13_CHICK Gallinacin-13 OS=Gallus gallus GN=GAL13 PE=2 SV=1//7.73257e-29
102084648	32.3708	72.7943	-1.1691	0.0048195	0.22102	--	sp|Q6NXP6|NXRD1_HUMAN NADP-dependent oxidoreductase domain-containing protein 1 OS=Homo sapiens GN=NOXRED1 PE=2 SV=2//1.28647e-10
102084652	861.966	496.617	0.7955	0.001765	0.11256	--	sp|P79331|ATS2_BOVIN A disintegrin and metalloproteinase with thrombospondin motifs 2 OS=Bos taurus GN=ADAMTS2 PE=1 SV=1//0
102084673	177.045	49.3693	1.8424	0.00059394	0.048323	--	sp|P01103|MYB_CHICK Transcriptional activator Myb OS=Gallus gallus GN=MYB PE=1 SV=1//9.02579e-148
102084711	439.541	48.8708	3.169	6.6242e-07	0.00017076	--	sp|O75330|HMMR_HUMAN Hyaluronan mediated motility receptor OS=Homo sapiens GN=HMMR PE=1 SV=2//4.41857e-177
102084805	1147.8	143.603	2.9987	9.1966e-10	1.1853e-06	--	sp|Q96KB5|TOPK_HUMAN Lymphokine-activated killer T-cell-originated protein kinase OS=Homo sapiens GN=PBK PE=1 SV=3//1.17266e-165
102084851	3207.16	1443.23	1.152	0.0017921	0.1134	--	sp|P30535|TSPO_BOVIN Translocator protein OS=Bos taurus GN=TSPO PE=2 SV=1//6.68868e-58
102084861	129.987	60.4664	1.1042	0.0010021	0.07189	--	sp|Q58CR1|MTFR2_BOVIN Mitochondrial fission regulator 2 OS=Bos taurus GN=MTFR2 PE=2 SV=1//1.34932e-46
102084863	12.5887	0.598546	4.3945	0.0041746	0.20365	--	sp|P12108|CO9A2_CHICK Collagen alpha-2(IX) chain OS=Gallus gallus GN=COL9A2 PE=1 SV=3//2.79624e-75
102084901	72.7324	167.908	-1.207	0.0034482	0.17815	--	sp|Q4G0P3|HYDIN_HUMAN Hydrocephalus-inducing protein homolog OS=Homo sapiens GN=HYDIN PE=1 SV=3//4.46622e-08
102084928	924.625	254.295	1.8624	0.00012498	0.01308	--	sp|P29332|CCNB2_CHICK G2/mitotic-specific cyclin-B2 OS=Gallus gallus GN=CCNB2 PE=2 SV=1//0
102084978	560.657	1398.96	-1.3192	0.0031569	0.16843	--	sp|A4IHZ3|F155B_XENTR Transmembrane protein FAM155B OS=Xenopus tropicalis GN=fam155b PE=2 SV=1//2.63291e-102
102084984	329.281	82.0849	2.0041	3.1303e-06	0.00066084	--	sp|Q32PH1|CDCA7_BOVIN Cell division cycle-associated protein 7 OS=Bos taurus GN=CDCA7 PE=2 SV=1//7.1235e-122
102085083	879.566	265.569	1.7277	1.7358e-06	0.00039727	--	sp|P33992|MCM5_HUMAN DNA replication licensing factor MCM5 OS=Homo sapiens GN=MCM5 PE=1 SV=5//0
102085087	701.88	1378.73	-0.97404	0.00035878	0.031492	--	sp|Q8IX03|KIBRA_HUMAN Protein KIBRA OS=Homo sapiens GN=WWC1 PE=1 SV=1//0
102085095	80.0759	9.69825	3.0456	1.106e-06	0.00026296	--	sp|P32321|DCTD_HUMAN Deoxycytidylate deaminase OS=Homo sapiens GN=DCTD PE=1 SV=2//2.95298e-110
102085109	6463.08	3773.58	0.77629	0.0018344	0.1146	--	sp|Q9PSX7|RHOC_CHICK Rho-related GTP-binding protein RhoC OS=Gallus gallus GN=RHOC PE=1 SV=1//1.6646e-136
102085198	36.7282	8.6697	2.0828	0.0014242	0.096078	--	sp|Q8IYT4|KATL2_HUMAN Katanin p60 ATPase-containing subunit A-like 2 OS=Homo sapiens GN=KATNAL2 PE=2 SV=3//0
102085223	1396.95	129.502	3.4312	2.5607e-07	8.4742e-05	--	sp|P52292|IMA1_HUMAN Importin subunit alpha-1 OS=Homo sapiens GN=KPNA2 PE=1 SV=1//0
102085336	24.01	5.66126	2.0844	0.0015068	0.10081	--	sp|Q9UIL4|KIF25_HUMAN Kinesin-like protein KIF25 OS=Homo sapiens GN=KIF25 PE=2 SV=2//2.67049e-101
102085368	26.663	71.8238	-1.4296	0.0004116	0.034999	--	sp|Q59H18|TNI3K_HUMAN Serine/threonine-protein kinase TNNI3K OS=Homo sapiens GN=TNNI3K PE=1 SV=3//0
102085563	260.667	121.698	1.0989	0.0029783	0.16172	--	sp|Q5TZE2|SYN1L_DANRE Synapse differentiation-inducing gene protein 1-like OS=Danio rerio GN=syndig1l PE=3 SV=1//1.68764e-46
102085639	1689.86	251.602	2.7477	1.7261e-08	1.1942e-05	--	sp|P04047|KITH_CHICK Thymidine kinase, cytosolic OS=Gallus gallus GN=TK1 PE=1 SV=1//2.39577e-110
102085641	2142.41	1077.08	0.99211	0.00021366	0.020599	--	sp|Q9YH85|TECTA_CHICK Alpha-tectorin OS=Gallus gallus GN=TECTA PE=1 SV=1//0
102085676	36578.8	22078.4	0.72837	0.0048346	0.2213	--	sp|Q9Y6H1|CHCH2_HUMAN Coiled-coil-helix-coiled-coil-helix domain-containing protein 2 OS=Homo sapiens GN=CHCHD2 PE=1 SV=1//8.95485e-28
102085682	379.18	80.3027	2.2394	1.3904e-07	5.4037e-05	--	sp|A8K979|ERI2_HUMAN ERI1 exoribonuclease 2 OS=Homo sapiens GN=ERI2 PE=2 SV=2//2.49252e-174
102085746	510.574	74.8935	2.7692	2.8963e-08	1.7041e-05	--	sp|P49454|CENPF_HUMAN Centromere protein F OS=Homo sapiens GN=CENPF PE=1 SV=2//9.15178e-112
102085789	533.3	924.053	-0.79303	0.002314	0.13655	--	sp|P55347|PKNX1_HUMAN Homeobox protein PKNOX1 OS=Homo sapiens GN=PKNOX1 PE=1 SV=3//0
102085803	33.2566	10.0655	1.7242	0.0043276	0.20903	--	sp|P54850|EMP1_RABIT Epithelial membrane protein 1 OS=Oryctolagus cuniculus GN=EMP1 PE=2 SV=1//3.44144e-61
102085807	1151.97	429.633	1.4229	2.6742e-05	0.0037489	--	sp|A0MSX9|IL7RA_HORSE Interleukin-7 receptor subunit alpha OS=Equus caballus GN=IL7R PE=2 SV=1//1.25062e-77
102085835	3388.02	2007.33	0.75517	0.003555	0.18083	--	sp|P14732|LMNB2_CHICK Lamin-B2 OS=Gallus gallus GN=LMNB2 PE=2 SV=1//0
102085837	421.964	133.166	1.6639	5.6976e-07	0.00016013	--	sp|O75419|CDC45_HUMAN Cell division control protein 45 homolog OS=Homo sapiens GN=CDC45 PE=1 SV=1//0
102085839	619.195	1062.91	-0.77955	0.0047744	0.22102	--	sp|Q6UB98|ANR12_HUMAN Ankyrin repeat domain-containing protein 12 OS=Homo sapiens GN=ANKRD12 PE=1 SV=3//0
102085885	130.152	21.0687	2.627	4.8639e-10	7.4446e-07	--	sp|Q8CIB9|ESCO2_MOUSE N-acetyltransferase ESCO2 OS=Mus musculus GN=Esco2 PE=2 SV=3//1.1808e-129
102085968	125.332	62.5133	1.0035	0.0024667	0.14247	--	sp|Q66GS9|CP135_HUMAN Centrosomal protein of 135 kDa OS=Homo sapiens GN=CEP135 PE=1 SV=2//6.34785e-12
102086323	178.985	39.8622	2.1667	2.4252e-05	0.0035143	--	sp|P16257|TSPO_RAT Translocator protein OS=Rattus norvegicus GN=Tspo PE=1 SV=1//3.32731e-36
102086324	242.098	100.008	1.2755	0.00073901	0.058191	--	sp|E1C2I2|GWL_CHICK Serine/threonine-protein kinase greatwall OS=Gallus gallus GN=MASTL PE=3 SV=1//0
102086356	16975	27405.9	-0.69107	0.0029657	0.16166	--	sp|Q71U34|HSP7C_SAGOE Heat shock cognate 71 kDa protein OS=Saguinus oedipus GN=HSPA8 PE=2 SV=1//0
102086381	122.225	31.1481	1.9723	3.2457e-05	0.0044157	--	sp|Q58DC8|ORC1_BOVIN Origin recognition complex subunit 1 OS=Bos taurus GN=ORC1 PE=2 SV=2//0
102086393	920.434	103.555	3.1519	1.6712e-08	1.1942e-05	--	sp|Q8WWK9|CKAP2_HUMAN Cytoskeleton-associated protein 2 OS=Homo sapiens GN=CKAP2 PE=1 SV=1//9.54064e-51
102086398	56467.9	24644.9	1.1961	0.0033606	0.17623	--	sp|P10184|IOV7_CHICK Ovoinhibitor OS=Gallus gallus GN=OIH PE=1 SV=2//1.05416e-09
102086422	476.88	78.4128	2.6045	6.7878e-07	0.0001728	--	sp|Q9D9Z1|SKAP_MOUSE Small kinetochore-associated protein OS=Mus musculus GN=Knstrn PE=2 SV=2//1.32118e-26
102086480	17729.2	40462	-1.1904	9.1576e-06	0.0015574	--	sp|P11501|HS90A_CHICK Heat shock protein HSP 90-alpha OS=Gallus gallus GN=HSP90AA1 PE=3 SV=3//0
102086500	7.05614	0	Inf	0.0007328	0.058018	--	sp|O43525|KCNQ3_HUMAN Potassium voltage-gated channel subfamily KQT member 3 OS=Homo sapiens GN=KCNQ3 PE=1 SV=2//0
102086504	213.051	72.5137	1.5549	9.2283e-05	0.010226	--	sp|O75717|WDHD1_HUMAN WD repeat and HMG-box DNA-binding protein 1 OS=Homo sapiens GN=WDHD1 PE=1 SV=1//0
102086599	46.9033	14.8995	1.6544	0.0047568	0.22102	--	sp|Q9ES30|C1QT3_MOUSE Complement C1q tumor necrosis factor-related protein 3 OS=Mus musculus GN=C1qtnf3 PE=2 SV=1//7.22791e-114
102086631	204.842	70.3389	1.5421	0.00011455	0.01225	--	sp|Q9N0X0|AURKB_PIG Aurora kinase B OS=Sus scrofa GN=AURKB PE=2 SV=2//6.06938e-57
102086653	2.75434	18.5406	-2.7509	0.00052396	0.043496	--	sp|A6NEE1|PLHD1_HUMAN Pleckstrin homology domain-containing family D member 1 OS=Homo sapiens GN=PLEKHD1 PE=2 SV=3//0
102086703	332.635	31.0853	3.4196	2.679e-05	0.0037489	--	sp|Q76I90|NUF2_CHICK Kinetochore protein Nuf2 OS=Gallus gallus GN=NUF2 PE=1 SV=1//0
102086711	1100.95	510.132	1.1098	0.0019515	0.12006	--	sp|O60507|TPST1_HUMAN Protein-tyrosine sulfotransferase 1 OS=Homo sapiens GN=TPST1 PE=2 SV=1//0
102086738	286.052	150.572	0.92583	0.0013349	0.091314	--	sp|Q5R1S9|CAF1B_CHICK Chromatin assembly factor 1 subunit B OS=Gallus gallus GN=CHAF1B PE=1 SV=1//0
102086799	252.969	38.9108	2.7007	2.2299e-12	1.8202e-08	--	sp|Q7L590|MCM10_HUMAN Protein MCM10 homolog OS=Homo sapiens GN=MCM10 PE=1 SV=2//0
102086842	37.3061	2.08186	4.1635	0.0044984	0.21474	--	sp|Q5VYY1|ANR22_HUMAN Ankyrin repeat domain-containing protein 22 OS=Homo sapiens GN=ANKRD22 PE=2 SV=1//2.9264e-77
102086855	1135.4	368.814	1.6222	1.3496e-07	5.4037e-05	--	sp|P50532|SMC4_XENLA Structural maintenance of chromosomes protein 4 OS=Xenopus laevis GN=smc4 PE=1 SV=1//0
102086865	381.356	109.776	1.7966	2.6934e-08	1.649e-05	--	sp|Q80YR7|CLSPN_MOUSE Claspin OS=Mus musculus GN=Clspn PE=1 SV=2//0
102086892	246.732	45.6564	2.4341	0.00013383	0.013828	--	sp|Q8N0Z9|VSI10_HUMAN V-set and immunoglobulin domain-containing protein 10 OS=Homo sapiens GN=VSIG10 PE=2 SV=1//4.62016e-10
102086958	36.3893	3.04096	3.5809	2.5668e-05	0.0036767	--	sp|Q5ZKL9|PARI_CHICK PCNA-interacting partner OS=Gallus gallus GN=PARPBP PE=2 SV=3//0
102086967	130.051	42.6813	1.6074	0.00019246	0.019081	--	sp|I0IUP3|MCM8_CHICK DNA helicase MCM8 OS=Gallus gallus GN=MCM8 PE=1 SV=1//0
102086993	274.961	54.085	2.3459	1.5675e-13	3.8388e-09	--	sp|Q58FA4|E2F8_MOUSE Transcription factor E2F8 OS=Mus musculus GN=E2f8 PE=1 SV=1//0
102087045	371.162	178.804	1.0537	0.00078199	0.060032	--	sp|Q5ZMD4|TRI59_CHICK Tripartite motif-containing protein 59 OS=Gallus gallus GN=TRIM59 PE=2 SV=1//0
102087062	399.406	54.0792	2.8847	4.0139e-08	2.1843e-05	--	sp|Q15398|DLGP5_HUMAN Disks large-associated protein 5 OS=Homo sapiens GN=DLGAP5 PE=1 SV=2//3.11908e-141
102087101	55.7145	15.6033	1.8362	2.617e-05	0.0037045	--	sp|P52550|MYBA_CHICK Myb-related protein A OS=Gallus gallus GN=MYBL1 PE=2 SV=1//0
102087110	508.791	95.1136	2.4193	3.7425e-09	3.2755e-06	--	sp|P42695|CNDD3_HUMAN Condensin-2 complex subunit D3 OS=Homo sapiens GN=NCAPD3 PE=1 SV=2//0
102087138	54.4921	14.4386	1.9161	2.1792e-05	0.0032148	--	sp|Q8N6Y2|LRC17_HUMAN Leucine-rich repeat-containing protein 17 OS=Homo sapiens GN=LRRC17 PE=2 SV=1//0
102087158	108.539	31.2034	1.7984	1.9857e-06	0.00045026	--	sp|Q5ZQU2|NPAS2_CHICK Neuronal PAS domain-containing protein 2 OS=Gallus gallus GN=NPAS2 PE=1 SV=1//0
102087221	237.545	122.247	0.95841	0.0016792	0.10872	--	sp|Q15013|MD2BP_HUMAN MAD2L1-binding protein OS=Homo sapiens GN=MAD2L1BP PE=1 SV=1//3.07749e-63
102087224	528.013	172.39	1.6149	0.00084311	0.063141	--	sp|P63269|ACTH_RAT Actin, gamma-enteric smooth muscle OS=Rattus norvegicus GN=Actg2 PE=2 SV=1//0
102087236	97.221	21.9874	2.1446	0.00077826	0.060032	--	sp|Q9UP79|ATS8_HUMAN A disintegrin and metalloproteinase with thrombospondin motifs 8 OS=Homo sapiens GN=ADAMTS8 PE=2 SV=2//0
102087250	1451.12	2464.08	-0.76389	0.0034704	0.17854	--	sp|Q5ZL18|P20D1_CHICK Probable carboxypeptidase PM20D1 OS=Gallus gallus GN=PM20D1 PE=2 SV=1//0
102087256	599.459	76.3489	2.973	3.4836e-09	3.2755e-06	--	sp|O43663|PRC1_HUMAN Protein regulator of cytokinesis 1 OS=Homo sapiens GN=PRC1 PE=1 SV=2//0
102087260	401.955	49.8888	3.0102	1.4739e-07	5.5529e-05	--	sp|Q9BPX3|CND3_HUMAN Condensin complex subunit 3 OS=Homo sapiens GN=NCAPG PE=1 SV=1//0
102087288	1073.69	404.583	1.4081	0.0019562	0.12006	--	sp|P18861|CXG1_CHICK Gap junction gamma-1 protein OS=Gallus gallus GN=GJC1 PE=2 SV=1//0
102087334	275.593	131.332	1.0693	0.00027832	0.025623	--	sp|Q96EA4|SPDLY_HUMAN Protein Spindly OS=Homo sapiens GN=SPDL1 PE=1 SV=2//3.00177e-175
102087349	1318.78	396.457	1.734	2.3903e-10	5.3214e-07	--	sp|P55861|MCM2_XENLA DNA replication licensing factor mcm2 OS=Xenopus laevis GN=mcm2 PE=1 SV=2//0
102087464	923.76	306.985	1.5894	0.00013362	0.013828	--	sp|B2GU58|KIF11_XENTR Kinesin-like protein KIF11 OS=Xenopus tropicalis GN=kif11 PE=2 SV=1//0
102087475	206.764	37.2225	2.4737	2.9075e-11	1.227e-07	--	sp|P97440|SLBP_MOUSE Histone RNA hairpin-binding protein OS=Mus musculus GN=Slbp PE=1 SV=1//2.19183e-93
102087480	302.125	147.502	1.0344	0.00083926	0.063045	--	sp|P24899|TAL1_CHICK T-cell acute lymphocytic leukemia protein 1 homolog OS=Gallus gallus GN=TAL1 PE=2 SV=1//1.14531e-119
102087534	435.551	79.409	2.4555	3.7945e-07	0.00011615	--	sp|Q8NG31|CASC5_HUMAN Protein CASC5 OS=Homo sapiens GN=CASC5 PE=1 SV=3//1.36595e-47
102087546	15936.4	7289.39	1.1285	0.0010966	0.076946	--	sp|P12105|CO3A1_CHICK Collagen alpha-1(III) chain (Fragments) OS=Gallus gallus GN=COL3A1 PE=2 SV=2//1.4565e-08
102087556	470.961	272.895	0.78726	0.0038734	0.19201	--	sp|Q9BGQ3|SEPT5_MACFA Septin-5 OS=Macaca fascicularis GN=Sept5 PE=2 SV=1//0
102087565	3513.1	2107.93	0.73691	0.0035265	0.18067	--	sp|P02314|HMGN2_CHICK Non-histone chromosomal protein HMG-17 OS=Gallus gallus GN=HMGN2 PE=1 SV=3//9.64712e-10
102087576	1284.5	2897.78	-1.1737	1.0323e-05	0.0017081	--	sp|J3SDX8|LICH_CROAD Putative lysosomal acid lipase/cholesteryl ester hydrolase OS=Crotalus adamanteus PE=2 SV=1//6.50446e-179
102087724	119.524	57.8911	1.0459	0.0030793	0.16573	--	sp|Q8BWW9|PKN2_MOUSE Serine/threonine-protein kinase N2 OS=Mus musculus GN=Pkn2 PE=1 SV=3//0
102087744	193.003	83.7251	1.2049	0.0010252	0.072772	--	sp|O12944|RAD54_CHICK DNA repair and recombination protein RAD54-like (Fragment) OS=Gallus gallus GN=RAD54L PE=2 SV=1//0
102087906	450.99	86.9369	2.3751	5.0894e-08	2.5965e-05	--	sp|Q864U1|BRCA1_BOVIN Breast cancer type 1 susceptibility protein homolog OS=Bos taurus GN=BRCA1 PE=1 SV=1//6.30155e-13
102087918	1071.04	1782.84	-0.73516	0.0043453	0.20918	--	sp|Q8C0J6|SWAHC_MOUSE Ankyrin repeat domain-containing protein SOWAHC OS=Mus musculus GN=Sowahc PE=1 SV=2//4.6233e-78
102087940	408.993	108.525	1.914	6.3518e-06	0.0011695	--	sp|Q96Q89|KI20B_HUMAN Kinesin-like protein KIF20B OS=Homo sapiens GN=KIF20B PE=1 SV=3//0
102087951	14.9278	1.67999	3.1515	0.0018443	0.11463	--	sp|P55286|CADH8_HUMAN Cadherin-8 OS=Homo sapiens GN=CDH8 PE=2 SV=2//0
102087989	886.509	1540.43	-0.79713	0.0035818	0.18123	--	sp|Q3KTM2|GDPD5_CHICK Glycerophosphodiester phosphodiesterase domain-containing protein 5 OS=Gallus gallus GN=GDPD5 PE=1 SV=1//0
102088013	863.082	1576.81	-0.86944	0.0032894	0.17436	--	sp|P35219|CAH8_HUMAN Carbonic anhydrase-related protein OS=Homo sapiens GN=CA8 PE=1 SV=3//1.51956e-173
102088041	160.172	83.1127	0.94648	0.0016633	0.10862	--	sp|Q4LDE5|SVEP1_HUMAN Sushi, von Willebrand factor type A, EGF and pentraxin domain-containing protein 1 OS=Homo sapiens GN=SVEP1 PE=1 SV=3//3.19448e-06
102088072	175.397	70.5163	1.3146	0.0003103	0.028248	--	-//-
102088138	110.41	31.3105	1.8181	8.4624e-07	0.00020518	--	sp|Q3URV1|BROMI_MOUSE Protein broad-minded OS=Mus musculus GN=Tbc1d32 PE=1 SV=2//0
102088146	1407.2	213.445	2.7209	2.3376e-08	1.5058e-05	--	sp|Q7YRC6|AURKB_BOVIN Aurora kinase B OS=Bos taurus GN=AURKB PE=2 SV=1//1.40393e-124
102088160	436.425	55.2552	2.9816	4.2359e-07	0.0001265	--	sp|P51955|NEK2_HUMAN Serine/threonine-protein kinase Nek2 OS=Homo sapiens GN=NEK2 PE=1 SV=1//4.36094e-07
102088226	2971.54	6403.7	-1.1077	2.6944e-05	0.0037491	--	sp|Q62230|SN_MOUSE Sialoadhesin OS=Mus musculus GN=Siglec1 PE=1 SV=2//4.28693e-10
102088282	183.032	81.2958	1.1708	0.00031917	0.028949	--	sp|A1DZY4|RSLBL_DANRE Ras-like protein family member 11A-like OS=Danio rerio GN=zgc:110179 PE=2 SV=1//2.02291e-121
102088288	133.32	582.406	-2.1271	3.2368e-10	5.8425e-07	--	sp|P56645|PER3_HUMAN Period circadian protein homolog 3 OS=Homo sapiens GN=PER3 PE=1 SV=4//4.34045e-15
102088297	64.0076	16.9211	1.9194	7.2334e-06	0.0012836	--	sp|Q95JJ5|CC138_MACFA Coiled-coil domain-containing protein 138 OS=Macaca fascicularis GN=CCDC138 PE=2 SV=1//0
102088318	417.774	171.452	1.2849	1.0157e-05	0.0016921	--	sp|A7E2I7|T151B_DANRE Transmembrane protein 151B OS=Danio rerio GN=tmem151b PE=2 SV=1//0
102088359	45.0474	17.4779	1.3659	0.0031975	0.17022	--	sp|P02263|H2A4_CHICK Histone H2A-IV OS=Gallus gallus PE=1 SV=2//1.87076e-56
102088433	248.529	82.3012	1.5944	0.0012323	0.085009	--	sp|O15360|FANCA_HUMAN Fanconi anemia group A protein OS=Homo sapiens GN=FANCA PE=1 SV=2//0
102088473	467.492	176.638	1.4041	3.7036e-05	0.0048811	--	sp|Q5ZMJ7|CIP2A_CHICK Protein CIP2A homolog OS=Gallus gallus GN=RCJMB04_1n3 PE=2 SV=2//0
102088522	25.3786	3.75388	2.7572	4.5927e-05	0.0058705	--	sp|Q1LZE2|RHNO1_BOVIN RAD9, HUS1, RAD1-interacting nuclear orphan protein 1 OS=Bos taurus GN=RHNO1 PE=2 SV=1//9.73156e-24
102088525	637.235	192.304	1.7284	2.3981e-08	1.5058e-05	--	sp|Q9NS87|KIF15_HUMAN Kinesin-like protein KIF15 OS=Homo sapiens GN=KIF15 PE=1 SV=1//0
102088558	174.005	66.7359	1.3826	0.00010849	0.011704	--	sp|P58397|ATS12_HUMAN A disintegrin and metalloproteinase with thrombospondin motifs 12 OS=Homo sapiens GN=ADAMTS12 PE=1 SV=2//0
102088561	4339.99	7580.12	-0.80453	0.001672	0.10872	--	sp|Q03001|DYST_HUMAN Dystonin OS=Homo sapiens GN=DST PE=1 SV=4//0
102088573	712.917	210.254	1.7616	0.00036537	0.031855	--	sp|P26584|HMGB2_CHICK High mobility group protein B2 OS=Gallus gallus GN=HMGB2 PE=2 SV=2//5.46463e-115
102088577	217.997	675.028	-1.6306	0.0014675	0.09846	--	sp|P21872|PUR2_CHICK Trifunctional purine biosynthetic protein adenosine-3 OS=Gallus gallus GN=GART PE=2 SV=1//0
102088582	277.604	132.369	1.0685	0.00041719	0.035351	--	sp|Q6PBI8|TM177_DANRE Transmembrane protein 177 OS=Danio rerio GN=tmem177 PE=2 SV=1//3.49626e-93
102088597	39.6781	14.8225	1.4206	0.0030886	0.16587	--	sp|O60282|KIF5C_HUMAN Kinesin heavy chain isoform 5C OS=Homo sapiens GN=KIF5C PE=1 SV=1//0
102088703	200.093	39.2157	2.3512	5.7543e-07	0.00016013	--	sp|P86346|BORE1_CHICK Borealin OS=Gallus gallus GN=CDCA8 PE=2 SV=1//6.41957e-70
102088704	172.725	25.5525	2.7569	1.7527e-07	6.1501e-05	--	sp|P97691|FOXM1_RAT Forkhead box protein M1 OS=Rattus norvegicus GN=Foxm1 PE=2 SV=2//0
102088799	1711.42	796.946	1.1026	0.00013222	0.013778	--	sp|Q5SQX6|CYFP2_MOUSE Cytoplasmic FMR1-interacting protein 2 OS=Mus musculus GN=Cyfip2 PE=1 SV=2//0
102088828	270.807	94.5111	1.5187	0.0028863	0.15919	--	sp|Q766D5|B4GN4_MOUSE N-acetyl-beta-glucosaminyl-glycoprotein 4-beta-N-acetylgalactosaminyltransferase 1 OS=Mus musculus GN=B4galnt4 PE=2 SV=1//7.62695e-163
102088881	5888.85	3351.44	0.8132	0.00092345	0.067904	--	sp|Q7SIB2|CO4A1_BOVIN Collagen alpha-1(IV) chain (Fragment) OS=Bos taurus GN=COL4A1 PE=1 SV=1//1.27797e-140
102088890	1041.17	111.876	3.2182	1.4793e-06	0.00034176	--	sp|P39963|CCNB3_CHICK G2/mitotic-specific cyclin-B3 OS=Gallus gallus GN=CCNB3 PE=2 SV=1//0
102088914	2482.26	6926.36	-1.4804	0.0011214	0.078464	--	sp|Q496Y0|LONF3_HUMAN LON peptidase N-terminal domain and RING finger protein 3 OS=Homo sapiens GN=LONRF3 PE=1 SV=1//1.28803e-131
102089000	18.1337	47.9366	-1.4025	0.0022868	0.13559	--	sp|Q9HB63|NET4_HUMAN Netrin-4 OS=Homo sapiens GN=NTN4 PE=1 SV=2//0
102089012	2499.53	1510.36	0.72676	0.0037499	0.18818	--	sp|P35555|FBN1_HUMAN Fibrillin-1 OS=Homo sapiens GN=FBN1 PE=1 SV=3//6.0765e-13
102089017	1448.66	2449.29	-0.75765	0.0033837	0.17668	--	-//-
102089092	8444.45	4569.01	0.88612	0.00058852	0.048041	--	sp|P14854|CX6B1_HUMAN Cytochrome c oxidase subunit 6B1 OS=Homo sapiens GN=COX6B1 PE=1 SV=2//9.25185e-23
102089108	1143.12	383.6	1.5753	4.4614e-06	0.0008811	--	sp|Q5ZMN2|MCM3_CHICK DNA replication licensing factor MCM3 OS=Gallus gallus GN=MCM3 PE=2 SV=1//0
102089172	616.4	1135.09	-0.88087	0.0019724	0.12076	--	sp|Q6UWI2|PARM1_HUMAN Prostate androgen-regulated mucin-like protein 1 OS=Homo sapiens GN=PARM1 PE=1 SV=1//2.80508e-17
102089178	4408.54	2628.55	0.74603	0.0045456	0.21559	--	sp|Q8TD30|ALAT2_HUMAN Alanine aminotransferase 2 OS=Homo sapiens GN=GPT2 PE=1 SV=1//0
102089202	82.4022	7.86293	3.3895	2.8527e-10	5.8217e-07	--	sp|Q1T7B7|CENPP_CHICK Centromere protein P OS=Gallus gallus GN=CENPP PE=1 SV=1//8.34432e-137
102089208	603.541	277.21	1.1225	5.9386e-05	0.0069874	--	sp|P33316|DUT_HUMAN Deoxyuridine 5&apos;-triphosphate nucleotidohydrolase, mitochondrial OS=Homo sapiens GN=DUT PE=1 SV=4//1.88541e-87
102089210	109.418	34.2118	1.6773	5.234e-06	0.0009936	--	sp|P54274|TERF1_HUMAN Telomeric repeat-binding factor 1 OS=Homo sapiens GN=TERF1 PE=1 SV=3//4.11627e-63
102089256	26.3244	88.3879	-1.7474	0.00032554	0.029309	--	sp|Q92075|SCNNA_CHICK Amiloride-sensitive sodium channel subunit alpha OS=Gallus gallus GN=SCNN1A PE=2 SV=1//0
102089280	217.549	34.9987	2.636	3.3938e-09	3.2755e-06	--	sp|O43379|WDR62_HUMAN WD repeat-containing protein 62 OS=Homo sapiens GN=WDR62 PE=1 SV=4//0
102089333	2089.2	3500.1	-0.74444	0.0044109	0.21139	--	sp|Q9D684|RIN2_MOUSE Ras and Rab interactor 2 OS=Mus musculus GN=Rin2 PE=1 SV=3//0
102089372	436.373	68.4238	2.673	5.1044e-06	0.00097657	--	sp|P70032|PLK1_XENLA Serine/threonine-protein kinase PLK1 OS=Xenopus laevis GN=plk1 PE=1 SV=1//0
102089376	390.791	143.48	1.4455	0.00021308	0.020599	--	sp|P33981|TTK_HUMAN Dual specificity protein kinase TTK OS=Homo sapiens GN=TTK PE=1 SV=2//0
102089413	3.82116	236.282	-5.9504	0.0009091	0.067057	--	sp|Q8N2Q7|NLGN1_HUMAN Neuroligin-1 OS=Homo sapiens GN=NLGN1 PE=1 SV=2//0
102089475	112.553	27.6064	2.0275	4.5141e-08	2.4032e-05	--	sp|O00311|CDC7_HUMAN Cell division cycle 7-related protein kinase OS=Homo sapiens GN=CDC7 PE=1 SV=1//0
102089478	148.609	50.4255	1.5593	6.369e-05	0.0074271	--	sp|Q86XJ1|GA2L3_HUMAN GAS2-like protein 3 OS=Homo sapiens GN=GAS2L3 PE=1 SV=1//0
102089521	163.556	78.5994	1.0572	0.00074467	0.058245	--	sp|Q86TH1|ATL2_HUMAN ADAMTS-like protein 2 OS=Homo sapiens GN=ADAMTSL2 PE=1 SV=1//6.01061e-08
102089525	41.357	83.6703	-1.0166	0.0046471	0.21843	--	sp|Q14966|ZN638_HUMAN Zinc finger protein 638 OS=Homo sapiens GN=ZNF638 PE=1 SV=2//1.26505e-43
102089532	289.808	51.0889	2.504	4.2754e-06	0.0008582	--	sp|Q9H0H5|RGAP1_HUMAN Rac GTPase-activating protein 1 OS=Homo sapiens GN=RACGAP1 PE=1 SV=1//0
102089568	213.835	68.0696	1.6514	1.6138e-07	5.988e-05	--	sp|Q5ZLK6|KI18B_CHICK Kinesin-like protein KIF18B OS=Gallus gallus GN=KIF18B PE=2 SV=1//1.56867e-35
102089573	719.852	340.897	1.0784	8.7312e-05	0.0098081	--	sp|Q14566|MCM6_HUMAN DNA replication licensing factor MCM6 OS=Homo sapiens GN=MCM6 PE=1 SV=1//0
102089575	554.61	85.0807	2.7046	5.5801e-09	4.5551e-06	--	sp|Q90640|KIF4_CHICK Chromosome-associated kinesin KIF4 OS=Gallus gallus GN=KIF4 PE=2 SV=1//0
102089636	19.0837	53.1425	-1.4775	0.0010108	0.072165	--	sp|Q1XI86|IMPG2_CHICK Interphotoreceptor matrix proteoglycan 2 OS=Gallus gallus GN=IMPG2 PE=1 SV=1//0
102089650	14.7124	41.8496	-1.5082	0.0020923	0.12651	--	sp|Q6NYN7|S22A6_DANRE Solute carrier family 22 member 6 OS=Danio rerio GN=slc22a6 PE=2 SV=1//9.91848e-29
102089684	580.664	304.838	0.92966	0.00088271	0.065505	--	sp|Q80X41|VRK1_MOUSE Serine/threonine-protein kinase VRK1 OS=Mus musculus GN=Vrk1 PE=1 SV=2//0
102089701	379.383	215.124	0.81849	0.0023197	0.13656	--	sp|B1MT51|MS18A_CALMO Protein Mis18-alpha OS=Callicebus moloch GN=MIS18A PE=3 SV=1//2.35974e-35
102089704	344.23	69.59	2.3064	4.3198e-07	0.00012746	--	sp|Q9H8V3|ECT2_HUMAN Protein ECT2 OS=Homo sapiens GN=ECT2 PE=1 SV=4//0
102089783	4018.02	6824.15	-0.76416	0.0035665	0.18083	--	sp|Q05932|FOLC_HUMAN Folylpolyglutamate synthase, mitochondrial OS=Homo sapiens GN=FPGS PE=1 SV=3//0
102089805	135.689	65.5661	1.0493	0.0015279	0.1014	--	sp|E1C2Z0|MMS22_CHICK Protein MMS22-like OS=Gallus gallus GN=MMS22L PE=3 SV=1//0
102089854	653.792	351.223	0.89644	0.0022587	0.13458	--	sp|P42680|TEC_HUMAN Tyrosine-protein kinase Tec OS=Homo sapiens GN=TEC PE=1 SV=2//0
102089858	79.8641	17.8908	2.1583	1.8024e-05	0.0027129	--	sp|Q49LS3|XKR5_PANTR XK-related protein 5 OS=Pan troglodytes GN=XKR5 PE=2 SV=1//1.84564e-81
102089859	345.127	147.134	1.23	0.00010512	0.01141	--	sp|Q8BJW7|EME1_MOUSE Crossover junction endonuclease EME1 OS=Mus musculus GN=Eme1 PE=1 SV=1//3.03284e-121
102090014	17.9025	96.9712	-2.4374	0.0015924	0.10537	--	sp|A5A4K9|GHSR_RABIT Growth hormone secretagogue receptor type 1 OS=Oryctolagus cuniculus GN=GHSR PE=2 SV=1//0
102090030	163.227	54.2792	1.5884	0.00076263	0.059289	--	sp|Q2Z1W2|CENPU_CHICK Centromere protein U OS=Gallus gallus GN=CENPU PE=1 SV=1//4.48442e-127
102090069	105.848	27.8309	1.9272	2.6461e-07	8.5263e-05	--	sp|Q0IJ01|ZWILC_XENTR Protein zwilch homolog OS=Xenopus tropicalis GN=zwilch PE=2 SV=1//0
102090072	134.778	45.398	1.5699	4.0289e-06	0.0008222	--	sp|Q60772|CDN2C_MOUSE Cyclin-dependent kinase 4 inhibitor C OS=Mus musculus GN=Cdkn2c PE=2 SV=1//4.16677e-70
102090103	232.471	76.4296	1.6048	2.1079e-07	7.1695e-05	--	sp|Q68FJ4|LEGLA_XENLA Galectin-related protein A OS=Xenopus laevis GN=lgalsl-a PE=2 SV=1//8.19009e-39
102090124	5143.43	3152.61	0.70618	0.0027885	0.15574	--	sp|P14543|NID1_HUMAN Nidogen-1 OS=Homo sapiens GN=NID1 PE=1 SV=3//0
102090131	987.024	252.486	1.9669	1.5158e-10	3.7121e-07	--	sp|P53352|INCE_CHICK Inner centromere protein OS=Gallus gallus GN=INCENP PE=2 SV=1//3.77997e-39
102090134	490.017	273.654	0.84048	0.0031568	0.16843	--	sp|P30281|CCND3_HUMAN G1/S-specific cyclin-D3 OS=Homo sapiens GN=CCND3 PE=1 SV=2//8.86107e-122
102090198	28953.3	69934.6	-1.2723	1.2077e-06	0.00028204	--	sp|Q05744|CATD_CHICK Cathepsin D OS=Gallus gallus GN=CTSD PE=1 SV=1//0
102090229	68.5794	4.23164	4.0185	0.0022139	0.13256	--	sp|P30531|SC6A1_HUMAN Sodium- and chloride-dependent GABA transporter 1 OS=Homo sapiens GN=SLC6A1 PE=2 SV=2//0
102090358	139.184	42.5096	1.7111	0.0038605	0.19176	--	sp|P02114|HBB_ANAPL Hemoglobin subunit beta OS=Anas platyrhynchos GN=HBB PE=1 SV=2//3.50229e-94
102090389	660.694	356.151	0.89149	0.00087218	0.06492	--	sp|P53033|RFC2_CHICK Replication factor C subunit 2 OS=Gallus gallus GN=RFC2 PE=2 SV=1//0
102090392	217.339	69.8345	1.6379	1.8057e-05	0.0027129	--	sp|Q61555|FBN2_MOUSE Fibrillin-2 OS=Mus musculus GN=Fbn2 PE=1 SV=2//6.9672e-08
102090396	4322.72	2123.13	1.0257	0.0023609	0.13766	--	sp|P02467|CO1A2_CHICK Collagen alpha-2(I) chain (Fragments) OS=Gallus gallus GN=COL1A2 PE=1 SV=2//2.06424e-06
102090408	436.873	215.506	1.0195	0.00023576	0.022292	--	sp|Q9H668|STN1_HUMAN CST complex subunit STN1 OS=Homo sapiens GN=OBFC1 PE=1 SV=2//2.63969e-121
102090452	28.2468	68.8866	-1.2861	0.0019943	0.12136	--	-//-
102090459	89.8839	36.0994	1.3161	0.00053528	0.044189	--	-//-
102090462	69.4771	29.0584	1.2576	0.0014345	0.096506	--	sp|Q9NYT0|PLEK2_HUMAN Pleckstrin-2 OS=Homo sapiens GN=PLEK2 PE=1 SV=1//7.31696e-09
102090507	56.4993	12.3382	2.1951	0.00011558	0.012306	--	sp|P12342|IL2RA_BOVIN Interleukin-2 receptor subunit alpha OS=Bos taurus GN=IL2RA PE=2 SV=1//4.35295e-07
102090541	65942.4	34990.1	0.91426	0.00090222	0.06675	--	sp|P11342|HBB_COLLI Hemoglobin subunit beta OS=Columba livia GN=HBB PE=1 SV=1//3.49627e-102
102090575	52.552	8.66421	2.6006	2.5673e-05	0.0036767	--	sp|Q8K129|CTXN1_MOUSE Cortexin-1 OS=Mus musculus GN=Ctxn1 PE=3 SV=1//1.39508e-17
102090600	124.852	45.1692	1.4668	2.1716e-05	0.0032148	--	sp|Q8TDR2|STK35_HUMAN Serine/threonine-protein kinase 35 OS=Homo sapiens GN=STK35 PE=1 SV=2//1.85883e-144
102090613	4788.85	2764.46	0.79268	0.0025992	0.14768	--	sp|Q8K3K7|PLCB_MOUSE 1-acyl-sn-glycerol-3-phosphate acyltransferase beta OS=Mus musculus GN=Agpat2 PE=2 SV=1//4.197e-75
102090626	31.3491	9.67197	1.6965	0.0045515	0.21559	--	sp|Q68DX3|FRPD2_HUMAN FERM and PDZ domain-containing protein 2 OS=Homo sapiens GN=FRMPD2 PE=1 SV=3//2.63772e-09
102090670	38.0416	1.31498	4.8545	7.724e-05	0.0087978	--	sp|O12985|HBAD_COLLI Hemoglobin subunit alpha-D OS=Columba livia GN=HBAD PE=2 SV=1//1.1781e-100
102090705	362.366	65.8108	2.4611	3.5833e-06	0.00074365	--	sp|Q8AYS7|CENPI_CHICK Centromere protein I OS=Gallus gallus GN=CENPI PE=1 SV=1//0
102090806	357.028	126.815	1.4933	3.5501e-05	0.0047508	--	sp|O94761|RECQ4_HUMAN ATP-dependent DNA helicase Q4 OS=Homo sapiens GN=RECQL4 PE=1 SV=1//5.89317e-12
102090851	137777	64364.4	1.098	8.9101e-05	0.0099623	--	sp|P21871|HBA_COLLI Hemoglobin subunit alpha-A OS=Columba livia GN=HBAA PE=1 SV=2//3.20585e-98
102090852	3434.73	1921.11	0.83826	0.0018433	0.11463	--	sp|Q4JIJ3|METH_BOVIN Methionine synthase OS=Bos taurus GN=MTR PE=2 SV=1//0
102090859	237.024	87.1201	1.444	1.5012e-05	0.0023416	--	sp|Q9GKN8|PRELP_BOVIN Prolargin OS=Bos taurus GN=PRELP PE=2 SV=1//3.44006e-172
102090890	250.868	23.4164	3.4213	1.0336e-12	1.2656e-08	--	sp|Q99661|KIF2C_HUMAN Kinesin-like protein KIF2C OS=Homo sapiens GN=KIF2C PE=1 SV=2//0
102090891	7.10495	0.203759	5.1239	0.0023544	0.1376	--	sp|Q86XS5|ANGL5_HUMAN Angiopoietin-related protein 5 OS=Homo sapiens GN=ANGPTL5 PE=2 SV=3//0
102090953	240.894	108.422	1.1517	6.4122e-05	0.0074421	--	sp|O75496|GEMI_HUMAN Geminin OS=Homo sapiens GN=GMNN PE=1 SV=1//1.15907e-52
102091012	253.884	51.1982	2.31	1.2958e-10	3.7121e-07	--	sp|Q9QZH2|BARD1_RAT BRCA1-associated RING domain protein 1 OS=Rattus norvegicus GN=Bard1 PE=2 SV=1//0
102091025	412.526	144.263	1.5158	3.9727e-07	0.00012011	--	sp|Q9I9A7|CDT1_XENLA DNA replication factor Cdt1 OS=Xenopus laevis GN=cdt1 PE=1 SV=2//1.21507e-171
102091103	33.4383	4.0662	3.0398	8.7233e-06	0.0015044	--	sp|Q0V8S9|CNTP5_CHICK Contactin-associated protein-like 5 OS=Gallus gallus GN=CNTNAP5 PE=2 SV=1//0
102091159	642.441	84.0073	2.935	6.544e-07	0.00017076	--	sp|O43683|BUB1_HUMAN Mitotic checkpoint serine/threonine-protein kinase BUB1 OS=Homo sapiens GN=BUB1 PE=1 SV=1//1.2089e-47
102091209	131.825	44.2374	1.5753	3.3634e-06	0.00070398	--	sp|E1BXS0|SFR1_CHICK Swi5-dependent recombination DNA repair protein 1 homolog OS=Gallus gallus GN=SFR1 PE=3 SV=1//1.00671e-117
102091219	415.302	41.9221	3.3084	2.3751e-08	1.5058e-05	--	sp|Q13257|MD2L1_HUMAN Mitotic spindle assembly checkpoint protein MAD2A OS=Homo sapiens GN=MAD2L1 PE=1 SV=1//7.47149e-122
102091281	51.7812	13.9758	1.8895	0.00062404	0.050603	--	sp|Q3MJ13|WDR72_HUMAN WD repeat-containing protein 72 OS=Homo sapiens GN=WDR72 PE=2 SV=2//0
102091318	7291.45	13195.7	-0.85579	0.0027069	0.15239	--	sp|Q8WXH0|SYNE2_HUMAN Nesprin-2 OS=Homo sapiens GN=SYNE2 PE=1 SV=3//0
102091353	2520.13	1507.52	0.74132	0.0033147	0.17494	--	sp|P07942|LAMB1_HUMAN Laminin subunit beta-1 OS=Homo sapiens GN=LAMB1 PE=1 SV=2//0
102091359	684.231	1174.54	-0.77953	0.0030054	0.16283	--	sp|P28039|AOAH_HUMAN Acyloxyacyl hydrolase OS=Homo sapiens GN=AOAH PE=1 SV=1//0
102091380	5.0887	33.8409	-2.7334	5.5929e-06	0.0010463	--	sp|Q5VV43|K0319_HUMAN Dyslexia-associated protein KIAA0319 OS=Homo sapiens GN=KIAA0319 PE=1 SV=1//0
102091421	498.656	258.614	0.94725	0.0043199	0.20903	--	sp|P40938|RFC3_HUMAN Replication factor C subunit 3 OS=Homo sapiens GN=RFC3 PE=1 SV=2//0
102091441	60.0683	8.87741	2.7584	0.00011638	0.012337	--	sp|Q9EQR6|FANCG_MOUSE Fanconi anemia group G protein homolog OS=Mus musculus GN=Fancg PE=2 SV=1//4.94132e-63
102091484	440.575	102.095	2.1095	1.6671e-07	6.0759e-05	--	sp|Q3MHR2|DCK_BOVIN Deoxycytidine kinase OS=Bos taurus GN=DCK PE=2 SV=1//6.90645e-104
102091599	92.4	8.23264	3.4885	2.6873e-07	8.5466e-05	--	sp|Q5TB30|DEP1A_HUMAN DEP domain-containing protein 1A OS=Homo sapiens GN=DEPDC1 PE=1 SV=2//0
102091608	317.129	152.96	1.0519	0.00017311	0.017446	--	sp|P51587|BRCA2_HUMAN Breast cancer type 2 susceptibility protein OS=Homo sapiens GN=BRCA2 PE=1 SV=2//1.89092e-28
102091673	543.487	301.495	0.85011	0.0021266	0.12827	--	sp|P51956|NEK3_HUMAN Serine/threonine-protein kinase Nek3 OS=Homo sapiens GN=NEK3 PE=1 SV=2//0
102091803	186.806	28.0948	2.7332	4.9514e-05	0.0061865	--	sp|Q4KLP8|SGOL1_XENLA Shugoshin-like 1 OS=Xenopus laevis GN=sgol1 PE=1 SV=1//3.00652e-49
102091848	263.313	42.4658	2.6324	5.9078e-07	0.00016075	--	sp|Q8NI77|KI18A_HUMAN Kinesin-like protein KIF18A OS=Homo sapiens GN=KIF18A PE=1 SV=2//0
102091859	20.1316	4.90832	2.0362	0.0046863	0.21953	--	sp|Q9Z2Z9|GFPT2_MOUSE Glutamine--fructose-6-phosphate aminotransferase [isomerizing] 2 OS=Mus musculus GN=Gfpt2 PE=2 SV=3//0
102091898	2678.12	506.384	2.4029	6.648e-09	5.0876e-06	--	sp|O42130|TOP2A_CHICK DNA topoisomerase 2-alpha OS=Gallus gallus GN=TOP2A PE=2 SV=2//0
102091928	175.419	23.1987	2.9187	2.6462e-06	0.00057348	--	sp|Q8NAG6|ANKL1_HUMAN Ankyrin repeat and LEM domain-containing protein 1 OS=Homo sapiens GN=ANKLE1 PE=2 SV=2//1.56821e-89
102092022	6889.76	3026.39	1.1869	0.001043	0.073824	--	sp|P02457|CO1A1_CHICK Collagen alpha-1(I) chain OS=Gallus gallus GN=COL1A1 PE=1 SV=3//3.46363e-48
102092030	108.535	243.845	-1.1678	0.00093733	0.068114	--	sp|Q8BGV3|TACD2_MOUSE Tumor-associated calcium signal transducer 2 OS=Mus musculus GN=Tacstd2 PE=2 SV=1//5.1586e-69
102092154	645.234	199.14	1.696	6.6106e-06	0.0012081	--	sp|Q9D6N1|CAH13_MOUSE Carbonic anhydrase 13 OS=Mus musculus GN=Ca13 PE=1 SV=1//3.30184e-09
102092155	88.351	21.1391	2.0633	5.91e-05	0.0069874	--	sp|Q9UBC3|DNM3B_HUMAN DNA (cytosine-5)-methyltransferase 3B OS=Homo sapiens GN=DNMT3B PE=1 SV=1//0
102092159	496.219	1102.3	-1.1515	2.2207e-05	0.0032565	--	sp|Q0IIM3|HS105_BOVIN Heat shock protein 105 kDa OS=Bos taurus GN=HSPH1 PE=2 SV=1//0
102092235	206.621	499.691	-1.274	4.6672e-05	0.0058915	--	sp|Q5NVI9|DNJA1_PONAB DnaJ homolog subfamily A member 1 OS=Pongo abelii GN=DNAJA1 PE=2 SV=1//9.81562e-119
102092238	185.835	35.7266	2.379	3.729e-10	6.0879e-07	--	sp|Q1T7B8|CENPO_CHICK Centromere protein O OS=Gallus gallus GN=CENPO PE=1 SV=2//8.19205e-121
102092270	137.318	47.3589	1.5358	7.2162e-06	0.0012836	--	sp|Q96QF7|ACRC_HUMAN Acidic repeat-containing protein OS=Homo sapiens GN=ACRC PE=2 SV=1//1.15039e-67
102092330	4.91109	37.2275	-2.9223	5.0765e-05	0.0062806	--	sp|Q9ULZ9|MMP17_HUMAN Matrix metalloproteinase-17 OS=Homo sapiens GN=MMP17 PE=1 SV=4//0
102092470	176.416	35.1751	2.3264	1.6281e-05	0.0025076	--	sp|Q9H3R5|CENPH_HUMAN Centromere protein H OS=Homo sapiens GN=CENPH PE=1 SV=1//4.91569e-32
102092480	1723.53	760.893	1.1796	4.936e-06	0.0009518	--	sp|P23921|RIR1_HUMAN Ribonucleoside-diphosphate reductase large subunit OS=Homo sapiens GN=RRM1 PE=1 SV=1//0
102092481	401.391	63.4855	2.6605	1.9331e-07	6.6677e-05	--	sp|P0DJH6|CENPW_CHICK Centromere protein W OS=Gallus gallus GN=CENPW PE=1 SV=1//1.25408e-25
102092525	478.881	93.6266	2.3547	5.2033e-05	0.0063395	--	sp|Q5H7C0|CDC20_PIG Cell division cycle protein 20 homolog OS=Sus scrofa GN=CDC20 PE=2 SV=1//0
102092530	914.764	490.425	0.89937	0.00063224	0.05101	--	sp|Q5ZJU5|NUSAP_CHICK Nucleolar and spindle-associated protein 1 OS=Gallus gallus GN=NUSAP1 PE=2 SV=1//6.00556e-163
102092548	48.723	8.88127	2.4558	0.00021204	0.020599	--	sp|Q96DY7|MTBP_HUMAN Mdm2-binding protein OS=Homo sapiens GN=MTBP PE=1 SV=1//0
102092611	244.929	130.467	0.90868	0.0016807	0.10872	--	sp|Q80X72|LRC15_MOUSE Leucine-rich repeat-containing protein 15 OS=Mus musculus GN=Lrrc15 PE=2 SV=1//1.22088e-145
102092757	178.876	24.5588	2.8647	8.3312e-07	0.00020513	--	sp|Q9NYZ3|GTSE1_HUMAN G2 and S phase-expressed protein 1 OS=Homo sapiens GN=GTSE1 PE=1 SV=3//1.86286e-21
102092773	3.6796	21.6188	-2.5547	0.00039706	0.034238	--	sp|Q9NRM0|GTR9_HUMAN Solute carrier family 2, facilitated glucose transporter member 9 OS=Homo sapiens GN=SLC2A9 PE=1 SV=2//1.89332e-143
102092858	706.478	107.997	2.7097	3.1288e-06	0.00066084	--	sp|Q02241|KIF23_HUMAN Kinesin-like protein KIF23 OS=Homo sapiens GN=KIF23 PE=1 SV=3//0
102092948	1102.91	387.236	1.51	2.8743e-05	0.0039324	--	sp|P43346|DCK_MOUSE Deoxycytidine kinase OS=Mus musculus GN=Dck PE=1 SV=1//7.29703e-130
102092982	1034.53	559.127	0.88773	0.00066258	0.053026	--	sp|Q5ZLN4|FEN1_CHICK Flap endonuclease 1 OS=Gallus gallus GN=FEN1 PE=2 SV=1//0
102093167	151.307	49.0317	1.6257	3.6524e-06	0.00075164	--	sp|Q14674|ESPL1_HUMAN Separin OS=Homo sapiens GN=ESPL1 PE=1 SV=3//2.05845e-98
102093174	273.489	102.357	1.4179	0.0004403	0.037053	--	sp|Q9HCQ5|GALT9_HUMAN Polypeptide N-acetylgalactosaminyltransferase 9 OS=Homo sapiens GN=GALNT9 PE=2 SV=3//0
102093185	188.658	367.817	-0.96321	0.0028701	0.15902	--	sp|Q9CUB6|OTUD1_MOUSE OTU domain-containing protein 1 OS=Mus musculus GN=Otud1 PE=2 SV=2//8.44071e-119
102093186	143.061	50.4904	1.5026	0.0011965	0.083245	--	sp|Q91035|SHH_CHICK Sonic hedgehog protein OS=Gallus gallus GN=SHH PE=1 SV=1//0
102093204	280.552	76.2144	1.8801	0.0040581	0.19876	--	sp|Q8WXG9|GPR98_HUMAN G-protein coupled receptor 98 OS=Homo sapiens GN=GPR98 PE=1 SV=2//1.15966e-06
102093227	305.997	85.511	1.8393	5.2666e-08	2.6321e-05	--	sp|Q8BHE0|PRR11_MOUSE Proline-rich protein 11 OS=Mus musculus GN=Prr11 PE=2 SV=1//2.83363e-55
102093275	37.7842	5.77214	2.7106	0.00066051	0.053026	--	sp|Q96AV8|E2F7_HUMAN Transcription factor E2F7 OS=Homo sapiens GN=E2F7 PE=1 SV=3//0
102093287	508.527	60.117	3.0805	2.9923e-08	1.7041e-05	--	sp|Q13576|IQGA2_HUMAN Ras GTPase-activating-like protein IQGAP2 OS=Homo sapiens GN=IQGAP2 PE=1 SV=4//0
102093321	312.169	559.819	-0.84264	0.0030308	0.16384	--	sp|Q5U318|PEA15_RAT Astrocytic phosphoprotein PEA-15 OS=Rattus norvegicus GN=Pea15 PE=1 SV=1//4.78772e-69
102093359	476.504	141.054	1.7562	0.00010091	0.011032	--	-//-
102093370	233.196	68.1837	1.774	4.4176e-05	0.0056938	--	sp|P30825|CTR1_HUMAN High affinity cationic amino acid transporter 1 OS=Homo sapiens GN=SLC7A1 PE=1 SV=1//0
102093383	468.609	113.228	2.0492	1.393e-10	3.7121e-07	--	sp|Q28GV1|CNDH2_XENTR Condensin-2 complex subunit H2 OS=Xenopus tropicalis GN=ncaph2 PE=2 SV=1//1.57778e-08
102093385	433.936	110.117	1.9784	3.7451e-09	3.2755e-06	--	sp|Q9Y248|PSF2_HUMAN DNA replication complex GINS protein PSF2 OS=Homo sapiens GN=GINS2 PE=1 SV=1//7.12188e-95
102093415	8.69415	0	Inf	0.00015411	0.015725	--	sp|Q6IFX2|K1C42_MOUSE Keratin, type I cytoskeletal 42 OS=Mus musculus GN=Krt42 PE=1 SV=1//8.30534e-126
102093427	21.0055	3.23319	2.6997	0.00074682	0.058245	--	sp|Q0R4F1|PIF1_XENLA ATP-dependent DNA helicase PIF1 OS=Xenopus laevis GN=pif1 PE=2 SV=1//0
102093490	317.716	171.974	0.88554	0.001881	0.1162	--	sp|A9CB25|S22A4_PAPAN Solute carrier family 22 member 4 OS=Papio anubis GN=SLC22A4 PE=3 SV=1//0
102093496	152.489	29.811	2.3548	1.0167e-09	1.2449e-06	--	sp|O00444|PLK4_HUMAN Serine/threonine-protein kinase PLK4 OS=Homo sapiens GN=PLK4 PE=1 SV=3//0
102093529	97.8029	36.5705	1.4192	0.0026685	0.15092	--	sp|Q6UWL2|SUSD1_HUMAN Sushi domain-containing protein 1 OS=Homo sapiens GN=SUSD1 PE=1 SV=1//1.42521e-18
102093532	218.575	45.9438	2.2502	4.1121e-06	0.00083225	--	sp|Q96BD8|SKA1_HUMAN Spindle and kinetochore-associated protein 1 OS=Homo sapiens GN=SKA1 PE=1 SV=1//8.59218e-100
102093561	226.63	118.289	0.93803	0.00093162	0.067904	--	sp|Q7Z2Z1|TICRR_HUMAN Treslin OS=Homo sapiens GN=TICRR PE=1 SV=2//1.00118e-63
102093599	467.856	87.5033	2.4187	0.00011839	0.012497	--	sp|Q3ZBK3|SPC25_BOVIN Kinetochore protein Spc25 OS=Bos taurus GN=SPC25 PE=2 SV=1//1.2986e-71
102093603	182.66	52.9871	1.7854	0.00068137	0.054352	--	sp|Q96FL9|GLT14_HUMAN Polypeptide N-acetylgalactosaminyltransferase 14 OS=Homo sapiens GN=GALNT14 PE=1 SV=1//5.81643e-36
102093617	637.518	373.47	0.77148	0.004529	0.21536	--	sp|Q6NU40|CTF18_XENLA Chromosome transmission fidelity protein 18 homolog OS=Xenopus laevis GN=chtf18 PE=2 SV=1//0
102093637	104.846	15.9825	2.7137	1.0893e-11	6.6691e-08	--	sp|Q5ZKG3|DNA2_CHICK DNA replication ATP-dependent helicase/nuclease DNA2 OS=Gallus gallus GN=DNA2 PE=2 SV=2//0
102093674	2229.46	1068.84	1.0607	5.2344e-05	0.0063458	--	sp|Q5RBM7|RET5_PONAB Retinol-binding protein 5 OS=Pongo abelii GN=RBP5 PE=2 SV=3//1.52046e-58
102093770	2363.1	5627.2	-1.2517	0.0045913	0.21706	--	sp|O76082|S22A5_HUMAN Solute carrier family 22 member 5 OS=Homo sapiens GN=SLC22A5 PE=1 SV=1//0
102093787	1879.56	4223.4	-1.168	0.0048828	0.22267	--	sp|Q9TU17|CXA3_SHEEP Gap junction alpha-3 protein OS=Ovis aries GN=GJA3 PE=2 SV=3//2.53383e-110
102093792	450.613	119.166	1.9189	9.4491e-08	4.0308e-05	--	sp|Q1T769|MIS12_CHICK Protein MIS12 homolog OS=Gallus gallus GN=MIS12 PE=2 SV=1//1.30538e-94
102093894	3436.14	796.1	2.1098	6.8371e-08	3.2429e-05	--	sp|P61025|CKS1_MOUSE Cyclin-dependent kinases regulatory subunit 1 OS=Mus musculus GN=Cks1b PE=3 SV=1//1.63457e-32
102093925	344.005	33.5246	3.3591	0.00022401	0.021345	--	sp|C6JUN9|LEC1_MICCO C-type lectin OS=Micrurus corallinus PE=1 SV=1//1.32316e-33
102093942	272.125	136.771	0.99251	0.0010658	0.075215	--	sp|Q9BTF0|THUM2_HUMAN THUMP domain-containing protein 2 OS=Homo sapiens GN=THUMPD2 PE=2 SV=2//3.86177e-152
102094001	812.126	227.607	1.8352	0.00016779	0.01698	--	sp|Q9NS98|SEM3G_HUMAN Semaphorin-3G OS=Homo sapiens GN=SEMA3G PE=2 SV=1//0
102094005	898.788	158.57	2.5029	1.352e-05	0.0021737	--	sp|P43449|CCNA2_CHICK Cyclin-A2 OS=Gallus gallus GN=CCNA2 PE=2 SV=1//0
102094031	877.648	1490.4	-0.76399	0.0040553	0.19876	--	sp|Q17RB8|LONF1_HUMAN LON peptidase N-terminal domain and RING finger protein 1 OS=Homo sapiens GN=LONRF1 PE=1 SV=2//0
102094037	27.4085	69.6727	-1.346	0.001327	0.091025	--	sp|Q9DER5|TEN2_CHICK Teneurin-2 OS=Gallus gallus GN=TENM2 PE=1 SV=1//0
102094148	322.715	178.494	0.85438	0.0027029	0.15239	--	sp|Q99708|COM1_HUMAN DNA endonuclease RBBP8 OS=Homo sapiens GN=RBBP8 PE=1 SV=2//0
102094187	39.2227	107.711	-1.4574	5.9634e-05	0.0069874	--	sp|Q6P988|NOTUM_HUMAN Palmitoleoyl-protein carboxylesterase NOTUM OS=Homo sapiens GN=NOTUM PE=1 SV=2//0
102094205	77.0514	14.804	2.3798	0.0030747	0.16573	--	sp|P07583|LEG4_CHICK Beta-galactoside-binding lectin OS=Gallus gallus PE=1 SV=2//5.64487e-78
102094247	205.001	111.006	0.88499	0.0035619	0.18083	--	sp|P50336|PPOX_HUMAN Protoporphyrinogen oxidase OS=Homo sapiens GN=PPOX PE=1 SV=1//2.80796e-59
102094261	634.962	321.493	0.98188	0.00032417	0.029294	--	sp|Q16644|MAPK3_HUMAN MAP kinase-activated protein kinase 3 OS=Homo sapiens GN=MAPKAPK3 PE=1 SV=1//0
102094265	2623.49	756.739	1.7936	4.8283e-06	0.00094208	--	sp|P31395|STMN1_CHICK Stathmin OS=Gallus gallus GN=STMN1 PE=1 SV=1//1.57539e-93
102094315	135.68	40.2121	1.7545	2.2251e-06	0.00049538	--	sp|Q9CZ15|PSF1_MOUSE DNA replication complex GINS protein PSF1 OS=Mus musculus GN=Gins1 PE=2 SV=1//6.04396e-90
102094341	23.2466	62.8927	-1.4359	0.0016006	0.10537	--	sp|Q8BR26|IFM10_MOUSE Interferon-induced transmembrane protein 10 OS=Mus musculus GN=Ifitm10 PE=2 SV=3//2.26193e-79
102094355	387.331	108.194	1.8399	0.001363	0.092945	--	sp|Q9BSJ6|FA64A_HUMAN Protein FAM64A OS=Homo sapiens GN=FAM64A PE=1 SV=1//6.61048e-09
102094380	45.4547	7.78908	2.5449	0.00027254	0.025245	--	sp|Q96GE6|CALL4_HUMAN Calmodulin-like protein 4 OS=Homo sapiens GN=CALML4 PE=2 SV=3//1.03455e-74
102094408	65.8003	149.45	-1.1835	0.0018496	0.11467	--	sp|P15509|CSF2R_HUMAN Granulocyte-macrophage colony-stimulating factor receptor subunit alpha OS=Homo sapiens GN=CSF2RA PE=1 SV=1//3.68498e-52
102094410	206.077	72.7746	1.5017	0.00039911	0.034294	--	sp|P20700|LMNB1_HUMAN Lamin-B1 OS=Homo sapiens GN=LMNB1 PE=1 SV=2//0
102094428	223.016	70.5848	1.6597	6.8861e-08	3.2429e-05	--	sp|Q8AYC9|CHK1_CHICK Serine/threonine-protein kinase Chk1 OS=Gallus gallus GN=CHEK1 PE=1 SV=1//0
102094432	2036.25	223.938	3.1847	0.0029632	0.16166	--	sp|O73790|SPB10_CHICK Heterochromatin-associated protein MENT OS=Gallus gallus GN=SERPINB10 PE=1 SV=1//0
102094465	405.89	123.705	1.7142	8.3765e-07	0.00020513	--	sp|Q96KR7|PHAR3_HUMAN Phosphatase and actin regulator 3 OS=Homo sapiens GN=PHACTR3 PE=1 SV=1//1.74889e-133
102094512	206.925	560.152	-1.4367	9.6472e-06	0.0016182	--	sp|O00763|ACACB_HUMAN Acetyl-CoA carboxylase 2 OS=Homo sapiens GN=ACACB PE=1 SV=3//0
102094522	209.869	54.3155	1.9501	7.1383e-05	0.0082457	--	sp|A8PUI7|SKA3_BOVIN Spindle and kinetochore-associated protein 3 OS=Bos taurus GN=SKA3 PE=2 SV=2//2.6239e-73
102094563	1347.16	590.807	1.1892	1.3758e-05	0.0021737	--	sp|E1BSW7|CENPS_CHICK Centromere protein S OS=Gallus gallus GN=APITD1 PE=1 SV=2//1.29248e-59
102094598	5577.87	2938.57	0.9246	0.00020321	0.019906	--	sp|Q14112|NID2_HUMAN Nidogen-2 OS=Homo sapiens GN=NID2 PE=1 SV=3//1.30114e-69
102094636	59.0468	20.0086	1.5612	0.00078045	0.060032	--	sp|Q28DR4|H4_XENTR Histone H4 OS=Xenopus tropicalis GN=TGas006m08.1 PE=3 SV=1//1.69744e-62
102094686	316.908	104.226	1.6043	4.246e-05	0.0055309	--	sp|Q9NPI5|NRK2_HUMAN Nicotinamide riboside kinase 2 OS=Homo sapiens GN=NMRK2 PE=1 SV=1//2.44873e-108
102094711	151.637	305.754	-1.0117	0.00092888	0.067904	--	sp|Q86UK0|ABCAC_HUMAN ATP-binding cassette sub-family A member 12 OS=Homo sapiens GN=ABCA12 PE=1 SV=3//1.14584e-57
102094723	29985.5	15933.4	0.91221	0.0034809	0.17871	--	sp|Q9PRL8|ACBP_CHICK Acyl-CoA-binding protein OS=Gallus gallus GN=DBI PE=1 SV=1//8.81439e-56
102094726	417.37	247.852	0.75185	0.0046378	0.21843	--	sp|A0JP70|WDR90_XENTR WD repeat-containing protein 90 OS=Xenopus tropicalis GN=wdr90 PE=2 SV=1//0
102094738	1017.37	231.873	2.1334	1.1525e-07	4.7038e-05	--	sp|Q5R639|GBG4_PONAB Guanine nucleotide-binding protein G(I)/G(S)/G(O) subunit gamma-4 OS=Pongo abelii GN=GNG4 PE=3 SV=1//3.91091e-37
102094761	71.6676	154.536	-1.1086	0.00042312	0.03573	--	sp|Q9BQ51|PD1L2_HUMAN Programmed cell death 1 ligand 2 OS=Homo sapiens GN=PDCD1LG2 PE=1 SV=2//4.54455e-41
102094789	252.883	780.861	-1.6266	0.00098461	0.070929	--	-//-
102094830	203.391	90.4162	1.1696	9.4467e-05	0.010421	--	sp|Q5E9K7|CCNE2_BOVIN G1/S-specific cyclin-E2 OS=Bos taurus GN=CCNE2 PE=2 SV=1//0
102094843	120.927	45.4228	1.4126	0.00073443	0.058018	--	sp|Q60932|VDAC1_MOUSE Voltage-dependent anion-selective channel protein 1 OS=Mus musculus GN=Vdac1 PE=1 SV=3//0
102094872	2227.95	3699.4	-0.73158	0.0039818	0.1962	--	sp|P49796|RGS3_HUMAN Regulator of G-protein signaling 3 OS=Homo sapiens GN=RGS3 PE=1 SV=2//7.50042e-146
102094896	106.295	352.735	-1.7305	0.0018837	0.1162	--	sp|O14525|ASTN1_HUMAN Astrotactin-1 OS=Homo sapiens GN=ASTN1 PE=2 SV=3//0
102094926	139.949	41.9052	1.7397	6.9262e-07	0.00017308	--	sp|Q8NB91|FANCB_HUMAN Fanconi anemia group B protein OS=Homo sapiens GN=FANCB PE=1 SV=1//0
102094945	580.475	80.9026	2.843	7.8569e-08	3.463e-05	--	sp|Q9NQW6|ANLN_HUMAN Actin-binding protein anillin OS=Homo sapiens GN=ANLN PE=1 SV=2//0
102094947	156.746	42.2995	1.8897	8.9497e-05	0.0099623	--	sp|Q14209|E2F2_HUMAN Transcription factor E2F2 OS=Homo sapiens GN=E2F2 PE=1 SV=1//7.1306e-110
102095008	907.077	483.939	0.9064	0.001004	0.07189	--	sp|P09207|TBB6_CHICK Tubulin beta-6 chain OS=Gallus gallus PE=1 SV=1//0
102095015	213.707	68.8227	1.6347	1.3956e-07	5.4037e-05	--	sp|Q96RG2|PASK_HUMAN PAS domain-containing serine/threonine-protein kinase OS=Homo sapiens GN=PASK PE=1 SV=3//1.67869e-104
102095027	626.877	253.789	1.3046	7.2767e-05	0.0083525	--	sp|P0CG11|CTF8_BOVIN Chromosome transmission fidelity protein 8 homolog OS=Bos taurus GN=CHTF8 PE=3 SV=1//7.69087e-52
102095052	315.257	141.901	1.1516	8.5878e-05	0.0096916	--	sp|Q3YK19|FANCJ_CHICK Fanconi anemia group J protein homolog OS=Gallus gallus GN=BRIP1 PE=2 SV=1//0
102095070	24.6918	68.5187	-1.4725	0.00022358	0.021345	--	sp|Q6DFY8|BRNP2_MOUSE BMP/retinoic acid-inducible neural-specific protein 2 OS=Mus musculus GN=Brinp2 PE=2 SV=1//0
102095187	242.221	528.056	-1.1244	0.0038556	0.19176	--	sp|Q8MI69|WFDC2_PIG WAP four-disulfide core domain protein 2 OS=Sus scrofa GN=WFDC2 PE=2 SV=1//6.40621e-26
102095218	378.753	65.3822	2.5343	0.00036552	0.031855	--	sp|Q6J1J1|BIRC5_BOVIN Baculoviral IAP repeat-containing protein 5 OS=Bos taurus GN=BIRC5 PE=2 SV=2//3.26957e-56
102095244	1073.03	2596.37	-1.2748	2.6208e-06	0.00057305	--	sp|Q14995|NR1D2_HUMAN Nuclear receptor subfamily 1 group D member 2 OS=Homo sapiens GN=NR1D2 PE=1 SV=3//0
102095287	93.1531	33.2587	1.4859	5.5015e-05	0.0065401	--	sp|O42409|GFI1B_CHICK Zinc finger protein Gfi-1b OS=Gallus gallus GN=GFI1B PE=2 SV=1//0
102095325	263.444	72.6442	1.8586	2.0913e-09	2.2398e-06	--	sp|Q3TV65|MPND_MOUSE MPN domain-containing protein OS=Mus musculus GN=Mpnd PE=2 SV=2//0
102095349	5414.12	2455.16	1.1409	0.0027918	0.15574	--	sp|O88822|SC5D_MOUSE Lathosterol oxidase OS=Mus musculus GN=Sc5d PE=2 SV=2//4.09331e-151
102095363	1277.73	661.407	0.94997	0.00024518	0.023093	--	sp|Q66H23|MFRN1_RAT Mitoferrin-1 OS=Rattus norvegicus GN=Slc25a37 PE=2 SV=1//8.91221e-133
102095369	465.945	930.329	-0.99758	0.0022645	0.1346	--	sp|O95817|BAG3_HUMAN BAG family molecular chaperone regulator 3 OS=Homo sapiens GN=BAG3 PE=1 SV=3//2.58675e-110
102095441	372.71	50.3625	2.8876	6.3125e-08	3.0917e-05	--	sp|Q96R06|SPAG5_HUMAN Sperm-associated antigen 5 OS=Homo sapiens GN=SPAG5 PE=1 SV=2//2.97291e-63
102095460	1563.68	259.012	2.5939	3.1666e-08	1.7624e-05	--	sp|P46013|KI67_HUMAN Antigen KI-67 OS=Homo sapiens GN=MKI67 PE=1 SV=2//6.13799e-11
102095530	23543.8	13502.4	0.80213	0.001687	0.10872	--	sp|Q8CHT0|AL4A1_MOUSE Delta-1-pyrroline-5-carboxylate dehydrogenase, mitochondrial OS=Mus musculus GN=Aldh4a1 PE=1 SV=3//0
102095550	300.186	162.06	0.88933	0.0018013	0.11369	--	sp|P49746|TSP3_HUMAN Thrombospondin-3 OS=Homo sapiens GN=THBS3 PE=1 SV=1//0
102095563	265.319	115.9	1.1948	7.8124e-05	0.0088573	--	sp|Q6PGQ7|BORA_HUMAN Protein aurora borealis OS=Homo sapiens GN=BORA PE=1 SV=2//0
102095712	1757.48	878.851	0.99982	0.0032266	0.1714	--	sp|P39059|COFA1_HUMAN Collagen alpha-1(XV) chain OS=Homo sapiens GN=COL15A1 PE=1 SV=2//3.46114e-89
102095713	149.555	78.6734	0.92673	0.0043478	0.20918	--	sp|Q9UJT0|TBE_HUMAN Tubulin epsilon chain OS=Homo sapiens GN=TUBE1 PE=2 SV=1//0
102095725	7236.79	13162.9	-0.86305	0.00056975	0.046664	--	sp|Q9BUV0|RSRP1_HUMAN Arginine/serine-rich protein 1 OS=Homo sapiens GN=RSRP1 PE=1 SV=2//4.96557e-26
102095740	914.108	179.963	2.3447	2.5015e-06	0.00055188	--	sp|P62286|ASPM_CANFA Abnormal spindle-like microcephaly-associated protein homolog OS=Canis familiaris GN=ASPM PE=2 SV=2//0
102095776	488.557	164.655	1.5691	1.3302e-05	0.0021573	--	sp|Q02094|RHAG_HUMAN Ammonium transporter Rh type A OS=Homo sapiens GN=RHAG PE=1 SV=2//1.88682e-147
102095803	3122.23	1776.32	0.81368	0.0047803	0.22102	--	sp|P11277|SPTB1_HUMAN Spectrin beta chain, erythrocytic OS=Homo sapiens GN=SPTB PE=1 SV=5//1.67628e-08
102095826	435.654	191.877	1.183	7.299e-05	0.0083525	--	sp|Q86X67|NUD13_HUMAN Nucleoside diphosphate-linked moiety X motif 13 OS=Homo sapiens GN=NUDT13 PE=2 SV=3//4.52444e-124
102095895	127.721	21.6234	2.5623	2.7333e-07	8.5816e-05	--	sp|Q9UKT4|FBX5_HUMAN F-box only protein 5 OS=Homo sapiens GN=FBXO5 PE=1 SV=1//1.57738e-120
102095924	628.067	102.128	2.6205	8.3543e-06	0.0014577	--	sp|Q02224|CENPE_HUMAN Centromere-associated protein E OS=Homo sapiens GN=CENPE PE=1 SV=2//4.53185e-99
102096059	11.7078	0.577925	4.3404	0.00025785	0.024101	--	sp|D2H3M0|TDRD5_AILME Tudor domain-containing protein 5 OS=Ailuropoda melanoleuca GN=TDRD5 PE=3 SV=1//1.64719e-57
102096069	546.011	311.641	0.80905	0.0047973	0.22102	--	sp|Q8BXJ8|Z385B_MOUSE Zinc finger protein 385B OS=Mus musculus GN=Znf385b PE=2 SV=1//0
102096096	78.1343	14.9963	2.3814	0.0049067	0.22293	--	sp|Q5T4T1|T170B_HUMAN Transmembrane protein 170B OS=Homo sapiens GN=TMEM170B PE=3 SV=1//4.14216e-53
102096168	27.3009	6.51841	2.0664	0.0023011	0.13611	--	sp|Q2TBF2|WSCD2_HUMAN WSC domain-containing protein 2 OS=Homo sapiens GN=WSCD2 PE=2 SV=2//0
102096269	601.767	112.975	2.4132	1.0993e-07	4.5628e-05	--	sp|O60566|BUB1B_HUMAN Mitotic checkpoint serine/threonine-protein kinase BUB1 beta OS=Homo sapiens GN=BUB1B PE=1 SV=3//2.41775e-138
102096306	294.411	37.8806	2.9583	1.2093e-06	0.00028204	--	sp|Q8NCD3|HJURP_HUMAN Holliday junction recognition protein OS=Homo sapiens GN=HJURP PE=1 SV=2//2.42248e-06
102096314	362.562	630.129	-0.79742	0.0028544	0.15885	--	sp|P55085|PAR2_HUMAN Proteinase-activated receptor 2 OS=Homo sapiens GN=F2RL1 PE=1 SV=1//7.70031e-170
102096384	265.426	80.1844	1.7269	0.00049069	0.041012	--	sp|E1C6Q1|PCH2_CHICK Pachytene checkpoint protein 2 homolog OS=Gallus gallus GN=TRIP13 PE=3 SV=1//1.54163e-24
102096392	6376.99	3345.05	0.93085	0.0029707	0.16166	--	sp|Q13608|PEX6_HUMAN Peroxisome assembly factor 2 OS=Homo sapiens GN=PEX6 PE=1 SV=2//0
102096480	155.832	14.3703	3.4388	4.6292e-07	0.00013337	--	sp|Q9NSV4|DIAP3_HUMAN Protein diaphanous homolog 3 OS=Homo sapiens GN=DIAPH3 PE=1 SV=4//0
102096538	1201.37	712.026	0.75467	0.0033314	0.17507	--	sp|Q90977|E2F1_CHICK Transcription factor E2F1 OS=Gallus gallus GN=E2F1 PE=2 SV=1//0
102096591	163.948	78.2551	1.067	0.0008126	0.061419	--	sp|Q9DG67|RA54B_CHICK DNA repair and recombination protein RAD54B OS=Gallus gallus GN=RAD54B PE=2 SV=1//0
102096648	71.4366	7.63062	3.2268	6.8446e-07	0.0001728	--	sp|Q99741|CDC6_HUMAN Cell division control protein 6 homolog OS=Homo sapiens GN=CDC6 PE=1 SV=1//1.05702e-39
102096682	3551.14	7323.83	-1.0443	0.0035892	0.18123	--	sp|O75881|CP7B1_HUMAN 25-hydroxycholesterol 7-alpha-hydroxylase OS=Homo sapiens GN=CYP7B1 PE=1 SV=2//1.09812e-170
102096706	202.116	26.4208	2.9354	4.5611e-07	0.00013297	--	sp|Q14B71|CDCA2_MOUSE Cell division cycle-associated protein 2 OS=Mus musculus GN=Cdca2 PE=2 SV=2//2.75476e-28
102096741	35.1272	5.74183	2.613	7.2873e-06	0.0012839	--	sp|Q00597|FANCC_HUMAN Fanconi anemia group C protein OS=Homo sapiens GN=FANCC PE=1 SV=1//8.7048e-172
102096770	1034.28	1834.04	-0.8264	0.00080581	0.061095	--	sp|Q9JMC3|DNJA4_MOUSE DnaJ homolog subfamily A member 4 OS=Mus musculus GN=Dnaja4 PE=2 SV=1//0
102096834	3664.51	1644	1.1564	4.45e-06	0.0008811	--	sp|P15575|B3AT_CHICK Band 3 anion transport protein OS=Gallus gallus GN=SLC4A1 PE=2 SV=1//0
102096912	139.203	55.3774	1.3298	0.0013663	0.092945	--	sp|P80429|TRFE2_SALSA Serotransferrin-2 OS=Salmo salar GN=tf2 PE=1 SV=1//2.08585e-125
102096914	449.352	124.219	1.855	2.591e-05	0.003689	--	sp|Q1T765|CENPN_CHICK Centromere protein N OS=Gallus gallus GN=CENPN PE=2 SV=1//0
102096957	94.0904	16.7492	2.49	0.0003454	0.030647	--	sp|Q9Y6N9|USH1C_HUMAN Harmonin OS=Homo sapiens GN=USH1C PE=1 SV=3//0
102096997	100.491	261.424	-1.3793	0.00093167	0.067904	--	sp|Q9ET66|PI16_MOUSE Peptidase inhibitor 16 OS=Mus musculus GN=Pi16 PE=2 SV=1//1.32041e-71
102097018	5644.91	1951.09	1.5327	0.0013047	0.089753	--	sp|P11602|LIPL_CHICK Lipoprotein lipase OS=Gallus gallus GN=LPL PE=1 SV=1//0
102097031	602.54	172.403	1.8053	1.5109e-08	1.1212e-05	--	sp|Q96T88|UHRF1_HUMAN E3 ubiquitin-protein ligase UHRF1 OS=Homo sapiens GN=UHRF1 PE=1 SV=1//0
102097088	93.9699	42.0398	1.1604	0.0015982	0.10537	--	sp|Q9NXG0|CNTLN_HUMAN Centlein OS=Homo sapiens GN=CNTLN PE=2 SV=5//0
102097135	974.156	471.807	1.046	5.4387e-05	0.006497	--	sp|Q09429|ABCC8_RAT ATP-binding cassette sub-family C member 8 OS=Rattus norvegicus GN=Abcc8 PE=1 SV=4//0
102097169	30.3046	91.6534	-1.5967	0.0046433	0.21843	--	sp|Q969J5|I22R2_HUMAN Interleukin-22 receptor subunit alpha-2 OS=Homo sapiens GN=IL22RA2 PE=1 SV=1//2.19647e-66
102097224	1331.91	455.175	1.549	1.0853e-05	0.0017838	--	sp|P53004|BIEA_HUMAN Biliverdin reductase A OS=Homo sapiens GN=BLVRA PE=1 SV=2//1.17403e-102
102097263	242.274	65.7075	1.8825	9.9778e-05	0.010957	--	sp|Q1T763|CENPR_CHICK Centromere protein R OS=Gallus gallus GN=CENPR PE=2 SV=1//1.32477e-76
102097318	78.0652	32.2956	1.2733	0.0015149	0.10081	--	sp|O75129|ASTN2_HUMAN Astrotactin-2 OS=Homo sapiens GN=ASTN2 PE=2 SV=2//0
102097326	361.376	190.988	0.92002	0.0014201	0.096066	--	sp|Q9NZJ4|SACS_HUMAN Sacsin OS=Homo sapiens GN=SACS PE=1 SV=2//0
102097330	684.905	365.063	0.90776	0.003305	0.17481	--	sp|Q70J99|UN13D_HUMAN Protein unc-13 homolog D OS=Homo sapiens GN=UNC13D PE=1 SV=1//0
102097388	109.512	21.9598	2.3182	2.1517e-07	7.2181e-05	--	sp|Q3UEZ8|NTCP4_MOUSE Sodium/bile acid cotransporter 4 OS=Mus musculus GN=Slc10a4 PE=2 SV=1//6.04216e-103
102097413	2.03842	18.9562	-3.2171	0.0046883	0.21953	--	sp|O35083|PLCA_MOUSE 1-acyl-sn-glycerol-3-phosphate acyltransferase alpha OS=Mus musculus GN=Agpat1 PE=2 SV=1//3.39648e-74
102097445	177.244	68.1277	1.3794	2.8157e-05	0.0038738	--	sp|P16402|H13_HUMAN Histone H1.3 OS=Homo sapiens GN=HIST1H1D PE=1 SV=2//5.02236e-11
102097458	341.673	136.68	1.3218	3.7073e-05	0.0048811	--	sp|O43482|MS18B_HUMAN Protein Mis18-beta OS=Homo sapiens GN=OIP5 PE=1 SV=2//1.6944e-25
102097460	327.185	144.591	1.1781	5.2919e-05	0.0063527	--	sp|Q03237|MYBB_CHICK Myb-related protein B OS=Gallus gallus GN=MYBL2 PE=1 SV=1//0
102097502	845.849	201.834	2.0672	8.393e-06	0.0014577	--	sp|Q6NUF4|TPX2A_XENLA Targeting protein for Xklp2-A OS=Xenopus laevis GN=tpx2-a PE=1 SV=1//0
102097545	128.861	26.6346	2.2744	1.3855e-05	0.0021749	--	sp|Q9BWF2|TRAIP_HUMAN E3 ubiquitin-protein ligase TRAIP OS=Homo sapiens GN=TRAIP PE=1 SV=1//2.94622e-149
102097641	43.5121	5.50805	2.9818	4.6606e-05	0.0058915	--	sp|Q8CB14|LAS2_MOUSE Lung adenoma susceptibility protein 2 OS=Mus musculus GN=Las2 PE=2 SV=1//2.58954e-60
102097717	158.541	38.9321	2.0258	4.8294e-05	0.006065	--	sp|Q91821|MELK_XENLA Maternal embryonic leucine zipper kinase OS=Xenopus laevis GN=melk PE=1 SV=2//0
102097774	47.2731	7.21545	2.7119	0.00019016	0.018931	--	sp|Q9UQ84|EXO1_HUMAN Exonuclease 1 OS=Homo sapiens GN=EXO1 PE=1 SV=2//0
102097804	13297.1	7939.43	0.74401	0.0040533	0.19876	--	sp|P48065|S6A12_HUMAN Sodium- and chloride-dependent betaine transporter OS=Homo sapiens GN=SLC6A12 PE=1 SV=2//0
102097808	25.2654	5.30292	2.2523	0.00053592	0.044189	--	sp|Q9D7D7|CLD23_MOUSE Claudin-23 OS=Mus musculus GN=Cldn23 PE=2 SV=1//1.33578e-17
102097841	300.828	158.717	0.92249	0.0033269	0.17507	--	sp|Q07507|DERM_HUMAN Dermatopontin OS=Homo sapiens GN=DPT PE=1 SV=2//2.2689e-88
102097857	445.957	114.857	1.9571	7.7169e-08	3.463e-05	--	sp|A5GFW1|AURKA_PIG Aurora kinase A OS=Sus scrofa GN=AURKA PE=3 SV=1//0
102097881	839.143	411.825	1.0269	0.00038991	0.03374	--	sp|O08557|DDAH1_RAT N(G),N(G)-dimethylarginine dimethylaminohydrolase 1 OS=Rattus norvegicus GN=Ddah1 PE=1 SV=3//1.25373e-104
102097901	175.335	40.9659	2.0976	5.88e-07	0.00016075	--	sp|P07607|TYSY_MOUSE Thymidylate synthase OS=Mus musculus GN=Tyms PE=1 SV=1//1.20064e-167
102097920	337.115	49.9857	2.7537	6.6898e-06	0.0012135	--	sp|Q76I89|NDC80_CHICK Kinetochore protein NDC80 homolog OS=Gallus gallus GN=NDC80 PE=1 SV=1//0
102097929	50.2136	111.391	-1.1495	0.0024006	0.13931	--	sp|P49763|PLGF_HUMAN Placenta growth factor OS=Homo sapiens GN=PGF PE=1 SV=2//3.00024e-34
102097943	32.2413	99.5488	-1.6265	0.0023378	0.13729	--	sp|O94900|TOX_HUMAN Thymocyte selection-associated high mobility group box protein TOX OS=Homo sapiens GN=TOX PE=2 SV=3//0
102097944	53.447	8.89419	2.5872	0.00074318	0.058245	--	sp|Q3S8M4|ELOV4_MACMU Elongation of very long chain fatty acids protein 4 OS=Macaca mulatta GN=ELOVL4 PE=3 SV=1//1.96721e-144
102097945	204.282	45.3324	2.1719	3.6956e-05	0.0048811	--	sp|Q5F3G0|RHG19_CHICK Rho GTPase-activating protein 19 OS=Gallus gallus GN=ARHGAP19 PE=2 SV=1//0
102098009	1259.91	565.465	1.1558	0.0001053	0.01141	--	sp|Q9PTG8|TACC3_XENLA Transforming acidic coiled-coil-containing protein 3 OS=Xenopus laevis GN=tacc3 PE=1 SV=2//1.99638e-32
102098029	2303.79	424.667	2.4396	0.0047977	0.22102	--	sp|Q15738|NSDHL_HUMAN Sterol-4-alpha-carboxylate 3-dehydrogenase, decarboxylating OS=Homo sapiens GN=NSDHL PE=1 SV=2//0
102098040	196.784	65.2037	1.5936	6.5637e-07	0.00017076	--	sp|Q1T7C0|CENPL_CHICK Centromere protein L OS=Gallus gallus GN=CENPL PE=1 SV=1//1.79021e-167
102098130	216.796	33.3877	2.699	2.911e-06	0.00062533	--	sp|Q2TAW0|CNDG2_XENLA Condensin-2 complex subunit G2 OS=Xenopus laevis GN=ncapg2 PE=1 SV=1//0
102098164	366.559	25.0029	3.8739	5.577e-09	4.5551e-06	--	sp|Q9H4H8|FA83D_HUMAN Protein FAM83D OS=Homo sapiens GN=FAM83D PE=1 SV=3//5.20651e-79
102098229	606.66	342.862	0.82326	0.0022118	0.13256	--	sp|Q16658|FSCN1_HUMAN Fascin OS=Homo sapiens GN=FSCN1 PE=1 SV=3//0
102098288	1372.74	785.615	0.80516	0.0016231	0.10657	--	sp|P40937|RFC5_HUMAN Replication factor C subunit 5 OS=Homo sapiens GN=RFC5 PE=1 SV=1//0
102098312	63.6455	23.2717	1.4515	0.0003821	0.033182	--	sp|Q9UHC6|CNTP2_HUMAN Contactin-associated protein-like 2 OS=Homo sapiens GN=CNTNAP2 PE=1 SV=1//0
102098362	29.3932	4.66112	2.6567	2.7463e-05	0.0037996	--	sp|Q0VCE9|RIMKB_BOVIN Beta-citrylglutamate synthase B OS=Bos taurus GN=RIMKLB PE=2 SV=1//0
102098370	84.4494	36.2381	1.2206	0.0040977	0.2003	--	sp|P41740|ANPRC_RAT Atrial natriuretic peptide receptor 3 OS=Rattus norvegicus GN=Npr3 PE=2 SV=1//0
102098462	69.1045	20.6301	1.744	0.0018223	0.11443	--	sp|Q96GL9|F163A_HUMAN Protein FAM163A OS=Homo sapiens GN=FAM163A PE=2 SV=1//3.66817e-48
102098497	473.296	241.432	0.97113	0.0011558	0.080638	--	sp|Q00780|CO8A1_MOUSE Collagen alpha-1(VIII) chain OS=Mus musculus GN=Col8a1 PE=1 SV=3//1.43889e-17
102098512	581.184	81.672	2.8311	3.0062e-11	1.227e-07	--	sp|P50748|KNTC1_HUMAN Kinetochore-associated protein 1 OS=Homo sapiens GN=KNTC1 PE=1 SV=1//0
102098539	72.9532	30.6445	1.2513	0.0017729	0.11277	--	sp|Q9H165|BC11A_HUMAN B-cell lymphoma/leukemia 11A OS=Homo sapiens GN=BCL11A PE=1 SV=2//0
102098563	59.3769	248.977	-2.068	0.00035162	0.031086	--	sp|Q96PC2|IP6K3_HUMAN Inositol hexakisphosphate kinase 3 OS=Homo sapiens GN=IP6K3 PE=1 SV=2//4.73941e-155
102098573	313.522	595.409	-0.92531	0.00073276	0.058018	--	sp|Q8R239|CI091_MOUSE Transmembrane protein C9orf91 homolog OS=Mus musculus PE=2 SV=2//1.07278e-81
102098629	160.369	29.6946	2.4331	9.5466e-08	4.0308e-05	--	sp|Q86YA3|ZGRF1_HUMAN Protein ZGRF1 OS=Homo sapiens GN=ZGRF1 PE=2 SV=3//6.83868e-19
102098639	949.1	489	0.95673	0.00028015	0.025695	--	sp|Q9NRZ9|HELLS_HUMAN Lymphoid-specific helicase OS=Homo sapiens GN=HELLS PE=1 SV=1//0
102098654	269.606	41.6062	2.696	5.2723e-05	0.0063527	--	sp|A2T767|PTTG1_PANTR Securin OS=Pan troglodytes GN=PTTG1 PE=3 SV=1//1.80379e-37
102098736	570.994	235.408	1.2783	0.00079353	0.060352	--	sp|P00488|F13A_HUMAN Coagulation factor XIII A chain OS=Homo sapiens GN=F13A1 PE=1 SV=4//0
102098771	2372.93	5361.23	-1.1759	9.6068e-06	0.0016182	--	sp|Q8QGQ8|PER2_CHICK Period circadian protein homolog 2 OS=Gallus gallus GN=PER2 PE=2 SV=1//2.7185e-38
102098816	164.128	47.5136	1.7884	0.0024947	0.14375	--	sp|Q5ZLD2|DEP1B_CHICK DEP domain-containing protein 1B OS=Gallus gallus GN=DEPDC1B PE=2 SV=1//0
102098824	2766.55	1478.63	0.90383	0.00049622	0.041333	--	sp|Q12841|FSTL1_HUMAN Follistatin-related protein 1 OS=Homo sapiens GN=FSTL1 PE=1 SV=1//1.23631e-178
102098839	131.476	24.359	2.4323	1.2318e-05	0.002011	--	sp|Q1T7C1|CENPK_CHICK Centromere protein K OS=Gallus gallus GN=CENPK PE=1 SV=1//9.10635e-76
102098866	569.274	308.039	0.88601	0.0017332	0.11114	--	sp|Q6GL41|MCM4_XENTR DNA replication licensing factor mcm4 OS=Xenopus tropicalis GN=mcm4 PE=2 SV=1//0
102098887	663.107	153.956	2.1067	6.0315e-09	4.7647e-06	--	sp|O95235|KI20A_HUMAN Kinesin-like protein KIF20A OS=Homo sapiens GN=KIF20A PE=1 SV=1//0
102098900	915.199	102.401	3.1599	2.1036e-09	2.2398e-06	--	sp|Q4KLN6|RIR2_RAT Ribonucleoside-diphosphate reductase subunit M2 OS=Rattus norvegicus GN=Rrm2 PE=2 SV=1//0
102098959	354.19	77.0429	2.2008	3.4695e-07	0.00010755	--	sp|P41002|CCNF_HUMAN Cyclin-F OS=Homo sapiens GN=CCNF PE=1 SV=2//0
102098988	491.511	116.152	2.0812	1.7556e-08	1.1942e-05	--	sp|Q6P1K2|PMF1_HUMAN Polyamine-modulated factor 1 OS=Homo sapiens GN=PMF1 PE=1 SV=2//7.99094e-69
102098998	178.488	53.8802	1.728	0.0010736	0.075549	--	sp|P35344|CXCR2_RABIT C-X-C chemokine receptor type 2 OS=Oryctolagus cuniculus GN=CXCR2 PE=2 SV=1//2.25876e-144
102099014	296.496	819.854	-1.4674	4.1514e-05	0.0054365	--	sp|Q95323|CAH4_BOVIN Carbonic anhydrase 4 OS=Bos taurus GN=CA4 PE=2 SV=1//9.47639e-65
102099022	4010.12	7474.27	-0.89829	0.0017793	0.11289	--	sp|Q9UNW1|MINP1_HUMAN Multiple inositol polyphosphate phosphatase 1 OS=Homo sapiens GN=MINPP1 PE=1 SV=1//9.90985e-109
106145661	32.5134	5.74808	2.4999	2.3214e-05	0.0033839	--	sp|Q6PGN1|ERFE_MOUSE Erythroferrone OS=Mus musculus GN=Fam132b PE=1 SV=1//4.86336e-54
106145828	190.199	83.0292	1.1958	0.00020827	0.02032	--	-//-
106146001	622.216	93.753	2.7305	1.9652e-09	2.2398e-06	--	sp|Q4R9D1|UBE2C_MACFA Ubiquitin-conjugating enzyme E2 C OS=Macaca fascicularis GN=UBE2C PE=2 SV=1//2.459e-94
110355371	5.73901	0	Inf	0.0029309	0.16093	--	-//-
110355451	3.65955	21.39	-2.5472	0.00041146	0.034999	--	-//-
110355567	21.0994	52.7856	-1.3229	0.0023452	0.1374	--	-//-
110355677	19.9976	1.25662	3.9922	0.00026031	0.024239	--	-//-
110355906	15.1441	2.24044	2.7569	0.0017647	0.11256	--	-//-
110356056	0.95864	11.2925	-3.5582	0.00098476	0.070929	--	sp|Q8TC36|SUN5_HUMAN SUN domain-containing protein 5 OS=Homo sapiens GN=SUN5 PE=2 SV=1//2.84181e-18
110356179	528.732	203.452	1.3779	2.2122e-06	0.00049538	--	-//-
110356228	24.9553	5.96298	2.0652	0.00086453	0.064548	--	-//-
110356514	30.1596	4.24129	2.83	5.5971e-06	0.0010463	--	-//-
110356601	148.168	28.0624	2.4005	5.1814e-07	0.00014754	--	sp|Q5TYM5|FA72A_HUMAN Protein FAM72A OS=Homo sapiens GN=FAM72A PE=1 SV=1//5.84867e-61
110356716	300.389	31.0513	3.2741	3.3879e-05	0.0045837	--	sp|P52293|IMA1_MOUSE Importin subunit alpha-1 OS=Mus musculus GN=Kpna2 PE=1 SV=2//1.00765e-22
110356959	12.8506	36.6298	-1.5112	0.0048618	0.22213	--	-//-
110357002	731.136	267.689	1.4496	9.1322e-06	0.0015574	--	-//-
110357216	188.889	85.0651	1.1509	0.0038289	0.19136	--	-//-
110357363	66.991	7.23461	3.211	0.0023774	0.13829	--	-//-
110357815	80.101	22.7352	1.8169	0.00014322	0.014675	--	-//-
110357825	9.79939	32.0895	-1.7113	0.0034622	0.1785	--	sp|Q96LX7|CCD17_HUMAN Coiled-coil domain-containing protein 17 OS=Homo sapiens GN=CCDC17 PE=1 SV=2//3.50369e-06
110358280	2.67591	14.9153	-2.4787	0.0036317	0.183	--	sp|Q8UWD8|GDF8_COLLI Growth/differentiation factor 8 OS=Columba livia GN=MSTN PE=2 SV=1//4.32159e-21
110358322	499.114	208.337	1.2605	0.00030761	0.028109	--	-//-
110358380	28.6676	6.44428	2.1533	0.00048123	0.040359	--	-//-
110358491	8.35914	30.6755	-1.8757	0.0019972	0.12136	--	-//-
110359173	13.7027	54.4567	-1.9906	0.0028829	0.15919	--	-//-
110359441	403.857	71.803	2.4917	1.5684e-05	0.002431	--	sp|Q7SX95|MAD3_DANRE Max dimerization protein 3 OS=Danio rerio GN=mxd3 PE=2 SV=1//5.4016e-20
110359464	21.7881	4.80472	2.181	0.0012066	0.083708	--	-//-
110359585	618.413	107.016	2.5307	4.6026e-05	0.0058705	--	sp|P05579|IOVO_CIRAE Ovomucoid (Fragment) OS=Circus aeruginosus PE=1 SV=1//8.22574e-12
110359697	0	5.21593	#NAME?	0.0038012	0.19036	--	-//-
110360008	10.2929	0.232423	5.4687	0.00015704	0.015958	--	-//-
110360371	31.0641	5.01985	2.6295	1.6539e-05	0.0025314	--	-//-
110360433	91.9172	343.093	-1.9002	0.00079355	0.060352	--	-//-
110360434	43.3029	166.441	-1.9425	0.00021485	0.020634	--	-//-
110360502	166.883	73.9863	1.1735	0.00063323	0.05101	--	-//-
110360731	427.679	47.6235	3.1668	5.4198e-10	7.8073e-07	--	sp|Q6XXM1|CENPA_CHICK Histone H3-like centromeric protein A OS=Gallus gallus GN=CENPA PE=1 SV=1//1.90363e-24
110361177	25.1255	4.32421	2.5386	0.00012488	0.01308	--	sp|Q0VCI6|PIHD1_BOVIN PIH1 domain-containing protein 1 OS=Bos taurus GN=PIH1D1 PE=2 SV=1//9.6064e-08
110361235	10.8734	43.6358	-2.0047	0.00011036	0.011853	--	sp|P23074|POL_SFV1 Pro-Pol polyprotein OS=Simian foamy virus type 1 GN=pol PE=1 SV=3//5.28482e-13
110361286	21.3881	62.4011	-1.5448	0.0004018	0.034404	--	-//-
110361326	29.8692	78.1659	-1.3879	0.0003452	0.030647	--	-//-
110361630	13.4008	1.63514	3.0348	0.0019805	0.12095	--	-//-
110361820	20.559	48.5561	-1.2399	0.0048187	0.22102	--	-//-
110362110	317.459	611.319	-0.94535	0.003414	0.17713	--	sp|Q8R4T1|CYS1_MOUSE Cystin-1 OS=Mus musculus GN=Cys1 PE=1 SV=1//9.81868e-07
110362245	15.3921	51.7957	-1.7506	0.00025177	0.023623	--	-//-
110362622	11.1269	105.933	-3.251	0.00017728	0.017793	--	-//-
110362658	29.7707	7.78739	1.9347	0.0016863	0.10872	--	-//-
110362820	0	6.15503	#NAME?	0.0020418	0.12377	--	-//-
110362985	12.1509	35.1246	-1.5314	0.0025706	0.14674	--	-//-
110363020	6.04468	25.9473	-2.1018	0.0025838	0.14715	--	-//-
110363310	331.976	34.4826	3.2671	2.5991e-07	8.4866e-05	--	sp|P46660|AINX_MOUSE Alpha-internexin OS=Mus musculus GN=Ina PE=1 SV=3//4.83215e-30
110363571	218.662	116.17	0.91246	0.0021562	0.12974	--	-//-
110363820	213.254	41.0483	2.3772	4.9983e-08	2.5965e-05	--	-//-
110363869	26.6165	60.7624	-1.1909	0.0022198	0.13259	--	-//-
110364047	170.351	329.667	-0.9525	0.0029489	0.16156	--	-//-
110364271	6.96479	25.5793	-1.8768	0.0025557	0.14657	--	sp|P07572|POL_MPMV Pol polyprotein OS=Mason-Pfizer monkey virus GN=pol PE=3 SV=1//3.24089e-13
110364380	6.32011	23.8336	-1.915	0.0036625	0.18417	--	-//-
110364634	76.4883	150.382	-0.97532	0.0035525	0.18083	--	sp|Q8R0M8|MOT5_MOUSE Monocarboxylate transporter 5 OS=Mus musculus GN=Slc16a4 PE=2 SV=1//4.77126e-08
110364899	24.9227	0	Inf	3.3401e-10	5.8425e-07	--	-//-
110365156	51.8754	13.54	1.9378	4.2708e-05	0.0055338	--	-//-
110365257	73.6432	8.70517	3.0806	0.00033173	0.029757	--	-//-
110365258	410.972	33.6448	3.6106	3.3728e-09	3.2755e-06	--	-//-
110365497	50.6459	10.0019	2.3402	0.0017337	0.11114	--	-//-
110365639	66.604	138.74	-1.0587	0.00079226	0.060352	--	-//-
110365741	25.6759	3.98598	2.6874	0.00096943	0.070238	--	-//-
110365914	1.75401	46.0315	-4.7139	0.0025676	0.14674	--	sp|Q8N2Q7|NLGN1_HUMAN Neuroligin-1 OS=Homo sapiens GN=NLGN1 PE=1 SV=2//1.55457e-78
Novel00090	9.29424	28.4565	-1.6143	0.0044689	0.21375	-//-	-//-
Novel00226	330.278	155.411	1.0876	0.0034126	0.17713	--	PREDICTED: uncharacterized protein LOC103826068 [Serinus canaria]
Novel00233	375.582	171.73	1.129	0.00035723	0.031468	-//-	-//-
Novel00422	218.079	394.687	-0.85585	0.003102	0.16623	-//-	-//-
Novel00514	8.97162	38.1116	-2.0868	0.0010219	0.072747	-//-	-//-
Novel00559	159.163	37.5909	2.082	6.9257e-10	9.4224e-07	-//-	-//-
Novel00681	61.22	124.141	-1.0199	0.0045268	0.21536	-//-	-//-
Novel00724	42.2819	316.979	-2.9063	5.1037e-05	0.0062806	-//-	-//-
Novel00725	8.39699	0	Inf	0.0027788	0.15572	-//-	-//-
Novel00793	1018.65	1741.27	-0.77348	0.0047883	0.22102	-//-	-//-
Novel00796	508.889	201.554	1.3362	7.2271e-06	0.0012836	--	hypothetical protein UY3_13500 [Chelonia mydas]
Novel00806	2142.37	1064.76	1.0087	0.0029161	0.16048	--	PREDICTED: nucleoporin NSP1-like [Columba livia]
Novel00862	25.5757	66.6731	-1.3823	0.00082965	0.062514	-//-	-//-
Novel00911	24.8971	74.3379	-1.5781	5.0921e-05	0.0062806	-//-	-//-
Novel00939	26.4429	1.02258	4.6926	0.0043039	0.20903	--	hypothetical protein N341_11275, partial [Tyto alba]
Novel01032	678.969	322.559	1.0738	0.00018461	0.018452	--	hypothetical protein Y956_07182, partial [Nipponia nippon]
Novel01232	1415.24	676.688	1.0645	0.003429	0.17753	-//-	-//-
Novel01233	6.85852	28.7347	-2.0668	0.00055369	0.045501	-//-	-//-
Novel01234	16.9649	49.9951	-1.5592	0.0049999	0.22675	-//-	-//-
Novel01244	22.7162	5.28556	2.1036	0.0012142	0.083998	-//-	-//-
Novel01355	33.4532	1.90066	4.1376	0.0018302	0.1146	-//-	-//-
Novel01357	594.581	3.22692	7.5256	1.6856e-05	0.0025638	-//-	-//-
Novel01358	191.925	0	Inf	0.00013932	0.014335	--	PREDICTED: zinc finger protein 853-like [Chelonia mydas]
Novel01486	15.8361	1.78936	3.1457	0.00033421	0.02987	-//-	-//-
Novel01570	140.534	71.3599	0.97774	0.0024303	0.1407	--	hypothetical protein Anapl_05439, partial [Anas platyrhynchos]
Novel01620	1644.59	2747.12	-0.74019	0.0043257	0.20903	--	PREDICTED: LOW QUALITY PROTEIN: alpha-2-macroglobulin-like protein 1 [Aptenodytes forsteri]
Novel01621	2437.41	4270.41	-0.80902	0.0016615	0.10862	--	PREDICTED: alpha-2-macroglobulin-like protein 1, partial [Balearica regulorum gibbericeps]
Novel01631	71.8191	150.695	-1.0692	0.0047408	0.22102	--	PREDICTED: smoothelin-like protein 1 [Aquila chrysaetos canadensis]
Novel01721	706.224	376.244	0.90846	0.0035339	0.18067	-//-	-//-
Novel01944	57.3727	15.0237	1.9331	1.3754e-05	0.0021737	--	Reticulocyte-binding protein 2 like protein a [Columba livia]
Novel02042	83.1023	151.366	-0.86508	0.0033977	0.17703	--	PREDICTED: digestive organ expansion factor homolog [Columba livia]
Novel02067	16.0976	0.609663	4.7227	0.0043659	0.20964	-//-	-//-
Novel02210	145.208	271.262	-0.90157	0.0014177	0.096066	--	hypothetical protein A306_15567 [Columba livia]
Novel02212	180.023	9.50782	4.2429	0.0042906	0.20889	--	hypothetical protein N335_03483, partial [Phaethon lepturus]
Novel02214	53.3078	110.939	-1.0573	0.0038945	0.19267	-//-	-//-
Novel02315	696.879	1932.83	-1.4717	0.00027318	0.025245	--	PREDICTED: inhibin beta C chain [Aptenodytes forsteri]
Novel02324	42.8522	124.108	-1.5342	0.00020162	0.019829	-//-	-//-
Novel02366	3.5015	35.3332	-3.335	0.0027397	0.15388	-//-	-//-
Novel02452	7.9821	31.9362	-2.0004	0.0015138	0.10081	-//-	-//-
Novel02472	85.3147	27.9159	1.6117	1.3666e-05	0.0021737	--	PREDICTED: separin [Nipponia nippon]
Novel02478	529.904	184.591	1.5214	3.5423e-05	0.0047508	--	PREDICTED: LIM domain kinase 1 [Picoides pubescens]
Novel02655	42.3178	87.265	-1.0441	0.0048195	0.22102	-//-	-//-
Novel02886	16.3919	3.73586	2.1335	0.0048918	0.22267	-//-	-//-
Novel02924	65.338	8.39835	2.9597	0.00020022	0.01977	--	PREDICTED: importin subunit alpha-1-like, partial [Columba livia]
Novel02966	1.36222	13.5645	-3.3158	0.0047854	0.22102	--	Pepsin A, partial [Columba livia]

## Sheet: L3vsL4.DEG
Gene_id	readcount_L3	readcount_L4	log2FoldChange	pval	padj	Gene Name	Blast swiss prot
102084501	886.401	352.613	1.3299	0.001029	1	--	sp|A6QQM8|CCD42_BOVIN Coiled-coil domain-containing protein 42A OS=Bos taurus GN=CCDC42 PE=2 SV=1//8.02946e-39
102084507	24.954	62.5118	-1.3249	0.0019823	1	--	sp|Q9EQZ5|PTGR1_CAVPO Prostaglandin reductase 1 OS=Cavia porcellus GN=Ptgr1 PE=1 SV=1//1.371e-134
102084547	17.771	44.0747	-1.3104	0.0042305	1	--	sp|Q9Y2R2|PTN22_HUMAN Tyrosine-protein phosphatase non-receptor type 22 OS=Homo sapiens GN=PTPN22 PE=1 SV=2//0
102084790	45.3693	11.6637	1.9597	0.0026008	1	--	sp|Q569L8|CENPJ_MOUSE Centromere protein J OS=Mus musculus GN=Cenpj PE=2 SV=2//2.03789e-15
102085213	6.91838	25.1578	-1.8625	0.0043025	1	--	sp|Q9Y215|COLQ_HUMAN Acetylcholinesterase collagenic tail peptide OS=Homo sapiens GN=COLQ PE=1 SV=2//2.42629e-07
102085424	10.9048	34.3251	-1.6543	0.004867	1	--	sp|Q96MC5|CP045_HUMAN Uncharacterized protein C16orf45 OS=Homo sapiens GN=C16orf45 PE=1 SV=1//4.34369e-25
102085574	34.2549	100.186	-1.5483	0.00024024	0.44947	--	sp|Q8HYA9|GKN1_PIG Gastrokine-1 OS=Sus scrofa GN=GKN1 PE=1 SV=2//1.12572e-19
102087417	47.5285	115.694	-1.2834	0.0017735	1	--	sp|Q99502|EYA1_HUMAN Eyes absent homolog 1 OS=Homo sapiens GN=EYA1 PE=1 SV=2//0
102087706	1781.16	370.975	2.2634	1.2126e-05	0.078112	--	sp|P61647|SIA8F_HUMAN Alpha-2,8-sialyltransferase 8F OS=Homo sapiens GN=ST8SIA6 PE=2 SV=1//8.98984e-137
102087989	1424.67	676.314	1.0749	1.2759e-05	0.078112	--	sp|Q3KTM2|GDPD5_CHICK Glycerophosphodiester phosphodiesterase domain-containing protein 5 OS=Gallus gallus GN=GDPD5 PE=1 SV=1//0
102090018	668.221	356.494	0.90645	0.00037438	0.51905	--	sp|Q66J54|S226A_XENLA Solute carrier family 22 member 6-A OS=Xenopus laevis GN=slc22a6-a PE=2 SV=1//1.17953e-167
102090322	189.779	368.856	-0.95874	0.0013287	1	--	sp|O94919|ENDD1_HUMAN Endonuclease domain-containing 1 protein OS=Homo sapiens GN=ENDOD1 PE=1 SV=2//3.18258e-25
102090507	11.416	37.9945	-1.7347	0.00073295	0.81031	--	sp|P12342|IL2RA_BOVIN Interleukin-2 receptor subunit alpha OS=Bos taurus GN=IL2RA PE=2 SV=1//4.35295e-07
102091380	31.2974	9.85777	1.6667	0.0027611	1	--	sp|Q5VV43|K0319_HUMAN Dyslexia-associated protein KIAA0319 OS=Homo sapiens GN=KIAA0319 PE=1 SV=1//0
102091667	438.835	814.093	-0.89151	0.00042722	0.54688	--	sp|A5PK40|CTL3_BOVIN Choline transporter-like protein 3 OS=Bos taurus GN=SLC44A3 PE=2 SV=1//0
102092132	12.9063	284.426	-4.4619	1.2846e-05	0.078112	--	sp|Q3V096|ANR42_MOUSE Ankyrin repeat domain-containing protein 42 OS=Mus musculus GN=Ankrd42 PE=2 SV=1//0
102092493	698.235	410.465	0.76645	0.0028715	1	--	sp|Q5ZLP8|IF2B3_CHICK Insulin-like growth factor 2 mRNA-binding protein 3 OS=Gallus gallus GN=IGF2BP3 PE=2 SV=1//0
102093628	2.75166	47.0919	-4.0971	0.00071539	0.81031	--	-//-
102094052	1801.44	782.479	1.203	0.0038885	1	--	sp|Q15842|KCNJ8_HUMAN ATP-sensitive inward rectifier potassium channel 8 OS=Homo sapiens GN=KCNJ8 PE=1 SV=1//0
102094538	31.8883	69.1765	-1.1173	0.0041305	1	--	sp|Q8NFF2|NCKX4_HUMAN Sodium/potassium/calcium exchanger 4 OS=Homo sapiens GN=SLC24A4 PE=1 SV=2//0
102094693	364.351	205.999	0.8227	0.0033199	1	--	sp|Q8TDW7|FAT3_HUMAN Protocadherin Fat 3 OS=Homo sapiens GN=FAT3 PE=2 SV=2//0
102094761	142.883	275.258	-0.94596	0.00053539	0.65109	--	sp|Q9BQ51|PD1L2_HUMAN Programmed cell death 1 ligand 2 OS=Homo sapiens GN=PDCD1LG2 PE=1 SV=2//4.54455e-41
102094826	2.19626	15.1051	-2.7819	0.0013836	1	--	sp|A4II32|NAT8L_XENTR N-acetylaspartate synthetase OS=Xenopus tropicalis GN=nat8l PE=2 SV=1//3.16233e-77
102095232	7.1007	36.1582	-2.3483	0.0012422	1	--	sp|Q3TYR5|GRCR2_MOUSE Glutaredoxin domain-containing cysteine-rich protein 2 OS=Mus musculus GN=Grxcr2 PE=2 SV=1//9.26808e-76
102095493	22.689	56.1646	-1.3077	0.0025861	1	--	sp|P49238|CX3C1_HUMAN CX3C chemokine receptor 1 OS=Homo sapiens GN=CX3CR1 PE=1 SV=1//4.09048e-87
102096324	96.0079	258.731	-1.4302	0.0022995	1	--	-//-
102096955	3326.84	1471.56	1.1768	0.0018845	1	--	sp|Q90328|EDNRB_COTJA Endothelin B receptor (Fragment) OS=Coturnix coturnix japonica GN=EDNRB PE=2 SV=1//2.93333e-166
102097185	36.7391	80.862	-1.1381	0.0019013	1	--	sp|Q8TCQ1|MARH1_HUMAN E3 ubiquitin-protein ligase MARCH1 OS=Homo sapiens GN=MARCH1 PE=1 SV=1//7.76733e-36
102097186	850.436	361.765	1.2331	0.0044691	1	--	sp|Q96P50|ACAP3_HUMAN Arf-GAP with coiled-coil, ANK repeat and PH domain-containing protein 3 OS=Homo sapiens GN=ACAP3 PE=1 SV=2//0
102098655	119.137	291.559	-1.2912	2.1915e-05	0.1066	--	sp|A9ULC7|OSTA_XENTR Organic solute transporter subunit alpha OS=Xenopus tropicalis GN=slc51a PE=2 SV=2//7.99669e-92
102098903	929.611	1637.81	-0.81707	0.0024846	1	--	sp|P20711|DDC_HUMAN Aromatic-L-amino-acid decarboxylase OS=Homo sapiens GN=DDC PE=1 SV=2//0
102098948	9.2491	0.845324	3.4517	0.0044079	1	--	sp|Q8UWD8|GDF8_COLLI Growth/differentiation factor 8 OS=Columba livia GN=MSTN PE=2 SV=1//0
110354967	17.3047	3.1397	2.4625	0.0016978	1	--	-//-
110355074	1.13769	22.4465	-4.3023	4.8849e-05	0.19802	--	-//-
110356506	10.5246	31.6187	-1.587	0.0039953	1	--	-//-
110357208	18.0303	3.84344	2.23	0.0035862	1	--	-//-
110357668	2.10255	14.6074	-2.7965	0.0045851	1	--	sp|Q53H47|SETMR_HUMAN Histone-lysine N-methyltransferase SETMAR OS=Homo sapiens GN=SETMAR PE=1 SV=2//2.41326e-47
110358280	13.7832	2.0561	2.7449	0.0028034	1	--	sp|Q8UWD8|GDF8_COLLI Growth/differentiation factor 8 OS=Columba livia GN=MSTN PE=2 SV=1//4.32159e-21
110358491	28.3653	6.99978	2.0187	0.00086912	0.91908	--	-//-
110358718	1.53305	17.3073	-3.4969	0.00030034	0.48698	--	-//-
110359677	26.8998	0	Inf	2.9939e-11	7.2819e-07	--	-//-
110361177	4.00357	17.61	-2.137	0.0046241	1	--	sp|Q0VCI6|PIHD1_BOVIN PIH1 domain-containing protein 1 OS=Bos taurus GN=PIH1D1 PE=2 SV=1//9.6064e-08
110362991	17.3514	3.28794	2.3998	0.0022597	1	--	-//-
110363190	1.33467	20.6795	-3.9536	0.004086	1	--	sp|Q32KY7|CL050_BOVIN Uncharacterized protein C12orf50 homolog OS=Bos taurus PE=2 SV=2//9.23851e-07
110363384	13.3008	41.4815	-1.641	0.0011877	1	--	-//-
110363818	162.51	70.2983	1.209	0.00020252	0.437	--	-//-
Novel00112	212.534	66.6688	1.6726	0.0020309	1	--	Cytochrome P450 2J2 [Columba livia]
Novel00274	170.114	56.0486	1.6018	0.0019454	1	-//-	-//-
Novel00610	0.990624	14.4807	-3.8697	0.00014984	0.37483	-//-	-//-
Novel00660	2990.45	789.036	1.9222	0.00013594	0.37483	--	PREDICTED: glutamine-rich protein 2 isoform X2 [Aquila chrysaetos canadensis]
Novel01039	24.3232	67.6548	-1.4759	0.00026436	0.45926	-//-	-//-
Novel01338	0	23.7772	#NAME?	6.5435e-05	0.22736	-//-	-//-
Novel01449	1729.75	3640.4	-1.0735	0.0048453	1	--	PREDICTED: choline transporter-like protein 3 [Columba livia]
Novel01793	1.90563	12.7099	-2.7376	0.0038087	1	--	hypothetical protein A306_09625 [Columba livia]
Novel02046	137.327	67.9619	1.0148	0.0014253	1	--	PREDICTED: solute carrier family 22 member 6-A-like [Columba livia]
Novel02144	321.443	176.757	0.86279	0.0017305	1	-//-	-//-
Novel02261	649.14	2123.72	-1.71	0.0029431	1	--	PREDICTED: uncharacterized protein LOC102099049, partial [Columba livia]
Novel02432	19.7388	4.02915	2.2925	0.0044882	1	-//-	-//-
Novel02448	1125.99	391.933	1.5225	0.0003741	0.51905	-//-	-//-
Novel02553	711.185	361.54	0.97607	0.00038413	0.51905	--	Lin-28 like protein A, partial [Columba livia]
Novel02736	185.749	85.2647	1.1233	0.0045181	1	-//-	-//-
Novel02796	293.162	158.027	0.89152	0.0037864	1	--	PREDICTED: vesicular glutamate transporter 1-like, partial [Melopsittacus undulatus]
Novel02812	36.0786	8.27051	2.1251	0.00015411	0.37483	-//-	-//-
Novel02852	1877.96	710.127	1.403	0.00021561	0.437	-//-	-//-
Novel02868	0	28.7981	#NAME?	0.0018949	1	--	Putative ubiquitin thioesterase L96, partial [Columba livia]

## Sheet: BM0vsBM1.DEG
Gene_id	readcount_BM0	readcount_BM1	log2FoldChange	pval	padj	Gene Name	Blast swiss prot
102097968	13851.3	317.399	5.4476	1.7519e-37	4.6062e-33	--	sp|Q5VTT5|MYOM3_HUMAN Myomesin-3 OS=Homo sapiens GN=MYOM3 PE=2 SV=1//0
Novel00831	258.411	0.43358	9.2192	1.0944e-29	1.4387e-25	--	ORF2 [Acanthochelys spixii]
Novel01307	217.182	1.77169	6.9376	3.7629e-29	3.2978e-25	--	hypothetical protein AS27_14344, partial [Aptenodytes forsteri]
102097639	1060.28	46.9167	4.4982	3.0891e-25	2.0305e-21	--	sp|P19019|GBRB3_CHICK Gamma-aminobutyric acid receptor subunit beta-3 OS=Gallus gallus GN=GABRB3 PE=2 SV=1//0
102092253	1643.19	33716.3	-4.3589	5.3265e-25	2.8009e-21	--	sp|P11009|KCRS_CHICK Creatine kinase S-type, mitochondrial OS=Gallus gallus GN=CKMT2 PE=1 SV=2//0
102098488	2017.28	126.446	3.9958	1.1189e-22	4.9032e-19	--	sp|P32760|PTN_CHICK Pleiotrophin OS=Gallus gallus GN=PTN PE=1 SV=1//2.70368e-56
110363156	322.527	11.9104	4.7591	1.5834e-22	5.9472e-19	--	-//-
102091696	528.397	14.2645	5.2111	1.8631e-21	6.123e-18	--	sp|Q64387|PNOC_MOUSE Prepronociceptin OS=Mus musculus GN=Pnoc PE=2 SV=1//3.52365e-16
102091935	1040.55	88.8145	3.5504	3.136e-18	9.1613e-15	--	sp|Q14993|COJA1_HUMAN Collagen alpha-1(XIX) chain OS=Homo sapiens GN=COL19A1 PE=1 SV=3//2.10825e-45
102090944	1215.09	44.3968	4.7745	4.2216e-18	1.1099e-14	--	sp|Q9WUQ5|CXL14_MOUSE C-X-C motif chemokine 14 OS=Mus musculus GN=Cxcl14 PE=2 SV=2//4.1437e-28
102095022	669.753	7341.35	-3.4543	5.4458e-18	1.3016e-14	--	sp|Q8TDC0|MYOZ3_HUMAN Myozenin-3 OS=Homo sapiens GN=MYOZ3 PE=1 SV=2//7.30726e-54
102098183	169.042	6.80795	4.634	1.1657e-17	2.554e-14	--	sp|Q62951|DPYL4_RAT Dihydropyrimidinase-related protein 4 (Fragment) OS=Rattus norvegicus GN=Dpysl4 PE=1 SV=1//0
102096182	943.955	100.87	3.2262	2.4913e-16	4.6787e-13	--	sp|P70669|PHEX_MOUSE Metalloendopeptidase homolog PEX OS=Mus musculus GN=Phex PE=2 SV=1//0
110359797	1014.61	9454.29	-3.22	2.3767e-16	4.6787e-13	--	sp|Q8WYQ3|CHC10_HUMAN Coiled-coil-helix-coiled-coil-helix domain-containing protein 10, mitochondrial OS=Homo sapiens GN=CHCHD10 PE=1 SV=1//6.49924e-16
102091582	323.95	3024.57	-3.2229	4.3539e-16	7.6315e-13	--	sp|Q7LZM3|MYG_PHAFI Myoglobin OS=Phalacrocorax filamentosus GN=MB PE=1 SV=2//6.43914e-102
110357310	2567.86	85.2903	4.912	1.2671e-15	2.0822e-12	--	-//-
110364308	0.424859	61.8099	-7.1847	1.3471e-15	2.0834e-12	--	-//-
102092347	4431.43	520.14	3.0908	1.4352e-15	2.0964e-12	--	sp|Q9UKC9|FBXL2_HUMAN F-box/LRR-repeat protein 2 OS=Homo sapiens GN=FBXL2 PE=1 SV=3//0
102087185	6856.75	878.969	2.9636	5.1034e-15	7.062e-12	--	sp|P46019|KPB2_HUMAN Phosphorylase b kinase regulatory subunit alpha, liver isoform OS=Homo sapiens GN=PHKA2 PE=1 SV=1//0
110363622	342.595	4342.72	-3.664	8.9083e-15	1.1711e-11	--	sp|P07221|CASQ1_RABIT Calsequestrin-1 OS=Oryctolagus cuniculus GN=CASQ1 PE=1 SV=1//3.13695e-148
102090223	3268.71	412.075	2.9877	1.2301e-14	1.5401e-11	--	sp|A8E0R9|GRIP2_XENLA Glutamate receptor-interacting protein 2 OS=Xenopus laevis GN=grip2 PE=2 SV=2//0
102084075	1337.26	131.696	3.344	3.7595e-14	4.4929e-11	--	sp|Q9UQ16|DYN3_HUMAN Dynamin-3 OS=Homo sapiens GN=DNM3 PE=1 SV=4//0
Novel00196	251.366	11.1279	4.4975	4.9091e-14	5.6118e-11	-//-	-//-
Novel01958	44.4959	11527	-8.0171	8.6571e-14	9.4838e-11	--	PREDICTED: myosin heavy chain, skeletal muscle, adult-like [Meleagris gallopavo]
102087445	739.037	93.5567	2.9817	1.0706e-13	1.126e-10	--	sp|Q9NQR7|CC177_HUMAN Coiled-coil domain-containing protein 177 OS=Homo sapiens GN=CCDC177 PE=2 SV=3//3.37357e-13
110365888	86.5216	13664.2	-7.3031	1.7822e-13	1.8022e-10	--	sp|P02565|MYH3_CHICK Myosin-3 OS=Gallus gallus GN=MYH3 PE=2 SV=3//5.62883e-10
Novel00979	243.36	9.81738	4.6316	2.5786e-13	2.5109e-10	-//-	-//-
110356698	147.065	10.5195	3.8053	6.571e-13	6.1702e-10	--	-//-
102088106	403.647	52.6847	2.9376	9.7831e-13	8.8696e-10	--	sp|Q9H0H5|RGAP1_HUMAN Rac GTPase-activating protein 1 OS=Homo sapiens GN=RACGAP1 PE=1 SV=1//3.42194e-102
102086922	1523.31	232.239	2.7135	1.7559e-12	1.5389e-09	--	sp|O42254|IF2B1_CHICK Insulin-like growth factor 2 mRNA-binding protein 1 OS=Gallus gallus GN=IGF2BP1 PE=1 SV=1//0
102087085	49.5963	392.715	-2.9852	2.2651e-12	1.9211e-09	--	sp|Q8BLY1|SMOC1_MOUSE SPARC-related modular calcium-binding protein 1 OS=Mus musculus GN=Smoc1 PE=2 SV=2//0
102092482	1969.91	310.037	2.6676	2.6582e-12	2.184e-09	--	sp|Q9UBY9|HSPB7_HUMAN Heat shock protein beta-7 OS=Homo sapiens GN=HSPB7 PE=1 SV=1//2.52646e-62
102095205	937.563	143.763	2.7052	3.1366e-12	2.499e-09	--	sp|Q6MZW2|FSTL4_HUMAN Follistatin-related protein 4 OS=Homo sapiens GN=FSTL4 PE=2 SV=3//0
Novel00791	19.7495	224.802	-3.5088	3.2862e-12	2.5412e-09	--	PREDICTED: collagen alpha-2(V) chain-like [Falco cherrug]
102095778	687.06	100.142	2.7784	3.6546e-12	2.7453e-09	--	sp|Q99678|GPR20_HUMAN G-protein coupled receptor 20 OS=Homo sapiens GN=GPR20 PE=1 SV=2//3.74175e-124
102085749	532.929	49.5989	3.4256	4.758e-12	3.475e-09	--	sp|Q5EA06|GBRP_BOVIN Gamma-aminobutyric acid receptor subunit pi OS=Bos taurus GN=GABRP PE=2 SV=1//0
Novel00246	21.2082	226.949	-3.4197	6.2291e-12	4.4264e-09	--	hypothetical protein N301_07267, partial [Charadrius vociferus]
102098553	5017.02	62032.6	-3.6281	6.6067e-12	4.5711e-09	--	sp|P02565|MYH3_CHICK Myosin-3 OS=Gallus gallus GN=MYH3 PE=2 SV=3//0
Novel00055	0.150782	40.0678	-8.0538	8.898e-12	5.9987e-09	--	PREDICTED: mitochondrial ribosome-associated GTPase 2, partial [Caprimulgus carolinensis]>gi|683451613|gb|KFZ48155.1| Mitochondrial ribosome-associated GTPase 2, partial [Caprimulgus carolinensis]
102095986	20212.5	3566.1	2.5028	1.1476e-11	7.5434e-09	--	sp|P14099|PDE2A_BOVIN cGMP-dependent 3&apos;,5&apos;-cyclic phosphodiesterase OS=Bos taurus GN=PDE2A PE=1 SV=2//0
110355556	119.358	9.62491	3.6324	1.7109e-11	1.0972e-08	--	-//-
110363497	140.341	12.1269	3.5327	1.77e-11	1.108e-08	--	-//-
102095538	86273	12404.4	2.7981	2.4933e-11	1.5245e-08	--	sp|P13538|MYSS_CHICK Myosin heavy chain, skeletal muscle, adult OS=Gallus gallus PE=1 SV=4//0
102084077	279.014	32.9485	3.0821	2.9949e-11	1.7118e-08	--	sp|Q2I0M5|RSPO4_HUMAN R-spondin-4 OS=Homo sapiens GN=RSPO4 PE=1 SV=2//1.54805e-70
102094113	175.526	18.3797	3.2555	2.9742e-11	1.7118e-08	--	sp|P0C6S8|LIGO3_HUMAN Leucine-rich repeat and immunoglobulin-like domain-containing nogo receptor-interacting protein 3 OS=Homo sapiens GN=LINGO3 PE=3 SV=1//0
110355664	106.686	8.02258	3.7332	2.8698e-11	1.7118e-08	--	-//-
110363733	241.803	31.8676	2.9237	3.3147e-11	1.8543e-08	--	-//-
102084190	989.254	120.321	3.0394	3.6072e-11	1.9758e-08	--	sp|Q8N2E2|VWDE_HUMAN von Willebrand factor D and EGF domain-containing protein OS=Homo sapiens GN=VWDE PE=2 SV=4//5.08986e-07
102090392	11884.8	2174.14	2.4506	4.8765e-11	2.6166e-08	--	sp|Q61555|FBN2_MOUSE Fibrillin-2 OS=Mus musculus GN=Fbn2 PE=1 SV=2//6.9672e-08
110355760	236.017	3.02361	6.2865	5.2763e-11	2.7745e-08	--	-//-
102091900	939.459	134.552	2.8037	5.5437e-11	2.8579e-08	--	sp|Q8QFX1|RIMB2_CHICK RIMS-binding protein 2 OS=Gallus gallus GN=RIMBP2 PE=1 SV=1//0
102088900	31.6779	1373.37	-5.4381	1.0372e-10	5.2442e-08	--	sp|P13707|GPDA_MOUSE Glycerol-3-phosphate dehydrogenase [NAD(+)], cytoplasmic OS=Mus musculus GN=Gpd1 PE=1 SV=3//0
102091826	58.7174	6906.31	-6.878	1.1125e-10	5.5191e-08	--	sp|Q58DC7|MT21E_BOVIN Protein-lysine methyltransferase METTL21E OS=Bos taurus GN=METTL21E PE=2 SV=1//2.78657e-126
102088403	8947.16	1611.37	2.4731	1.2198e-10	5.8311e-08	--	sp|Q90953|CSPG2_CHICK Versican core protein OS=Gallus gallus GN=VCAN PE=2 SV=1//0
Novel01641	4096.51	256.099	3.9996	1.2181e-10	5.8311e-08	--	hypothetical protein Anapl_00022, partial [Anas platyrhynchos]
102086541	591.106	100.41	2.5575	1.3714e-10	6.3783e-08	--	sp|P35331|NRCAM_CHICK Neuronal cell adhesion molecule OS=Gallus gallus PE=1 SV=1//0
102088407	254.887	36.5091	2.8035	1.4009e-10	6.3783e-08	--	sp|P31407|VATB1_BOVIN V-type proton ATPase subunit B, kidney isoform OS=Bos taurus GN=ATP6V1B1 PE=1 SV=1//0
110362714	109.326	9.48159	3.5274	1.4071e-10	6.3783e-08	--	-//-
Novel01493	171.872	20.9413	3.0369	1.5125e-10	6.74e-08	--	PREDICTED: protein turtle homolog B [Taeniopygia guttata]
102094070	309.131	14.173	4.447	1.7929e-10	7.8564e-08	--	sp|O95500|CLD14_HUMAN Claudin-14 OS=Homo sapiens GN=CLDN14 PE=1 SV=1//4.67569e-104
110356341	757.885	136.678	2.4712	1.83e-10	7.8876e-08	--	sp|Q99MQ5|COPA1_MOUSE Collagen alpha-1(XXV) chain OS=Mus musculus GN=Col25a1 PE=2 SV=2//1.07663e-29
102091212	2042.34	163.593	3.642	1.9338e-10	8.2006e-08	--	sp|Q9Y5X9|LIPE_HUMAN Endothelial lipase OS=Homo sapiens GN=LIPG PE=1 SV=1//0
102085347	974.615	181.899	2.4217	2.2514e-10	9.3631e-08	--	sp|O14649|KCNK3_HUMAN Potassium channel subfamily K member 3 OS=Homo sapiens GN=KCNK3 PE=1 SV=1//8.58175e-169
102092318	785.219	147.099	2.4163	2.2792e-10	9.3631e-08	--	sp|Q7YR76|MYCD_PIG Myocardin OS=Sus scrofa GN=MYOCD PE=2 SV=1//0
102085715	289.129	33.7136	3.1003	2.6231e-10	1.061e-07	--	sp|Q08D50|CP26B_XENTR Cytochrome P450 26B1 OS=Xenopus tropicalis GN=cyp26b1 PE=2 SV=1//0
102085925	538.422	63.15	3.0919	2.8206e-10	1.1236e-07	--	sp|Q9JJ57|KCIP1_MOUSE Kv channel-interacting protein 1 OS=Mus musculus GN=Kcnip1 PE=1 SV=2//1.81496e-136
Novel00802	427.723	70.4201	2.6026	2.8664e-10	1.1248e-07	-//-	-//-
Novel00763	91.8073	2.54991	5.1701	3.4264e-10	1.3248e-07	-//-	-//-
102094700	694.143	129.204	2.4256	3.6685e-10	1.3979e-07	--	sp|Q8QFN3|TM121_CHICK Transmembrane protein 121 OS=Gallus gallus GN=TMEM121 PE=2 SV=1//0
102091693	2943.17	435.743	2.7558	4.3579e-10	1.6368e-07	--	sp|P35467|S10A1_RAT Protein S100-A1 OS=Rattus norvegicus GN=S100a1 PE=1 SV=3//5.17829e-36
102083949	160.453	1536.23	-3.2592	4.8239e-10	1.7864e-07	--	sp|Q9JJR9|NRIP3_MOUSE Nuclear receptor-interacting protein 3 OS=Mus musculus GN=Nrip3 PE=2 SV=1//8.57361e-89
106145674	56.4175	693.726	-3.6202	5.6941e-10	2.0793e-07	--	sp|Q28MD3|APT_JANSC Adenine phosphoribosyltransferase OS=Jannaschia sp. (strain CCS1) GN=apt PE=3 SV=1//1.97363e-29
102098504	114.747	11.2728	3.3475	6.7378e-10	2.3978e-07	--	sp|O43581|SYT7_HUMAN Synaptotagmin-7 OS=Homo sapiens GN=SYT7 PE=1 SV=3//3.21684e-28
Novel00935	263.443	38.8828	2.7603	6.7488e-10	2.3978e-07	--	hypothetical protein N334_14356, partial [Pelecanus crispus]
102085379	2046.35	418.06	2.2913	9.1175e-10	3.1962e-07	--	sp|Q9P2F6|RHG20_HUMAN Rho GTPase-activating protein 20 OS=Homo sapiens GN=ARHGAP20 PE=1 SV=2//3.23001e-28
102089024	51912.6	365735	-2.8166	1.0209e-09	3.5316e-07	--	sp|P13585|AT2A1_CHICK Sarcoplasmic/endoplasmic reticulum calcium ATPase 1 OS=Gallus gallus GN=ATP2A1 PE=2 SV=2//9.64927e-48
102090037	1597.89	331.088	2.2709	1.1497e-09	3.9256e-07	--	sp|O15264|MK13_HUMAN Mitogen-activated protein kinase 13 OS=Homo sapiens GN=MAPK13 PE=1 SV=1//0
102085397	854.993	3794.77	-2.15	1.1783e-09	3.9717e-07	--	sp|Q96AD5|PLPL2_HUMAN Patatin-like phospholipase domain-containing protein 2 OS=Homo sapiens GN=PNPLA2 PE=1 SV=1//1.49204e-116
102091279	3733.58	18035.2	-2.2722	1.2359e-09	4.1133e-07	--	sp|P51903|PGK_CHICK Phosphoglycerate kinase OS=Gallus gallus GN=PGK PE=2 SV=2//0
102093128	1486.8	313.002	2.248	1.2974e-09	4.264e-07	--	sp|Q8TDF5|NETO1_HUMAN Neuropilin and tolloid-like protein 1 OS=Homo sapiens GN=NETO1 PE=2 SV=2//0
Novel02403	196.247	27.7044	2.8245	1.3792e-09	4.4767e-07	-//-	-//-
102098032	3235.3	20331	-2.6517	1.4867e-09	4.7668e-07	--	sp|P00949|PGM1_RABIT Phosphoglucomutase-1 OS=Oryctolagus cuniculus GN=PGM1 PE=1 SV=2//0
102084317	2095.15	10364.4	-2.3065	1.7298e-09	5.4556e-07	--	sp|P52826|CACP_COLLI Carnitine O-acetyltransferase OS=Columba livia GN=CRAT PE=1 SV=1//0
102094312	358.678	64.2703	2.4805	1.743e-09	5.4556e-07	--	sp|Q5T1Q4|S35F1_HUMAN Solute carrier family 35 member F1 OS=Homo sapiens GN=SLC35F1 PE=2 SV=2//0
102087835	2303.54	217.615	3.404	1.905e-09	5.8925e-07	--	sp|Q92819|HYAS2_HUMAN Hyaluronan synthase 2 OS=Homo sapiens GN=HAS2 PE=2 SV=1//0
102086892	689.811	132.652	2.3786	2.3337e-09	7.1345e-07	--	sp|Q8N0Z9|VSI10_HUMAN V-set and immunoglobulin domain-containing protein 10 OS=Homo sapiens GN=VSIG10 PE=2 SV=1//4.62016e-10
102094053	559.324	89.1492	2.6494	3.0133e-09	9.1063e-07	--	sp|Q9NZ53|PDXL2_HUMAN Podocalyxin-like protein 2 OS=Homo sapiens GN=PODXL2 PE=1 SV=1//1.11301e-125
102084111	12106.7	2588.11	2.2258	3.2647e-09	9.7541e-07	--	sp|Q8BLX7|COGA1_MOUSE Collagen alpha-1(XVI) chain OS=Mus musculus GN=Col16a1 PE=2 SV=2//2.76079e-06
102093475	2729.33	443.648	2.6211	3.3413e-09	9.8708e-07	--	sp|P21860|ERBB3_HUMAN Receptor tyrosine-protein kinase erbB-3 OS=Homo sapiens GN=ERBB3 PE=1 SV=1//1.69939e-13
102086484	1148.25	186.404	2.6229	3.6726e-09	1.0729e-06	--	sp|Q69YW2|STUM_HUMAN Protein stum homolog OS=Homo sapiens GN=C1orf95 PE=2 SV=1//6.29226e-55
102093677	214.808	5.09482	5.3979	3.8173e-09	1.1029e-06	--	sp|Q64287|IRF4_MOUSE Interferon regulatory factor 4 OS=Mus musculus GN=Irf4 PE=1 SV=1//0
102086395	3361.25	542.569	2.6311	4.0918e-09	1.1694e-06	--	sp|Q90688|MYPC3_CHICK Myosin-binding protein C, cardiac-type OS=Gallus gallus GN=MYBPC3 PE=1 SV=3//0
102098066	292.45	1363.26	-2.2208	4.6366e-09	1.3108e-06	--	sp|Q9ESN2|TRI39_MOUSE E3 ubiquitin-protein ligase TRIM39 OS=Mus musculus GN=Trim39 PE=2 SV=1//9.56212e-134
102084468	5486.23	1220.16	2.1687	5.7611e-09	1.6114e-06	--	sp|P78333|GPC5_HUMAN Glypican-5 OS=Homo sapiens GN=GPC5 PE=2 SV=1//3.97063e-140
110357244	414.488	2109.32	-2.3474	6.129e-09	1.6962e-06	--	sp|P49285|MTR1A_CHICK Melatonin receptor type 1A OS=Gallus gallus PE=2 SV=1//5.79049e-26
102085929	1.36788	60.7041	-5.4718	6.36e-09	1.7239e-06	--	sp|Q29TV8|GKN2_RAT Gastrokine-2 OS=Rattus norvegicus GN=Gkn2 PE=2 SV=1//6.29649e-37
102089942	120.255	15.4251	2.9628	6.3545e-09	1.7239e-06	--	sp|Q9NZR2|LRP1B_HUMAN Low-density lipoprotein receptor-related protein 1B OS=Homo sapiens GN=LRP1B PE=1 SV=2//0
102092810	854.496	3862.6	-2.1764	6.5299e-09	1.7519e-06	--	sp|Q28CM7|COQ4_XENTR Ubiquinone biosynthesis protein COQ4 homolog, mitochondrial OS=Xenopus tropicalis GN=coq4 PE=2 SV=1//2.33167e-117
102095765	569.558	113.341	2.3292	7.2638e-09	1.9291e-06	--	sp|Q0P6D2|FA69C_HUMAN Protein FAM69C OS=Homo sapiens GN=FAM69C PE=2 SV=3//8.62749e-179
102098146	482.63	2485.93	-2.3648	7.679e-09	2.019e-06	--	sp|Q9P1U1|ARP3B_HUMAN Actin-related protein 3B OS=Homo sapiens GN=ACTR3B PE=2 SV=1//0
Novel01370	55.9361	3.44392	4.0217	8.2608e-09	2.1504e-06	-//-	-//-
102086420	106.547	509.774	-2.2584	8.9136e-09	2.2976e-06	--	sp|P09849|LPH_RABIT Lactase-phlorizin hydrolase OS=Oryctolagus cuniculus GN=LCT PE=1 SV=1//0
110360907	240.87	1056.12	-2.1324	9.3397e-09	2.3841e-06	--	-//-
102095041	121.345	15.9479	2.9277	9.5212e-09	2.407e-06	--	sp|Q8WY21|SORC1_HUMAN VPS10 domain-containing receptor SorCS1 OS=Homo sapiens GN=SORCS1 PE=1 SV=3//0
102084266	755.974	65.5464	3.5277	1.0308e-08	2.5812e-06	--	sp|E2RA18|CLGN_CANFA Calmegin OS=Canis familiaris GN=CLGN PE=1 SV=2//0
Novel00376	253.945	46.0668	2.4627	1.5657e-08	3.8836e-06	-//-	-//-
102092372	172.303	25.8479	2.7368	1.5886e-08	3.8991e-06	--	sp|Q8CJ96|RASF8_MOUSE Ras association domain-containing protein 8 OS=Mus musculus GN=Rassf8 PE=2 SV=1//6.91537e-82
102098920	3295.7	761.99	2.1127	1.6017e-08	3.8991e-06	--	sp|P28693|EPHB2_CHICK Ephrin type-B receptor 2 OS=Gallus gallus GN=EPHB2 PE=1 SV=3//0
110355663	34.2982	0.688176	5.6392	1.7497e-08	4.2205e-06	--	-//-
102096130	874.574	3825.93	-2.1292	1.8313e-08	4.3772e-06	--	sp|O93233|PLIB_GLOBS Phospholipase A2 inhibitor OS=Gloydius brevicaudus siniticus PE=1 SV=1//1.59445e-37
102084028	149.649	22.8492	2.7114	1.8845e-08	4.4637e-06	--	sp|P00718|LYG_ANSAN Lysozyme g OS=Anser anser anser PE=1 SV=1//4.61295e-109
102097503	266.385	1112.91	-2.0628	1.949e-08	4.5752e-06	--	sp|Q9NQ75|CASS4_HUMAN Cas scaffolding protein family member 4 OS=Homo sapiens GN=CASS4 PE=1 SV=2//2.65627e-173
102086010	166.533	26.8637	2.6321	2.0024e-08	4.6344e-06	--	sp|P34903|GBRA3_HUMAN Gamma-aminobutyric acid receptor subunit alpha-3 OS=Homo sapiens GN=GABRA3 PE=2 SV=1//0
Novel00467	179.324	29.8016	2.5891	2.0094e-08	4.6344e-06	--	hypothetical protein A306_07855 [Columba livia]
Novel00374	2491.35	280.767	3.1495	2.0354e-08	4.6534e-06	-//-	-//-
102087143	4712.66	1161.07	2.0211	2.2025e-08	4.992e-06	--	sp|Q9P104|DOK5_HUMAN Docking protein 5 OS=Homo sapiens GN=DOK5 PE=1 SV=2//0
110365114	10.3554	117.71	-3.5068	2.4033e-08	5.4006e-06	--	-//-
102091387	1901.74	8185.21	-2.1057	2.624e-08	5.8465e-06	--	sp|P78417|GSTO1_HUMAN Glutathione S-transferase omega-1 OS=Homo sapiens GN=GSTO1 PE=1 SV=2//8.4491e-119
102096040	758.804	3198.29	-2.0755	2.743e-08	6.0604e-06	--	sp|Q2UY09|COSA1_HUMAN Collagen alpha-1(XXVIII) chain OS=Homo sapiens GN=COL28A1 PE=2 SV=2//5.94094e-11
110357222	175.482	26.535	2.7254	2.7914e-08	6.116e-06	--	-//-
102091801	148.629	22.2077	2.7426	2.8541e-08	6.2017e-06	--	sp|Q8K1E3|DLK2_MOUSE Protein delta homolog 2 OS=Mus musculus GN=Dlk2 PE=2 SV=3//1.75075e-138
102095861	1016.5	4231.57	-2.0576	2.9736e-08	6.4082e-06	--	sp|Q2UY11|COSA1_MOUSE Collagen alpha-1(XXVIII) chain OS=Mus musculus GN=Col28a1 PE=2 SV=1//1.5321e-07
102084595	1697.72	406.642	2.0618	3.0485e-08	6.5153e-06	--	sp|Q96I82|KAZD1_HUMAN Kazal-type serine protease inhibitor domain-containing protein 1 OS=Homo sapiens GN=KAZALD1 PE=1 SV=1//6.20544e-138
102086893	373.606	79.2731	2.2366	3.0728e-08	6.5153e-06	--	sp|Q8IVU1|IGDC3_HUMAN Immunoglobulin superfamily DCC subclass member 3 OS=Homo sapiens GN=IGDCC3 PE=2 SV=2//0
102088825	342.892	1393.45	-2.0228	3.1272e-08	6.5687e-06	--	sp|Q3ZBN5|ASPN_BOVIN Asporin OS=Bos taurus GN=ASPN PE=2 SV=1//0
102092730	3679.37	902.863	2.0269	3.148e-08	6.5687e-06	--	sp|Q13884|SNTB1_HUMAN Beta-1-syntrophin OS=Homo sapiens GN=SNTB1 PE=1 SV=3//0
102089184	65.4572	351.602	-2.4253	3.2404e-08	6.7084e-06	--	sp|Q3UNX5|ACSM3_MOUSE Acyl-coenzyme A synthetase ACSM3, mitochondrial OS=Mus musculus GN=Acsm3 PE=1 SV=2//0
Novel01116	174.606	9.37199	4.2196	3.2773e-08	6.7319e-06	-//-	-//-
Novel00457	142.428	21.8489	2.7046	3.4504e-08	7.0325e-06	--	Putative uncharacterized transposon-derived protein ZK1236.4, partial [Columba livia]
102091103	337.041	56.9899	2.5641	3.5649e-08	7.2098e-06	--	sp|Q0V8S9|CNTP5_CHICK Contactin-associated protein-like 5 OS=Gallus gallus GN=CNTNAP5 PE=2 SV=1//0
Novel02753	63.3141	0.785517	6.3327	3.6633e-08	7.3522e-06	--	hypothetical protein A306_06195, partial [Columba livia]
102088286	842.621	3514.36	-2.0603	3.718e-08	7.4055e-06	--	sp|O08600|NUCG_MOUSE Endonuclease G, mitochondrial OS=Mus musculus GN=Endog PE=2 SV=1//1.69348e-73
102095284	238.52	32.5009	2.8756	4.0827e-08	8.0709e-06	--	sp|Q2IAL6|CTHL3_CHICK Cathelicidin-3 OS=Gallus gallus GN=CATHL3 PE=1 SV=1//5.12245e-70
102092330	461.793	101.87	2.1805	4.222e-08	8.284e-06	--	sp|Q9ULZ9|MMP17_HUMAN Matrix metalloproteinase-17 OS=Homo sapiens GN=MMP17 PE=1 SV=4//0
Novel02978	555.205	119.573	2.2151	4.2654e-08	8.3071e-06	--	PREDICTED: microfibrillar-associated protein 2 [Nipponia nippon]
102097522	701.798	161.506	2.1195	4.4187e-08	8.5423e-06	--	sp|Q969G9|NKD1_HUMAN Protein naked cuticle homolog 1 OS=Homo sapiens GN=NKD1 PE=1 SV=1//4.77075e-147
102092493	3926.69	987.367	1.9917	4.4677e-08	8.574e-06	--	sp|Q5ZLP8|IF2B3_CHICK Insulin-like growth factor 2 mRNA-binding protein 3 OS=Gallus gallus GN=IGF2BP3 PE=2 SV=1//0
102094205	4220.65	938.01	2.1698	4.8445e-08	9.2299e-06	--	sp|P07583|LEG4_CHICK Beta-galactoside-binding lectin OS=Gallus gallus PE=1 SV=2//5.64487e-78
102093176	1122.57	4922.01	-2.1324	4.9246e-08	9.3087e-06	--	sp|Q864Z2|RGS5_PIG Regulator of G-protein signaling 5 OS=Sus scrofa GN=RGS5 PE=2 SV=1//4.47184e-86
102098663	323.71	67.2467	2.2672	4.9567e-08	9.3087e-06	--	sp|P24275|AKAP5_BOVIN A-kinase anchor protein 5 OS=Bos taurus GN=AKAP5 PE=2 SV=1//4.24e-18
106145702	98.5553	468.558	-2.2492	5.2712e-08	9.7598e-06	--	sp|Q8N9I5|FADS6_HUMAN Fatty acid desaturase 6 OS=Homo sapiens GN=FADS6 PE=2 SV=2//2.17253e-156
Novel01829	29.027	0.46431	5.9662	5.2396e-08	9.7598e-06	--	hypothetical protein A306_15567 [Columba livia]
102091023	202.788	37.2134	2.4461	5.4904e-08	1.0095e-05	--	sp|Q3UH99|SHSA6_MOUSE Protein shisa-6 homolog OS=Mus musculus GN=Shisa6 PE=1 SV=1//0
102093355	9.43703	136.704	-3.8566	5.6438e-08	1.0305e-05	--	sp|A6NMZ7|CO6A6_HUMAN Collagen alpha-6(VI) chain OS=Homo sapiens GN=COL6A6 PE=1 SV=2//1.79412e-06
102090315	1728.37	410.642	2.0735	5.7874e-08	1.0422e-05	--	sp|Q9Y6N7|ROBO1_HUMAN Roundabout homolog 1 OS=Homo sapiens GN=ROBO1 PE=1 SV=1//0
102094659	213.043	39.6322	2.4264	5.7628e-08	1.0422e-05	--	sp|Q9ERE9|JIP2_MOUSE C-Jun-amino-terminal kinase-interacting protein 2 OS=Mus musculus GN=Mapk8ip2 PE=1 SV=1//6.41943e-16
102095696	1696.65	95.1677	4.1561	5.9212e-08	1.059e-05	--	sp|Q9UKN7|MYO15_HUMAN Unconventional myosin-XV OS=Homo sapiens GN=MYO15A PE=1 SV=2//7.63568e-07
102088866	526.642	55.79	3.2387	6.1102e-08	1.0782e-05	--	sp|O14522|PTPRT_HUMAN Receptor-type tyrosine-protein phosphatase T OS=Homo sapiens GN=PTPRT PE=1 SV=6//0
102093454	2471.36	10085.6	-2.0289	6.0722e-08	1.0782e-05	--	sp|P42026|NDUS7_BOVIN NADH dehydrogenase [ubiquinone] iron-sulfur protein 7, mitochondrial OS=Bos taurus GN=NDUFS7 PE=1 SV=1//5.05087e-51
102087338	8.5717	73.8277	-3.1065	6.4939e-08	1.1382e-05	--	sp|P33145|CADHK_CHICK B-cadherin (Fragment) OS=Gallus gallus GN=K-CAM PE=2 SV=1//2.76666e-89
102093609	8.13608	232.155	-4.8346	6.9342e-08	1.2074e-05	--	sp|Q866T7|CXD2_BOVIN Gap junction delta-2 protein OS=Bos taurus GN=GJD2 PE=2 SV=1//0
102091202	1100.06	258.947	2.0868	7.0019e-08	1.2111e-05	--	sp|Q8CCK0|H2AW_MOUSE Core histone macro-H2A.2 OS=Mus musculus GN=H2afy2 PE=1 SV=3//0
102096449	68.5581	322.272	-2.2329	7.0557e-08	1.2125e-05	--	sp|Q5R8Z4|PAK6_PONAB Serine/threonine-protein kinase PAK 6 OS=Pongo abelii GN=PAK6 PE=2 SV=1//0
102088057	2414.95	9558.1	-1.9847	7.4843e-08	1.2729e-05	--	sp|Q2UY09|COSA1_HUMAN Collagen alpha-1(XXVIII) chain OS=Homo sapiens GN=COL28A1 PE=2 SV=2//5.40224e-101
102093236	1763.45	437.548	2.0109	7.5044e-08	1.2729e-05	--	sp|O93532|K2CO_CHICK Keratin, type II cytoskeletal cochleal OS=Gallus gallus PE=2 SV=1//0
102085080	212.746	842.048	-1.9848	7.6078e-08	1.2822e-05	--	sp|Q5RB83|SERB_PONAB Phosphoserine phosphatase OS=Pongo abelii GN=PSPH PE=2 SV=1//1.09425e-128
102091659	655.492	56.7787	3.5292	8.0082e-08	1.3411e-05	--	sp|Q14168|MPP2_HUMAN MAGUK p55 subfamily member 2 OS=Homo sapiens GN=MPP2 PE=1 SV=3//4.79218e-23
102098999	129.308	20.0032	2.6925	8.1662e-08	1.3589e-05	--	sp|Q6ZNE9|RUFY4_HUMAN RUN and FYVE domain-containing protein 4 OS=Homo sapiens GN=RUFY4 PE=1 SV=2//2.61508e-19
102098670	23.0221	0	Inf	8.3008e-08	1.3726e-05	--	sp|P30372|ACM2_CHICK Muscarinic acetylcholine receptor M2 OS=Gallus gallus GN=CHRM2 PE=3 SV=1//0
102088621	4351.32	1114.6	1.9649	8.9788e-08	1.474e-05	--	sp|Q5REC2|NEC2_PONAB Neuroendocrine convertase 2 OS=Pongo abelii GN=PCSK2 PE=2 SV=1//0
102098846	5513.97	1413.45	1.9639	9.0545e-08	1.474e-05	--	sp|P16067|ANPRB_RAT Atrial natriuretic peptide receptor 2 OS=Rattus norvegicus GN=Npr2 PE=1 SV=1//0
Novel01508	1.57364	98.1605	-5.963	9.0824e-08	1.474e-05	-//-	-//-
Novel00351	15.9517	171.345	-3.4251	9.2567e-08	1.4931e-05	--	PREDICTED: constitutive coactivator of peroxisome proliferator-activated receptor gamma-like isoform X3 [Sus scrofa]
102091504	131.534	20.5326	2.6795	9.4294e-08	1.5117e-05	--	sp|O15394|NCAM2_HUMAN Neural cell adhesion molecule 2 OS=Homo sapiens GN=NCAM2 PE=1 SV=2//0
102087985	693.95	145.651	2.2523	1.0347e-07	1.6257e-05	--	sp|P56722|PTPRN_BOVIN Receptor-type tyrosine-protein phosphatase-like N OS=Bos taurus GN=PTPRN PE=1 SV=1//2.86462e-41
102091750	2198.03	559.822	1.9732	1.0388e-07	1.6257e-05	--	sp|Q9UI17|M2GD_HUMAN Dimethylglycine dehydrogenase, mitochondrial OS=Homo sapiens GN=DMGDH PE=1 SV=2//0
110361511	157.067	27.1883	2.5303	1.032e-07	1.6257e-05	--	-//-
Novel00061	0.367384	82.1228	-7.8043	1.0346e-07	1.6257e-05	--	hypothetical protein N334_03899, partial [Pelecanus crispus]
102095134	47.3013	3.21157	3.8805	1.0826e-07	1.6843e-05	--	sp|P28646|SSR1_RAT Somatostatin receptor type 1 OS=Rattus norvegicus GN=Sstr1 PE=2 SV=1//0
102092208	4724.98	1178.4	2.0035	1.1098e-07	1.7165e-05	--	sp|Q7Z4S6|KI21A_HUMAN Kinesin-like protein KIF21A OS=Homo sapiens GN=KIF21A PE=1 SV=2//0
102094054	332.757	53.6021	2.6341	1.1525e-07	1.7662e-05	--	sp|P23471|PTPRZ_HUMAN Receptor-type tyrosine-protein phosphatase zeta OS=Homo sapiens GN=PTPRZ1 PE=1 SV=4//0
Novel00790	5.24793	62.006	-3.5626	1.1555e-07	1.7662e-05	--	hypothetical protein A306_01511 [Columba livia]
102091139	9652.58	37779.4	-1.9686	1.2161e-07	1.8482e-05	--	sp|Q5ZLN1|PGAM1_CHICK Phosphoglycerate mutase 1 OS=Gallus gallus GN=PGAM1 PE=1 SV=3//1.72933e-144
102091108	2.08428	41.5166	-4.3161	1.3418e-07	2.0159e-05	--	sp|O73700|CAC1D_CHICK Voltage-dependent L-type calcium channel subunit alpha-1D OS=Gallus gallus GN=CACNA1D PE=2 SV=1//0
102097136	257.169	1067.12	-2.0529	1.3377e-07	2.0159e-05	--	sp|Q64287|IRF4_MOUSE Interferon regulatory factor 4 OS=Mus musculus GN=Irf4 PE=1 SV=1//8.05044e-112
102093153	1519.78	6069.55	-1.9977	1.3676e-07	2.043e-05	--	sp|Q1JQE6|NCEH1_BOVIN Neutral cholesterol ester hydrolase 1 OS=Bos taurus GN=NCEH1 PE=2 SV=2//0
102090993	186.489	798.133	-2.0975	1.4363e-07	2.1335e-05	--	sp|Q96L94|SNX22_HUMAN Sorting nexin-22 OS=Homo sapiens GN=SNX22 PE=1 SV=1//1.43609e-49
102094160	128.72	22.2947	2.5295	1.5413e-07	2.2694e-05	--	sp|P0C0L5|CO4B_HUMAN Complement C4-B OS=Homo sapiens GN=C4B PE=1 SV=2//0
Novel02586	5918.15	1586.31	1.8995	1.545e-07	2.2694e-05	--	PREDICTED: SH3KBP1-binding protein 1 [Haliaeetus leucocephalus]
102090425	1083.63	276.41	1.971	1.5723e-07	2.2966e-05	--	sp|O97827|LPHN3_BOVIN Latrophilin-3 OS=Bos taurus GN=LPHN3 PE=2 SV=1//0
102088066	850.559	216.697	1.9727	1.6238e-07	2.3587e-05	--	sp|A6QL63|BTBDB_HUMAN Ankyrin repeat and BTB/POZ domain-containing protein BTBD11 OS=Homo sapiens GN=BTBD11 PE=2 SV=3//0
102085862	554.984	2166.33	-1.9647	1.6452e-07	2.3766e-05	--	sp|P35523|CLCN1_HUMAN Chloride channel protein 1 OS=Homo sapiens GN=CLCN1 PE=1 SV=3//0
110359614	40.4237	1.81391	4.478	1.6542e-07	2.3766e-05	--	-//-
102085671	21275.9	3047	2.8038	1.7746e-07	2.5357e-05	--	sp|P97447|FHL1_MOUSE Four and a half LIM domains protein 1 OS=Mus musculus GN=Fhl1 PE=1 SV=3//1.14182e-143
102093106	12.0865	89.0957	-2.882	1.9019e-07	2.7029e-05	--	sp|P05805|CAC3_BOVIN Proproteinase E OS=Bos taurus PE=1 SV=2//3.32684e-92
102098184	323.995	64.0027	2.3398	1.968e-07	2.7702e-05	--	sp|A8K2U0|A2ML1_HUMAN Alpha-2-macroglobulin-like protein 1 OS=Homo sapiens GN=A2ML1 PE=1 SV=3//0
110366139	293.825	65.4089	2.1674	1.9703e-07	2.7702e-05	--	-//-
110360702	0.585451	412.112	-9.4593	2.0959e-07	2.9312e-05	--	-//-
102098265	1834.75	481.356	1.9304	2.1816e-07	3.0349e-05	--	sp|P79293|MYH7_PIG Myosin-7 OS=Sus scrofa GN=MYH7 PE=2 SV=2//0
102089665	514.561	122.969	2.065	2.3414e-07	3.24e-05	--	sp|P59995|KCND2_RABIT Potassium voltage-gated channel subfamily D member 2 OS=Oryctolagus cuniculus GN=KCND2 PE=2 SV=1//0
102093500	90.853	398.008	-2.1312	2.4102e-07	3.3177e-05	--	sp|Q6AY80|NQO2_RAT Ribosyldihydronicotinamide dehydrogenase [quinone] OS=Rattus norvegicus GN=Nqo2 PE=1 SV=3//8.53332e-129
Novel02475	6321.36	1629.15	1.9561	2.46e-07	3.3686e-05	--	PREDICTED: filamin-A-like, partial [Columba livia]
102089306	3.85468	197.564	-5.6796	2.5648e-07	3.494e-05	--	sp|Q9Y574|ASB4_HUMAN Ankyrin repeat and SOCS box protein 4 OS=Homo sapiens GN=ASB4 PE=2 SV=1//0
102093339	409.516	11.8233	5.1142	2.635e-07	3.5711e-05	--	sp|Q6UXK2|ISLR2_HUMAN Immunoglobulin superfamily containing leucine-rich repeat protein 2 OS=Homo sapiens GN=ISLR2 PE=2 SV=1//0
102083590	373.223	75.1455	2.3123	2.6703e-07	3.6004e-05	--	sp|Q9D7F2|LPD6B_MOUSE Ly6/PLAUR domain-containing protein 6B OS=Mus musculus GN=Lypd6b PE=2 SV=1//1.4316e-73
102096905	46.7444	2.84736	4.0371	2.7827e-07	3.7328e-05	--	sp|Q7Z570|Z804A_HUMAN Zinc finger protein 804A OS=Homo sapiens GN=ZNF804A PE=1 SV=3//0
102092364	20.7403	0	Inf	2.9758e-07	3.9716e-05	--	sp|A2BEA6|ARI3A_DANRE AT-rich interactive domain-containing protein 3A OS=Danio rerio GN=arid3a PE=1 SV=1//5.11016e-153
102083627	4817.16	1115.29	2.1108	3.1332e-07	4.1605e-05	--	sp|Q6AYS5|TMM98_RAT Transmembrane protein 98 OS=Rattus norvegicus GN=Tmem98 PE=2 SV=1//7.19279e-87
Novel00777	7.14148	63.4456	-3.1512	3.184e-07	4.2067e-05	-//-	-//-
106145766	1230.74	4663.84	-1.922	3.3601e-07	4.4171e-05	--	sp|Q9CR21|ACPM_MOUSE Acyl carrier protein, mitochondrial OS=Mus musculus GN=Ndufab1 PE=1 SV=1//3.66984e-46
Novel01637	3951.98	603.094	2.7121	3.4488e-07	4.5113e-05	--	PHD finger protein 11, partial [Columba livia]
102087597	225.263	48.9276	2.2029	3.5505e-07	4.6212e-05	--	sp|P97577|FEZ1_RAT Fasciculation and elongation protein zeta-1 OS=Rattus norvegicus GN=Fez1 PE=1 SV=1//4.73651e-40
102094326	55.7666	4.17035	3.7412	3.5871e-07	4.6459e-05	--	sp|Q58DS4|TM171_BOVIN Transmembrane protein 171 OS=Bos taurus GN=TMEM171 PE=2 SV=1//7.02454e-93
102095701	139.377	566.097	-2.0221	3.6783e-07	4.7407e-05	--	sp|Q9DCM2|GSTK1_MOUSE Glutathione S-transferase kappa 1 OS=Mus musculus GN=Gstk1 PE=1 SV=3//1.51953e-65
102097079	1618.45	6115.3	-1.9178	3.7381e-07	4.7942e-05	--	sp|Q9CPW3|RM54_MOUSE 39S ribosomal protein L54, mitochondrial OS=Mus musculus GN=Mrpl54 PE=2 SV=1//2.99092e-37
102084665	35.5799	1.3755	4.693	3.7699e-07	4.8115e-05	--	sp|Q95JY0|CC067_MACFA Uncharacterized protein C3orf67 homolog OS=Macaca fascicularis GN=QtsA-12457 PE=2 SV=1//1.22033e-171
102091685	2401.65	414.067	2.5361	4.094e-07	5.2e-05	--	sp|P70289|PTPRV_MOUSE Receptor-type tyrosine-protein phosphatase V OS=Mus musculus GN=Ptprv PE=2 SV=1//3.81064e-33
102086209	3335.72	13581.7	-2.0256	4.3351e-07	5.4797e-05	--	sp|Q9YI37|SUCB1_COLLI Succinyl-CoA ligase [ADP-forming] subunit beta, mitochondrial (Fragment) OS=Columba livia GN=SUCLA2 PE=1 SV=1//0
102093338	443.284	12.182	5.1854	4.4965e-07	5.6566e-05	--	sp|Q8QZZ8|RAB38_MOUSE Ras-related protein Rab-38 OS=Mus musculus GN=Rab38 PE=1 SV=1//8.48842e-124
102097499	1144.43	315.046	1.861	4.5452e-07	5.6906e-05	--	sp|Q8R4K8|PAPP1_MOUSE Pappalysin-1 OS=Mus musculus GN=Pappa PE=2 SV=2//0
102096439	213.659	44.1811	2.2738	4.6664e-07	5.8146e-05	--	sp|O15524|SOCS1_HUMAN Suppressor of cytokine signaling 1 OS=Homo sapiens GN=SOCS1 PE=1 SV=1//2.08678e-25
102084988	354.265	79.2471	2.1604	4.739e-07	5.8223e-05	--	sp|Q76BS1|HGF_BOVIN Hepatocyte growth factor OS=Bos taurus GN=HGF PE=2 SV=1//0
102086125	17402.4	4167.13	2.0622	4.7212e-07	5.8223e-05	--	sp|O97561|STC2_MACNE Stanniocalcin-2 OS=Macaca nemestrina GN=STC2 PE=2 SV=1//2.44428e-113
102093000	245.761	920.522	-1.9052	4.7373e-07	5.8223e-05	--	sp|Q9JJZ2|TBA8_MOUSE Tubulin alpha-8 chain OS=Mus musculus GN=Tuba8 PE=1 SV=1//0
102087796	4281.29	1168.01	1.874	4.8619e-07	5.9455e-05	--	sp|P21333|FLNA_HUMAN Filamin-A OS=Homo sapiens GN=FLNA PE=1 SV=4//1.59326e-06
Novel02396	16914.7	73996.2	-2.1292	5.1403e-07	6.2569e-05	--	phosphorylase, partial [Rattus norvegicus]
102087471	1455.14	395.31	1.8801	5.1761e-07	6.2714e-05	--	sp|Q96NE9|FRMD6_HUMAN FERM domain-containing protein 6 OS=Homo sapiens GN=FRMD6 PE=1 SV=1//1.18527e-154
102097649	374.442	1381.1	-1.883	5.5051e-07	6.6394e-05	--	sp|A6QPN6|GILT_BOVIN Gamma-interferon-inducible lysosomal thiol reductase OS=Bos taurus GN=IFI30 PE=2 SV=1//4.43452e-60
102085461	407.857	1528.34	-1.9058	5.6025e-07	6.7006e-05	--	sp|Q5T440|CAF17_HUMAN Putative transferase CAF17, mitochondrial OS=Homo sapiens GN=IBA57 PE=1 SV=1//8.54387e-87
Novel02474	2868.67	783.533	1.8723	5.6067e-07	6.7006e-05	--	PREDICTED: filamin-A-like, partial [Columba livia]
102088266	13485.9	2013.47	2.7437	5.6425e-07	6.7128e-05	--	sp|P35440|TSP2_CHICK Thrombospondin-2 OS=Gallus gallus GN=THBS2 PE=2 SV=1//0
102096105	3644.46	1033.78	1.8178	5.7109e-07	6.7635e-05	--	sp|Q494U1|PKHN1_HUMAN Pleckstrin homology domain-containing family N member 1 OS=Homo sapiens GN=PLEKHN1 PE=1 SV=2//2.42583e-93
102086755	346.036	1311.59	-1.9223	5.9237e-07	6.9841e-05	--	sp|Q5TM64|CF136_MACMU Uncharacterized protein C6orf136 homolog OS=Macaca mulatta PE=4 SV=1//1.2954e-35
102092335	2720.78	766.625	1.8274	6.0743e-07	7.1297e-05	--	sp|O00339|MATN2_HUMAN Matrilin-2 OS=Homo sapiens GN=MATN2 PE=1 SV=4//2.84324e-29
102085200	43.7538	197.236	-2.1724	6.1734e-07	7.1837e-05	--	sp|P40261|NNMT_HUMAN Nicotinamide N-methyltransferase OS=Homo sapiens GN=NNMT PE=1 SV=1//4.65089e-75
102086226	5518.5	1601.89	1.7845	6.175e-07	7.1837e-05	--	sp|Q5ZL95|FA46C_CHICK Protein FAM46C OS=Gallus gallus GN=FAM46C PE=2 SV=1//0
102091831	1771.12	439.375	2.0111	6.2586e-07	7.2489e-05	--	sp|Q5R4A2|2ABB_PONAB Serine/threonine-protein phosphatase 2A 55 kDa regulatory subunit B beta isoform OS=Pongo abelii GN=PPP2R2B PE=2 SV=1//0
110356415	440.607	1649.18	-1.9042	6.3963e-07	7.376e-05	--	sp|A4IFN5|FITM2_BOVIN Fat storage-inducing transmembrane protein 2 OS=Bos taurus GN=FITM2 PE=2 SV=1//1.03123e-70
102085411	654.861	159.85	2.0345	6.7435e-07	7.7424e-05	--	sp|Q8R367|RERG_MOUSE Ras-related and estrogen-regulated growth inhibitor OS=Mus musculus GN=Rerg PE=2 SV=1//3.53679e-129
102098406	254.915	59.2587	2.1049	6.8052e-07	7.7792e-05	--	sp|O57342|MAFA_COTJA Transcription factor MafA OS=Coturnix coturnix japonica GN=MAFA PE=1 SV=1//7.20032e-130
102085146	1868.37	520.971	1.8425	7.0501e-07	8.0243e-05	--	sp|Q5E9W3|PYRD_BOVIN Dihydroorotate dehydrogenase (quinone), mitochondrial OS=Bos taurus GN=DHODH PE=1 SV=1//5.09955e-167
102085676	9929.1	35475.3	-1.8371	7.3424e-07	8.321e-05	--	sp|Q9Y6H1|CHCH2_HUMAN Coiled-coil-helix-coiled-coil-helix domain-containing protein 2 OS=Homo sapiens GN=CHCHD2 PE=1 SV=1//8.95485e-28
102089853	4487.93	1261.99	1.8304	7.5167e-07	8.4784e-05	--	sp|Q9UPS8|ANR26_HUMAN Ankyrin repeat domain-containing protein 26 OS=Homo sapiens GN=ANKRD26 PE=1 SV=3//4.17997e-48
102091175	51.855	222.549	-2.1016	7.5458e-07	8.4784e-05	--	sp|Q9BYX4|IFIH1_HUMAN Interferon-induced helicase C domain-containing protein 1 OS=Homo sapiens GN=IFIH1 PE=1 SV=3//0
102086139	91961.1	330293	-1.8447	7.5961e-07	8.4986e-05	--	sp|Q5ZLC5|ATPB_CHICK ATP synthase subunit beta, mitochondrial OS=Gallus gallus GN=ATP5B PE=1 SV=1//0
102091144	277.391	66.2662	2.0656	7.6654e-07	8.5398e-05	--	sp|Q9NZR1|TMOD2_HUMAN Tropomodulin-2 OS=Homo sapiens GN=TMOD2 PE=1 SV=1//0
102085795	220.18	809.656	-1.8786	7.8225e-07	8.678e-05	--	sp|Q8N264|RHG24_HUMAN Rho GTPase-activating protein 24 OS=Homo sapiens GN=ARHGAP24 PE=1 SV=2//7.53038e-22
102096256	2397.88	656.163	1.8696	7.9473e-07	8.7795e-05	--	sp|Q8N3Z0|PRS35_HUMAN Inactive serine protease 35 OS=Homo sapiens GN=PRSS35 PE=2 SV=2//0
102089945	5.73261	54.7835	-3.2565	8.1093e-07	8.9209e-05	--	sp|Q9Y6Y9|LY96_HUMAN Lymphocyte antigen 96 OS=Homo sapiens GN=LY96 PE=1 SV=2//3.27855e-20
102096209	495.135	117.602	2.0739	8.665e-07	9.4925e-05	--	sp|A0N0X6|LRRN1_BOVIN Leucine-rich repeat neuronal protein 1 OS=Bos taurus GN=LRRN1 PE=3 SV=1//0
102092155	119.129	21.2072	2.4899	9.013e-07	9.8328e-05	--	sp|Q9UBC3|DNM3B_HUMAN DNA (cytosine-5)-methyltransferase 3B OS=Homo sapiens GN=DNMT3B PE=1 SV=1//0
110360266	267.507	11.4002	4.5524	9.0695e-07	9.8535e-05	--	-//-
102089840	18.3463	153.557	-3.0652	9.1669e-07	9.9184e-05	--	sp|Q66J52|S226B_XENLA Solute carrier family 22 member 6-B OS=Xenopus laevis GN=slc22a6-b PE=2 SV=1//0
110363021	99.2462	11.0547	3.1664	9.242e-07	9.9586e-05	--	-//-
102094989	42.7293	273.206	-2.6767	9.4085e-07	0.00010056	--	sp|Q9NZA1|CLIC5_HUMAN Chloride intracellular channel protein 5 OS=Homo sapiens GN=CLIC5 PE=1 SV=3//1.65084e-149
102097562	10788.7	2657.62	2.0213	9.3867e-07	0.00010056	--	sp|Q9Y6M7|S4A7_HUMAN Sodium bicarbonate cotransporter 3 OS=Homo sapiens GN=SLC4A7 PE=1 SV=2//0
102098338	862.87	2979.92	-1.7881	1.0087e-06	0.00010694	--	sp|P51578|P2RX5_RAT P2X purinoceptor 5 OS=Rattus norvegicus GN=P2rx5 PE=2 SV=1//0
Novel01127	92.9839	373.031	-2.0042	1.0058e-06	0.00010694	--	Putative uncharacterized transposon-derived protein ZK1236.4, partial [Columba livia]
Novel02782	5166.72	23887.5	-2.2089	1.0596e-06	0.00011188	--	PREDICTED: glycogen phosphorylase, muscle form-like, partial [Haliaeetus leucocephalus]
102095115	385.274	104.839	1.8777	1.0664e-06	0.00011215	--	sp|Q9W757|SOX10_CHICK Transcription factor SOX-10 OS=Gallus gallus GN=SOX10 PE=2 SV=2//0
102096126	142.366	574.618	-2.013	1.0825e-06	0.00011339	--	sp|Q9I923|RGN_CHICK Regucalcin OS=Gallus gallus GN=RGN PE=2 SV=1//0
102098378	152.495	30.8153	2.307	1.0882e-06	0.00011354	--	sp|Q9Y3R0|GRIP1_HUMAN Glutamate receptor-interacting protein 1 OS=Homo sapiens GN=GRIP1 PE=1 SV=3//6.30548e-146
102094634	8049.93	28363.4	-1.817	1.1142e-06	0.00011579	--	sp|P25708|NDUV1_BOVIN NADH dehydrogenase [ubiquinone] flavoprotein 1, mitochondrial OS=Bos taurus GN=NDUFV1 PE=1 SV=2//2.33864e-138
102093077	4813.16	17940.5	-1.8982	1.1203e-06	0.00011596	--	sp|P00508|AATM_CHICK Aspartate aminotransferase, mitochondrial OS=Gallus gallus GN=GOT2 PE=1 SV=2//0
102098361	213.194	50.7992	2.0693	1.1476e-06	0.00011832	--	sp|Q8QZV4|ST32C_MOUSE Serine/threonine-protein kinase 32C OS=Mus musculus GN=Stk32c PE=2 SV=1//3.21622e-172
102090886	23.963	126.812	-2.4038	1.1584e-06	0.00011897	--	sp|Q6JAM9|TMM35_RAT Transmembrane protein 35 OS=Rattus norvegicus GN=Tmem35 PE=1 SV=1//5.20392e-83
102083480	43.4031	212.058	-2.2886	1.1854e-06	0.00012127	--	sp|P41439|FOLR3_HUMAN Folate receptor gamma OS=Homo sapiens GN=FOLR3 PE=1 SV=1//1.04206e-77
102097295	116.286	22.8816	2.3454	1.2035e-06	0.00012264	--	sp|Q9UPX0|TUTLB_HUMAN Protein turtle homolog B OS=Homo sapiens GN=IGSF9B PE=2 SV=2//0
102088291	25.1015	181.371	-2.8531	1.2492e-06	0.00012681	--	sp|Q9QXT8|CSEN_MOUSE Calsenilin OS=Mus musculus GN=Kcnip3 PE=1 SV=2//1.30662e-55
110364491	49.8472	2.2553	4.4661	1.2722e-06	0.00012865	--	-//-
102090245	685.051	188.44	1.8621	1.3349e-06	0.00013448	--	sp|Q5QGS0|K2022_HUMAN Protein KIAA2022 OS=Homo sapiens GN=KIAA2022 PE=2 SV=1//0
102092658	1910.91	544.213	1.812	1.3614e-06	0.0001361	--	sp|Q96P44|COLA1_HUMAN Collagen alpha-1(XXI) chain OS=Homo sapiens GN=COL21A1 PE=2 SV=1//0
Novel00486	326.363	1196.66	-1.8745	1.3562e-06	0.0001361	-//-	-//-
102089905	459.592	122.423	1.9085	1.3733e-06	0.00013677	--	sp|Q6UPE0|CHDH_RAT Choline dehydrogenase, mitochondrial OS=Rattus norvegicus GN=Chdh PE=1 SV=1//0
102087293	3523.56	12207.6	-1.7927	1.3902e-06	0.00013793	--	sp|Q9YGD2|SUCA_COLLI Succinyl-CoA ligase subunit alpha, mitochondrial (Fragment) OS=Columba livia GN=SUCLG1 PE=1 SV=1//6.70469e-169
110354925	102.193	17.5328	2.5432	1.4127e-06	0.00013964	--	-//-
102096827	1237.04	134.373	3.2026	1.4312e-06	0.00014041	--	sp|P61366|OSTN_HUMAN Osteocrin OS=Homo sapiens GN=OSTN PE=2 SV=1//9.90267e-32
Novel02595	347.409	86.6972	2.0026	1.4292e-06	0.00014041	--	PREDICTED: myosin light chain kinase, smooth muscle-like, partial [Meleagris gallopavo]
110360410	136.876	27.4947	2.3156	1.467e-06	0.00014339	--	-//-
102094137	370.982	1311.83	-1.8222	1.4727e-06	0.00014341	--	sp|Q6AXS9|F101B_RAT Filamin-interacting protein FAM101B OS=Rattus norvegicus GN=Fam101b PE=2 SV=1//1.36234e-76
Novel01309	475.492	9.11485	5.7051	1.4815e-06	0.00014373	--	Putative uncharacterized transposon-derived protein ZK1236.4, partial [Columba livia]
102091149	983.23	3192.83	-1.6992	1.4883e-06	0.00014386	--	sp|P55822|SH3BG_HUMAN SH3 domain-binding glutamic acid-rich protein OS=Homo sapiens GN=SH3BGR PE=2 SV=3//1.95834e-65
102090868	3619.79	12596.8	-1.7991	1.5212e-06	0.0001465	--	sp|Q5ZLR5|UCRI_CHICK Cytochrome b-c1 complex subunit Rieske, mitochondrial OS=Gallus gallus GN=UQCRFS1 PE=1 SV=1//2.68842e-107
102091216	11383	39509.1	-1.7953	1.5408e-06	0.00014785	--	sp|P31800|QCR1_BOVIN Cytochrome b-c1 complex subunit 1, mitochondrial OS=Bos taurus GN=UQCRC1 PE=1 SV=2//0
102087687	3330.61	11338	-1.7673	1.5651e-06	0.00014963	--	sp|Q95L97|S20A2_FELCA Sodium-dependent phosphate transporter 2 OS=Felis catus GN=SLC20A2 PE=1 SV=1//0
102085082	214.192	34.4045	2.6382	1.5878e-06	0.00015079	--	sp|A6QP57|TGM3_BOVIN Protein-glutamine gamma-glutamyltransferase E OS=Bos taurus GN=TGM3 PE=2 SV=1//0
102091014	175.733	638.508	-1.8613	1.5886e-06	0.00015079	--	sp|Q86SG6|NEK8_HUMAN Serine/threonine-protein kinase Nek8 OS=Homo sapiens GN=NEK8 PE=1 SV=1//0
102084485	3903.12	23992.6	-2.6199	1.6364e-06	0.00015476	--	sp|Q863G0|COX8B_ATEBE Cytochrome c oxidase subunit 8B, mitochondrial OS=Ateles belzebuth GN=COX8B PE=3 SV=1//2.712e-11
102087435	857.269	208.031	2.0429	1.6547e-06	0.00015594	--	sp|Q8N2F6|ARM10_HUMAN Armadillo repeat-containing protein 10 OS=Homo sapiens GN=ARMC10 PE=1 SV=1//1.17562e-69
102096078	716.773	90.091	2.9921	1.6796e-06	0.00015771	--	sp|P0C915|OCC1_CHICK Overexpressed in colon carcinoma 1 protein homolog OS=Gallus gallus PE=3 SV=1//1.71843e-17
102092114	908.587	3000.75	-1.7236	1.6982e-06	0.00015889	--	sp|Q9HDD0|HRSL1_HUMAN Phospholipid-metabolizing enzyme A-C1 OS=Homo sapiens GN=HRASLS PE=2 SV=1//7.89914e-69
110359676	110.946	21.6277	2.3589	1.7117e-06	0.00015959	--	-//-
102090115	90.5436	12.5049	2.8561	1.751e-06	0.00016267	--	sp|Q0VD05|CCG3_BOVIN Voltage-dependent calcium channel gamma-3 subunit OS=Bos taurus GN=CACNG3 PE=2 SV=1//8.85655e-132
102089913	2382.6	635.289	1.907	1.8211e-06	0.0001686	--	sp|Q9WTR6|XCT_MOUSE Cystine/glutamate transporter OS=Mus musculus GN=Slc7a11 PE=1 SV=1//7.2316e-158
102096042	19.8694	439.557	-4.4674	1.835e-06	0.00016928	--	sp|Q6DJ00|OSTCN_XENTR Osteocalcin OS=Xenopus tropicalis GN=bglap PE=3 SV=1//1.82875e-07
Novel00476	239.354	57.6279	2.0543	1.9232e-06	0.0001768	-//-	-//-
102094972	402.603	105.587	1.9309	2.0128e-06	0.00018439	--	sp|Q1L6U9|MSMP_HUMAN Prostate-associated microseminoprotein OS=Homo sapiens GN=MSMP PE=1 SV=1//7.38221e-36
102087342	146.159	29.5633	2.3057	2.0315e-06	0.00018546	--	sp|Q701R0|SIAT2_CHICK Beta-galactoside alpha-2,6-sialyltransferase 2 OS=Gallus gallus GN=ST6GAL2 PE=2 SV=1//0
Novel02651	32.9336	214.727	-2.7049	2.0834e-06	0.00018954	--	PREDICTED: basic salivary proline-rich protein 1-like [Ovis aries]
110356657	1515.77	459.106	1.7232	2.1004e-06	0.00019043	--	sp|Q92035|ACES_BUNFA Acetylcholinesterase OS=Bungarus fasciatus GN=ACHE PE=1 SV=2//5.39109e-28
102096636	1016.13	3390.73	-1.7385	2.1349e-06	0.00019289	--	sp|P11055|MYH3_HUMAN Myosin-3 OS=Homo sapiens GN=MYH3 PE=1 SV=3//0
Novel01819	249.595	42.6441	2.5492	2.1617e-06	0.00019464	--	hypothetical protein A306_11114 [Columba livia]
102085136	639.445	2193.22	-1.7782	2.2e-06	0.00019742	--	sp|Q8BZ20|PAR12_MOUSE Poly [ADP-ribose] polymerase 12 OS=Mus musculus GN=Parp12 PE=2 SV=3//3.78147e-50
102094829	7545.75	25056.1	-1.7314	2.2681e-06	0.00020283	--	sp|Q9PW07|LDHA_COLLI L-lactate dehydrogenase A chain OS=Columba livia GN=LDHA PE=2 SV=3//0
102087820	519.287	147.526	1.8156	2.3098e-06	0.00020586	--	sp|Q9HBE1|PATZ1_HUMAN POZ-, AT hook-, and zinc finger-containing protein 1 OS=Homo sapiens GN=PATZ1 PE=1 SV=1//0
102085319	471.765	123.246	1.9365	2.3453e-06	0.00020623	--	sp|Q9BRJ6|CG050_HUMAN Uncharacterized protein C7orf50 OS=Homo sapiens GN=C7orf50 PE=1 SV=1//1.8163e-38
102087373	21660.6	73641.2	-1.7654	2.3289e-06	0.00020623	--	sp|Q99798|ACON_HUMAN Aconitate hydratase, mitochondrial OS=Homo sapiens GN=ACO2 PE=1 SV=2//0
102087972	1720.8	5633.43	-1.7109	2.3451e-06	0.00020623	--	sp|P02717|ACHD_CHICK Acetylcholine receptor subunit delta OS=Gallus gallus GN=CHRND PE=3 SV=1//0
Novel02582	279.372	1002.88	-1.8439	2.3316e-06	0.00020623	--	PREDICTED: keratin-associated protein 10-9-like [Falco cherrug]
102087907	291.017	21.5721	3.7539	2.4155e-06	0.00021104	--	sp|Q5YCC7|TMC3_CHICK Transmembrane channel-like protein 3 OS=Gallus gallus GN=Tmc3 PE=2 SV=1//0
Novel00195	89.0726	2.35321	5.2423	2.4161e-06	0.00021104	-//-	-//-
102085648	762.71	5739.81	-2.9118	2.488e-06	0.0002166	--	sp|P48539|PCP4_HUMAN Purkinje cell protein 4 OS=Homo sapiens GN=PCP4 PE=1 SV=3//7.54879e-31
102088690	309.452	71.7368	2.1089	2.5464e-06	0.00022095	--	sp|P42263|GRIA3_HUMAN Glutamate receptor 3 OS=Homo sapiens GN=GRIA3 PE=1 SV=2//1.33859e-09
102092356	885.397	3442.34	-1.959	2.656e-06	0.00022971	--	sp|Q460N5|PAR14_HUMAN Poly [ADP-ribose] polymerase 14 OS=Homo sapiens GN=PARP14 PE=1 SV=3//0
102097119	58.2162	225.426	-1.9532	2.6776e-06	0.00023082	--	sp|Q28278|PROC_CANFA Vitamin K-dependent protein C OS=Canis familiaris GN=PROC PE=2 SV=2//2.02229e-155
102094290	614.539	149.733	2.0371	2.7084e-06	0.00023271	--	sp|Q9NZ94|NLGN3_HUMAN Neuroligin-3 OS=Homo sapiens GN=NLGN3 PE=1 SV=2//0
102095840	426.873	1399.12	-1.7126	2.7292e-06	0.00023374	--	sp|Q5REZ0|LAPM5_PONAB Lysosomal-associated transmembrane protein 5 OS=Pongo abelii GN=LAPTM5 PE=2 SV=1//5.57455e-85
102084745	115.916	10.87	3.4147	2.7594e-06	0.00023555	--	sp|Q9ULP0|NDRG4_HUMAN Protein NDRG4 OS=Homo sapiens GN=NDRG4 PE=1 SV=2//0
Novel01310	162.406	3.72806	5.445	2.7743e-06	0.00023606	--	Putative uncharacterized transposon-derived protein ZK1236.4, partial [Columba livia]
102096475	33433.8	114196	-1.7721	2.8409e-06	0.00024095	--	sp|O46373|ADT1_RABIT ADP/ATP translocase 1 OS=Oryctolagus cuniculus GN=SLC25A4 PE=2 SV=3//2.06917e-174
102087594	93.0692	12.9758	2.8425	2.9722e-06	0.00025127	--	sp|A8K2U0|A2ML1_HUMAN Alpha-2-macroglobulin-like protein 1 OS=Homo sapiens GN=A2ML1 PE=1 SV=3//2.58203e-88
102093749	221.799	35.4543	2.6452	3.035e-06	0.00025494	--	sp|Q9WU45|CLCN2_CAVPO Chloride channel protein 2 OS=Cavia porcellus GN=CLCN2 PE=2 SV=1//0
110364730	8.8616	183.892	-4.3751	3.0284e-06	0.00025494	--	sp|P42292|CD166_CHICK CD166 antigen OS=Gallus gallus GN=ALCAM PE=1 SV=1//7.16046e-07
102087890	174.303	39.2057	2.1525	3.0826e-06	0.00025811	--	sp|Q7L0Q8|RHOU_HUMAN Rho-related GTP-binding protein RhoU OS=Homo sapiens GN=RHOU PE=1 SV=1//4.71115e-121
102098796	48621.3	14652	1.7305	3.1225e-06	0.00026063	--	sp|P20908|CO5A1_HUMAN Collagen alpha-1(V) chain OS=Homo sapiens GN=COL5A1 PE=1 SV=3//2.02418e-12
102083966	2206.78	659.886	1.7417	3.1991e-06	0.00026534	--	sp|P18302|DREB_CHICK Drebrin OS=Gallus gallus GN=DBN1 PE=2 SV=4//1.40443e-147
102085712	10964.1	36628.1	-1.7402	3.1921e-06	0.00026534	--	sp|P00021|CYC_COLLI Cytochrome c OS=Columba livia GN=CYC PE=1 SV=2//6.18269e-70
102089092	4231.59	13965.6	-1.7226	3.2541e-06	0.00026859	--	sp|P14854|CX6B1_HUMAN Cytochrome c oxidase subunit 6B1 OS=Homo sapiens GN=COX6B1 PE=1 SV=2//9.25185e-23
Novel01644	0	28.5472	#NAME?	3.2588e-06	0.00026859	--	hypothetical protein N327_05625, partial [Fulmarus glacialis]
102092942	346.178	91.5106	1.9195	3.3339e-06	0.00027392	--	sp|Q8IXF0|NPAS3_HUMAN Neuronal PAS domain-containing protein 3 OS=Homo sapiens GN=NPAS3 PE=2 SV=1//0
102087928	779.595	2477.36	-1.668	3.5787e-06	0.00029312	--	sp|Q08E08|SCN4B_BOVIN Sodium channel subunit beta-4 OS=Bos taurus GN=SCN4B PE=2 SV=1//5.55944e-58
102086544	3128.24	9976.08	-1.6731	3.6096e-06	0.00029382	--	sp|P05452|TETN_HUMAN Tetranectin OS=Homo sapiens GN=CLEC3B PE=1 SV=3//2.61668e-90
102089104	909.063	280.526	1.6962	3.608e-06	0.00029382	--	sp|Q9W735|PRM1A_DANRE Prominin-1-A OS=Danio rerio GN=prom1a PE=2 SV=2//0
102092284	1852.38	395.364	2.2281	3.6413e-06	0.00029385	--	sp|Q96JG9|ZN469_HUMAN Zinc finger protein 469 OS=Homo sapiens GN=ZNF469 PE=2 SV=3//1.95749e-11
102098581	164.986	37.8975	2.1222	3.6406e-06	0.00029385	--	sp|P31596|EAA2_RAT Excitatory amino acid transporter 2 OS=Rattus norvegicus GN=Slc1a2 PE=1 SV=2//0
110364501	256.62	68.7209	1.9008	3.6435e-06	0.00029385	--	-//-
102085220	598.327	172.173	1.7971	3.8033e-06	0.0003058	--	sp|O15442|MPPD1_HUMAN Metallophosphoesterase domain-containing protein 1 OS=Homo sapiens GN=MPPED1 PE=2 SV=3//1.42129e-14
102090950	1513.22	467.184	1.6956	3.9957e-06	0.00032029	--	sp|P23668|LEG6_CHICK 16 kDa beta-galactoside-binding lectin OS=Gallus gallus PE=1 SV=1//2.6537e-84
110358028	760.449	216.904	1.8098	4.2101e-06	0.00033645	--	-//-
102084338	482.433	136.245	1.8241	4.2478e-06	0.00033757	--	sp|Q8R066|C1QT4_MOUSE Complement C1q tumor necrosis factor-related protein 4 OS=Mus musculus GN=C1qtnf4 PE=1 SV=1//2.05298e-43
102095844	5092.52	16389	-1.6863	4.2498e-06	0.00033757	--	sp|Q5VXT5|SYPL2_HUMAN Synaptophysin-like protein 2 OS=Homo sapiens GN=SYPL2 PE=2 SV=1//3.32784e-94
110359662	261.809	72.6447	1.8496	4.5767e-06	0.00036244	--	-//-
102089906	5.37405	51.3933	-3.2575	4.6241e-06	0.0003651	--	sp|Q8NHR7|CO043_HUMAN Uncharacterized protein C15orf43 OS=Homo sapiens GN=C15orf43 PE=2 SV=1//2.41417e-74
102099030	1472.38	4659.15	-1.6619	4.6988e-06	0.00036988	--	sp|Q5ZKH0|TF2H5_CHICK General transcription factor IIH subunit 5 OS=Gallus gallus GN=GTF2H5 PE=3 SV=1//4.05297e-40
102087224	4986.23	1394.55	1.8381	4.729e-06	0.00037115	--	sp|P63269|ACTH_RAT Actin, gamma-enteric smooth muscle OS=Rattus norvegicus GN=Actg2 PE=2 SV=1//0
110359155	289.877	80.5953	1.8467	4.8571e-06	0.00038006	--	-//-
102098640	58.1522	7.66498	2.9235	4.891e-06	0.00038159	--	sp|P56975|NRG3_HUMAN Pro-neuregulin-3, membrane-bound isoform OS=Homo sapiens GN=NRG3 PE=1 SV=1//0
102087505	228.714	1057.06	-2.2084	4.9326e-06	0.0003837	--	sp|P0C597|DUPD1_CHICK Dual specificity phosphatase DUPD1 OS=Gallus gallus GN=DUPD1 PE=2 SV=1//4.47251e-138
110363516	55.5577	216.705	-1.9637	4.9792e-06	0.00038618	--	-//-
102088665	12947.5	40521.8	-1.646	5.071e-06	0.00039198	--	sp|Q03669|AT2A2_CHICK Sarcoplasmic/endoplasmic reticulum calcium ATPase 2 OS=Gallus gallus GN=ATP2A2 PE=2 SV=2//0
102093678	55436.6	17968.2	1.6254	5.0838e-06	0.00039198	--	sp|Q02173|MPSF_CHICK M-protein, striated muscle OS=Gallus gallus PE=2 SV=1//0
102084044	0.916806	32.912	-5.1659	5.204e-06	0.00040007	--	sp|A4D2P6|GRD2I_HUMAN Delphilin OS=Homo sapiens GN=GRID2IP PE=3 SV=2//0
102089566	191.759	41.8461	2.1961	5.2255e-06	0.00040055	--	sp|Q9WTW5|S22A3_MOUSE Solute carrier family 22 member 3 OS=Mus musculus GN=Slc22a3 PE=2 SV=1//0
102090866	419.963	3020.95	-2.8467	5.3022e-06	0.00040525	--	sp|Q3SZ10|RL3L_BOVIN 60S ribosomal protein L3-like OS=Bos taurus GN=RPL3L PE=2 SV=3//0
102095276	1860.88	570.505	1.7057	5.3922e-06	0.00041093	--	sp|Q13214|SEM3B_HUMAN Semaphorin-3B OS=Homo sapiens GN=SEMA3B PE=2 SV=1//0
Novel02948	76.8257	9.60137	3.0003	5.4861e-06	0.00041688	--	beta-defensin 1 [Columba livia]
102091288	696.869	2305.78	-1.7263	5.7704e-06	0.00043722	--	sp|Q96EL2|RT24_HUMAN 28S ribosomal protein S24, mitochondrial OS=Homo sapiens GN=MRPS24 PE=1 SV=1//2.1548e-39
106145958	3122.39	986.815	1.6618	5.8249e-06	0.00043949	--	sp|Q99105|MYSU_RABIT Myosin heavy chain, embryonic smooth muscle isoform (Fragment) OS=Oryctolagus cuniculus PE=2 SV=1//9.94166e-67
110360270	63.9751	0	Inf	5.8338e-06	0.00043949	--	-//-
Novel01510	0.363212	31.7672	-6.4506	5.8555e-06	0.00043986	-//-	-//-
Novel01462	3.48663	81.5085	-4.547	6.1577e-06	0.00046049	-//-	-//-
Novel02643	1030.32	3312.95	-1.685	6.1652e-06	0.00046049	--	PREDICTED: ryanodine receptor 1 [Alligator mississippiensis]
102093043	13273.7	41218.1	-1.6347	6.3449e-06	0.00047236	--	sp|P19204|CASQ2_CHICK Calsequestrin-2 OS=Gallus gallus GN=CASQ2 PE=1 SV=1//0
102094693	1652.99	225.143	2.8762	6.3599e-06	0.00047236	--	sp|Q8TDW7|FAT3_HUMAN Protocadherin Fat 3 OS=Homo sapiens GN=FAT3 PE=2 SV=2//0
102090593	99.6807	19.3019	2.3686	6.5274e-06	0.00048343	--	sp|P35227|PCGF2_HUMAN Polycomb group RING finger protein 2 OS=Homo sapiens GN=PCGF2 PE=1 SV=1//6.47252e-78
102087147	22650.1	72736.8	-1.6832	6.7638e-06	0.00049953	--	sp|P80021|ATPA_PIG ATP synthase subunit alpha, mitochondrial OS=Sus scrofa GN=ATP5A1 PE=1 SV=2//0
106145965	1018.39	3274.76	-1.6851	6.8862e-06	0.00050715	--	sp|Q9Z1P6|NDUA7_MOUSE NADH dehydrogenase [ubiquinone] 1 alpha subcomplex subunit 7 OS=Mus musculus GN=Ndufa7 PE=1 SV=3//7.31647e-06
110365836	227.841	59.0063	1.9491	7.0437e-06	0.0005173	--	sp|Q53H47|SETMR_HUMAN Histone-lysine N-methyltransferase SETMAR OS=Homo sapiens GN=SETMAR PE=1 SV=2//2.93429e-38
102085410	52.0046	320.319	-2.6228	7.0993e-06	0.00051993	--	sp|Q5ZKD7|MOV10_CHICK Putative helicase MOV-10 OS=Gallus gallus GN=MOV10 PE=2 SV=1//0
110366165	848.528	160.034	2.4066	7.2173e-06	0.00052711	--	-//-
102094520	1885.17	10845.4	-2.5243	7.2449e-06	0.00052765	--	sp|Q50L44|LIGO1_CHICK Leucine-rich repeat and immunoglobulin-like domain-containing nogo receptor-interacting protein 1 OS=Gallus gallus GN=LINGO1 PE=2 SV=1//0
102097606	648.913	194.292	1.7398	7.5258e-06	0.0005466	--	sp|Q8BP31|RN122_MOUSE RING finger protein 122 OS=Mus musculus GN=Rnf122 PE=2 SV=1//6.88419e-83
102090748	904.44	4313.69	-2.2538	7.5955e-06	0.00055014	--	sp|P08836|FPPS_CHICK Farnesyl pyrophosphate synthase OS=Gallus gallus GN=FDPS PE=1 SV=2//0
Novel01650	124218	41237.6	1.5908	7.6189e-06	0.00055032	--	PREDICTED: myosin heavy chain, skeletal muscle, adult-like [Zonotrichia albicollis]
102093112	1183.24	378.954	1.6427	7.9933e-06	0.00057421	--	sp|Q8CB44|GRAM4_MOUSE GRAM domain-containing protein 4 OS=Mus musculus GN=Gramd4 PE=2 SV=1//0
102093966	8461.27	26810.5	-1.6639	7.9793e-06	0.00057421	--	sp|Q5RC24|QCR7_PONAB Cytochrome b-c1 complex subunit 7 OS=Pongo abelii GN=UQCRB PE=3 SV=3//5.79624e-51
102084827	1588.51	7958.81	-2.3249	8.078e-06	0.00057871	--	-//-
102085871	18401.7	6210.19	1.5671	8.2276e-06	0.00058783	--	sp|Q14031|CO4A6_HUMAN Collagen alpha-6(IV) chain OS=Homo sapiens GN=COL4A6 PE=1 SV=3//6.74271e-06
102084626	297.567	26.9618	3.4642	8.2973e-06	0.00059026	--	sp|Q9UJU2|LEF1_HUMAN Lymphoid enhancer-binding factor 1 OS=Homo sapiens GN=LEF1 PE=1 SV=1//8.17879e-175
102089916	64743.5	20074	1.6894	8.328e-06	0.00059026	--	sp|P15989|CO6A3_CHICK Collagen alpha-3(VI) chain OS=Gallus gallus GN=COL6A3 PE=2 SV=2//0
102097433	45.7377	179.57	-1.9731	8.329e-06	0.00059026	--	sp|P25155|FA10_CHICK Coagulation factor X OS=Gallus gallus GN=F10 PE=1 SV=1//2.58535e-34
110360413	45.8089	5.44586	3.0724	8.632e-06	0.00061009	--	-//-
102088657	1532.7	444.071	1.7872	8.7765e-06	0.0006164	--	sp|Q8HZJ2|PTGES_HORSE Prostaglandin E synthase OS=Equus caballus GN=PTGES PE=2 SV=1//2.99697e-61
102088952	2020.68	6333.71	-1.6482	8.7916e-06	0.0006164	--	sp|P42029|NDUA8_BOVIN NADH dehydrogenase [ubiquinone] 1 alpha subcomplex subunit 8 OS=Bos taurus GN=NDUFA8 PE=1 SV=2//1.80036e-57
102092503	63.8999	7.72904	3.0475	8.7867e-06	0.0006164	--	sp|G7H7V7|TOPZ1_BOVIN Testis- and ovary-specific PAZ domain-containing protein 1 OS=Bos taurus GN=TOPAZ1 PE=2 SV=1//0
102085867	1055.65	3277.56	-1.6345	8.8241e-06	0.00061703	--	sp|Q0IID9|GLPK_BOVIN Glycerol kinase OS=Bos taurus GN=GK PE=2 SV=1//0
102090072	122.618	396.269	-1.6923	8.9058e-06	0.00062109	--	sp|Q60772|CDN2C_MOUSE Cyclin-dependent kinase 4 inhibitor C OS=Mus musculus GN=Cdkn2c PE=2 SV=1//4.16677e-70
102088722	290.071	1106.57	-1.9316	9.0058e-06	0.00062641	--	sp|Q5DU41|LRC8B_MOUSE Volume-regulated anion channel subunit LRRC8B OS=Mus musculus GN=Lrrc8b PE=2 SV=3//0
102097357	9136.62	30711.2	-1.749	9.0482e-06	0.00062769	--	sp|Q8VEM8|MPCP_MOUSE Phosphate carrier protein, mitochondrial OS=Mus musculus GN=Slc25a3 PE=1 SV=1//5.87067e-174
110366021	560.286	168.807	1.7308	9.1098e-06	0.0006303	--	-//-
102092424	12.7989	207.162	-4.0167	9.1552e-06	0.00063178	--	sp|O73925|KCNQ1_SQUAC Potassium voltage-gated channel subfamily KQT member 1 OS=Squalus acanthias GN=KCNQ1 PE=2 SV=1//6.43151e-174
102086738	4382.66	1455.31	1.5905	9.263e-06	0.00063754	--	sp|Q5R1S9|CAF1B_CHICK Chromatin assembly factor 1 subunit B OS=Gallus gallus GN=CHAF1B PE=1 SV=1//0
102086940	4662.82	1457.28	1.6779	9.6624e-06	0.00066124	--	sp|A7MB73|GT253_BOVIN Probable inactive glycosyltransferase 25 family member 3 OS=Bos taurus GN=CERCAM PE=2 SV=1//0
102091197	804.067	2511.22	-1.643	9.6328e-06	0.00066124	--	sp|F1MM41|ZNRF1_BOVIN E3 ubiquitin-protein ligase ZNRF1 OS=Bos taurus GN=ZNRF1 PE=3 SV=2//8.14104e-80
102094856	178.217	47.1881	1.9171	9.6884e-06	0.00066124	--	sp|Q0KK55|VKIND_MOUSE Protein very KIND OS=Mus musculus GN=Kndc1 PE=1 SV=2//5.60836e-55
110364508	145.571	34.3595	2.0829	9.7079e-06	0.00066124	--	-//-
102093907	150.386	490.081	-1.7044	9.8127e-06	0.00066665	--	sp|O15455|TLR3_HUMAN Toll-like receptor 3 OS=Homo sapiens GN=TLR3 PE=1 SV=1//0
102094261	3632.79	1266.08	1.5207	9.974e-06	0.00067587	--	sp|Q16644|MAPK3_HUMAN MAP kinase-activated protein kinase 3 OS=Homo sapiens GN=MAPKAPK3 PE=1 SV=1//0
102090335	210.278	46.3059	2.183	1.0006e-05	0.00067627	--	sp|Q8IZU2|WDR17_HUMAN WD repeat-containing protein 17 OS=Homo sapiens GN=WDR17 PE=2 SV=2//0
102084130	8618.59	26939.1	-1.6442	1.0216e-05	0.00068872	--	sp|Q71S46|AT5G3_RAT ATP synthase F(0) complex subunit C3, mitochondrial OS=Rattus norvegicus GN=Atp5g3 PE=2 SV=1//5.76707e-68
Novel02963	280.818	33.7662	3.056	1.0271e-05	0.00069066	-//-	-//-
102089877	129.399	31.1581	2.0541	1.0425e-05	0.00069919	--	sp|Q9QXY2|SRCN1_RAT SRC kinase signaling inhibitor 1 OS=Rattus norvegicus GN=Srcin1 PE=1 SV=1//4.68473e-08
102083872	530.437	75.5219	2.8122	1.0658e-05	0.00071124	--	sp|P15389|SCN5A_RAT Sodium channel protein type 5 subunit alpha OS=Rattus norvegicus GN=Scn5a PE=2 SV=1//0
110363518	36.8865	155.346	-2.0743	1.0637e-05	0.00071124	--	-//-
110358637	105.842	23.0394	2.1997	1.0703e-05	0.0007124	--	-//-
102089944	201.067	649.451	-1.6915	1.1062e-05	0.00072896	--	sp|Q5JU85|IQEC2_HUMAN IQ motif and SEC7 domain-containing protein 2 OS=Homo sapiens GN=IQSEC2 PE=1 SV=1//0
102095617	911.719	292.191	1.6417	1.1009e-05	0.00072896	--	sp|Q8IUX8|EGFL6_HUMAN Epidermal growth factor-like protein 6 OS=Homo sapiens GN=EGFL6 PE=2 SV=1//1.04611e-44
102098160	4501.03	1518.01	1.5681	1.0989e-05	0.00072896	--	sp|Q9Y6M1|IF2B2_HUMAN Insulin-like growth factor 2 mRNA-binding protein 2 OS=Homo sapiens GN=IGF2BP2 PE=1 SV=2//0
102098825	2.70048	44.606	-4.0459	1.1057e-05	0.00072896	--	sp|Q61010|DTX1_MOUSE E3 ubiquitin-protein ligase DTX1 OS=Mus musculus GN=Dtx1 PE=1 SV=2//0
102090081	3659.38	1233.25	1.5691	1.1348e-05	0.00074226	--	sp|Q14966|ZN638_HUMAN Zinc finger protein 638 OS=Homo sapiens GN=ZNF638 PE=1 SV=2//9.37728e-27
110364254	0.967421	23.2247	-4.5854	1.1349e-05	0.00074226	--	-//-
Novel01091	598.677	9.22172	6.0206	1.1318e-05	0.00074226	-//-	-//-
102092401	11544.8	1302.69	3.1477	1.1433e-05	0.00074588	--	sp|O35413|SRBS2_RAT Sorbin and SH3 domain-containing protein 2 OS=Rattus norvegicus GN=Sorbs2 PE=1 SV=2//3.179e-29
102095294	1581.59	4884.28	-1.6268	1.1617e-05	0.00075606	--	sp|Q8BWM0|PGES2_MOUSE Prostaglandin E synthase 2 OS=Mus musculus GN=Ptges2 PE=1 SV=3//7.35483e-149
102087737	108.74	366.826	-1.7542	1.1677e-05	0.00075808	--	sp|Q86TL2|TM110_HUMAN Transmembrane protein 110 OS=Homo sapiens GN=TMEM110 PE=2 SV=1//3.24857e-77
102095550	6096.72	1930.47	1.6591	1.1956e-05	0.00077428	--	sp|P49746|TSP3_HUMAN Thrombospondin-3 OS=Homo sapiens GN=THBS3 PE=1 SV=1//0
102094807	1079.96	349.03	1.6296	1.212e-05	0.00078293	--	sp|Q8AVH7|EGFL6_XENLA Epidermal growth factor-like protein 6 OS=Xenopus laevis GN=egfl6 PE=2 SV=1//2.60193e-149
102084204	6688.6	23835.8	-1.8334	1.215e-05	0.00078297	--	sp|P35573|GDE_HUMAN Glycogen debranching enzyme OS=Homo sapiens GN=AGL PE=1 SV=3//0
102092158	1911.59	648.826	1.5589	1.2466e-05	0.00080136	--	sp|A7MBJ4|PTPRF_BOVIN Receptor-type tyrosine-protein phosphatase F OS=Bos taurus GN=PTPRF PE=2 SV=1//0
106145637	4.69397	42.4706	-3.1776	1.2516e-05	0.00080262	--	sp|Q5U431|GPR39_MOUSE G-protein coupled receptor 39 OS=Mus musculus GN=Gpr39 PE=2 SV=1//4.22824e-178
Novel02824	3328.03	13371.8	-2.0065	1.2778e-05	0.00081744	--	Beta-enolase [Acanthisitta chloris]
102092985	39.7464	184.085	-2.2115	1.3999e-05	0.00089337	--	sp|P0C1H3|H2B1_CHICK Histone H2B 1/2/3/4/6 OS=Gallus gallus GN=H2B-I PE=1 SV=2//5.13317e-61
102087366	6216.94	2097.74	1.5674	1.408e-05	0.00089633	--	sp|Q61879|MYH10_MOUSE Myosin-10 OS=Mus musculus GN=Myh10 PE=1 SV=2//0
110364285	2501.37	127.831	4.2904	1.4144e-05	0.00089825	--	-//-
110363198	284.953	67.1053	2.0862	1.4249e-05	0.00090273	--	sp|Q9QXL2|KI21A_MOUSE Kinesin-like protein KIF21A OS=Mus musculus GN=Kif21a PE=1 SV=2//6.44317e-82
110356375	96.0234	19.9116	2.2698	1.4458e-05	0.00091379	--	sp|Q9BXS0|COPA1_HUMAN Collagen alpha-1(XXV) chain OS=Homo sapiens GN=COL25A1 PE=1 SV=2//6.0294e-09
Novel00386	40.2738	306.244	-2.9268	1.4597e-05	0.00092036	--	PREDICTED: tropomyosin alpha-3 chain-like, partial [Eurypyga helias]
110357934	51.6927	7.53145	2.779	1.4752e-05	0.00092791	--	-//-
102087109	2760.89	8579.76	-1.6358	1.498e-05	0.00093999	--	sp|P32876|AT5G1_BOVIN ATP synthase F(0) complex subunit C1, mitochondrial OS=Bos taurus GN=ATP5G1 PE=1 SV=1//1.62948e-32
102090281	1322.25	102.896	3.6837	1.5205e-05	0.00095002	--	sp|P08940|MIM1_CHICK Myeloid protein 1 OS=Gallus gallus GN=MIM1 PE=1 SV=2//1.806e-171
Novel02918	94.6579	322.021	-1.7664	1.5212e-05	0.00095002	--	PREDICTED: poly [ADP-ribose] polymerase 14-like [Aquila chrysaetos canadensis]
102085619	75.5659	261.928	-1.7934	1.535e-05	0.00095638	--	sp|P13913|ARY1_CHICK Arylamine N-acetyltransferase, pineal gland isozyme NAT-10 OS=Gallus gallus PE=2 SV=1//0
102098840	4404.22	13301.6	-1.5946	1.572e-05	0.00097712	--	sp|A5PJR4|PURA1_BOVIN Adenylosuccinate synthetase isozyme 1 OS=Bos taurus GN=ADSSL1 PE=2 SV=1//0
110355457	187.814	12.8981	3.8641	1.577e-05	0.00097787	--	-//-
102097115	1140.51	378.483	1.5914	1.5893e-05	0.00098322	--	sp|Q2YDG0|GPC5C_BOVIN G-protein coupled receptor family C group 5 member C OS=Bos taurus GN=GPRC5C PE=2 SV=2//8.70943e-169
102098202	130.393	418.094	-1.681	1.6458e-05	0.0010158	--	sp|Q59EK9|RUN3A_HUMAN RUN domain-containing protein 3A OS=Homo sapiens GN=RUNDC3A PE=1 SV=2//0
102086022	172.973	45.7012	1.9202	1.6559e-05	0.0010196	--	sp|Q95JW3|DEPD7_MACFA DEP domain-containing protein 7 OS=Macaca fascicularis GN=DEPDC7 PE=2 SV=1//0
102088042	5322.66	739.696	2.8471	1.6877e-05	0.0010343	--	sp|A4UZ23|FIBIN_HORSE Fin bud initiation factor homolog OS=Equus caballus GN=FIBIN PE=2 SV=1//1.92105e-41
102092500	9003.79	26816	-1.5745	1.6856e-05	0.0010343	--	sp|P00548|KPYM_CHICK Pyruvate kinase PKM OS=Gallus gallus GN=PKM PE=2 SV=2//0
110362651	81.2214	277.277	-1.7714	1.7625e-05	0.0010777	--	-//-
102087844	2425.13	810.638	1.5809	1.7839e-05	0.0010882	--	sp|Q92832|NELL1_HUMAN Protein kinase C-binding protein NELL1 OS=Homo sapiens GN=NELL1 PE=1 SV=4//0
102085350	47.3759	2.90428	4.0279	1.8026e-05	0.0010971	--	sp|Q810B8|SLIK4_MOUSE SLIT and NTRK-like protein 4 OS=Mus musculus GN=Slitrk4 PE=2 SV=2//0
102089549	109.455	6.32749	4.1126	1.822e-05	0.0011038	--	sp|Q08629|TICN1_HUMAN Testican-1 OS=Homo sapiens GN=SPOCK1 PE=1 SV=1//0
110361701	54.0477	7.75965	2.8002	1.8199e-05	0.0011038	--	-//-
102094883	18.2042	154.898	-3.089	1.8344e-05	0.0011062	--	sp|Q01066|PDE1B_RAT Calcium/calmodulin-dependent 3&apos;,5&apos;-cyclic nucleotide phosphodiesterase 1B OS=Rattus norvegicus GN=Pde1b PE=2 SV=1//0
110362898	78.5791	13.7615	2.5135	1.8302e-05	0.0011062	--	sp|P06311|KV311_HUMAN Ig kappa chain V-III region IARC/BL41 OS=Homo sapiens PE=4 SV=1//1.857e-08
Novel02913	5120.8	15307.5	-1.5798	1.8397e-05	0.0011069	--	PREDICTED: cytochrome c oxidase subunit 6B1-like, partial [Columba livia]
102098973	3.42408	99.3904	-4.8593	1.8803e-05	0.0011261	--	sp|Q6BEG6|GHRL_FELCA Appetite-regulating hormone OS=Felis catus GN=GHRL PE=1 SV=1//2.35267e-19
Novel00568	543.915	133.325	2.0284	1.8771e-05	0.0011261	-//-	-//-
102084356	3181.69	9512.25	-1.58	1.8848e-05	0.0011263	--	sp|Q02367|NDUB6_BOVIN NADH dehydrogenase [ubiquinone] 1 beta subcomplex subunit 6 OS=Bos taurus GN=NDUFB6 PE=1 SV=2//1.66618e-33
102095955	5850.9	17043.7	-1.5425	1.9074e-05	0.0011372	--	sp|Q5ZMR3|PCMD1_CHICK Protein-L-isoaspartate O-methyltransferase domain-containing protein 1 OS=Gallus gallus GN=PCMTD1 PE=2 SV=1//0
102092634	148.302	34.7165	2.0948	1.9239e-05	0.0011444	--	sp|Q5IS50|DPP6_PANTR Dipeptidyl aminopeptidase-like protein 6 OS=Pan troglodytes GN=DPP6 PE=2 SV=1//0
102092198	477.428	1796.51	-1.9118	1.9346e-05	0.0011482	--	sp|Q91WB2|PPAC3_MOUSE Probable lipid phosphate phosphatase PPAPDC3 OS=Mus musculus GN=Ppapdc3 PE=1 SV=1//1.11823e-151
102091570	1379.91	4091.14	-1.5679	1.948e-05	0.0011523	--	sp|Q5R7H1|CACO2_PONAB Calcium-binding and coiled-coil domain-containing protein 2 OS=Pongo abelii GN=CALCOCO2 PE=2 SV=1//1.38646e-106
110361881	96.0669	4.28118	4.488	1.9502e-05	0.0011523	--	-//-
102088672	1015.06	3728.22	-1.8769	1.9817e-05	0.0011682	--	sp|P41232|P2RY2_RAT P2Y purinoceptor 2 OS=Rattus norvegicus GN=P2ry2 PE=2 SV=2//1.72971e-117
Novel02995	431.913	135.812	1.6691	2.0357e-05	0.0011974	-//-	-//-
102087465	11292.6	2308.61	2.2903	2.1021e-05	0.0012336	--	sp|P32018|COEA1_CHICK Collagen alpha-1(XIV) chain OS=Gallus gallus GN=COL14A1 PE=1 SV=2//5.13012e-43
102093867	2728.51	8221.69	-1.5913	2.1107e-05	0.001236	--	sp|B6ISX8|NUOD_RHOCS NADH-quinone oxidoreductase subunit D OS=Rhodospirillum centenum (strain ATCC 51521 / SW) GN=nuoD PE=3 SV=1//1.82799e-59
102084195	535.315	167.572	1.6756	2.1414e-05	0.0012483	--	sp|Q9NS40|KCNH7_HUMAN Potassium voltage-gated channel subfamily H member 7 OS=Homo sapiens GN=KCNH7 PE=2 SV=2//0
Novel00218	2.17927	79.9363	-5.1969	2.1404e-05	0.0012483	-//-	-//-
102090996	5715.59	1990.31	1.5219	2.1615e-05	0.0012573	--	sp|P48061|SDF1_HUMAN Stromal cell-derived factor 1 OS=Homo sapiens GN=CXCL12 PE=1 SV=1//5.62124e-35
102086678	425.486	1256.96	-1.5628	2.1829e-05	0.0012669	--	sp|Q9H0J9|PAR12_HUMAN Poly [ADP-ribose] polymerase 12 OS=Homo sapiens GN=PARP12 PE=1 SV=1//7.98983e-170
102086910	5752.51	17087.8	-1.5707	2.2214e-05	0.0012865	--	sp|Q5ZK43|TM38A_CHICK Trimeric intracellular cation channel type A OS=Gallus gallus GN=TMEM38A PE=2 SV=1//2.07518e-139
110362707	168.248	28.8451	2.5442	2.2346e-05	0.0012913	--	-//-
102094888	113.642	378.351	-1.7352	2.346e-05	0.0013497	--	sp|Q9NYS0|KBRS1_HUMAN NF-kappa-B inhibitor-interacting Ras-like protein 1 OS=Homo sapiens GN=NKIRAS1 PE=1 SV=1//8.7609e-103
102095357	15.6053	75.264	-2.2699	2.343e-05	0.0013497	--	sp|Q13277|STX3_HUMAN Syntaxin-3 OS=Homo sapiens GN=STX3 PE=1 SV=3//9.02043e-151
102084002	25.9612	1.43515	4.1771	2.394e-05	0.0013741	--	sp|Q8N2E2|VWDE_HUMAN von Willebrand factor D and EGF domain-containing protein OS=Homo sapiens GN=VWDE PE=2 SV=4//3.03695e-47
110358395	58.3823	9.84589	2.5679	2.3989e-05	0.0013741	--	-//-
102085206	114.426	388.634	-1.764	2.4254e-05	0.0013863	--	sp|Q9NUB1|ACS2L_HUMAN Acetyl-coenzyme A synthetase 2-like, mitochondrial OS=Homo sapiens GN=ACSS1 PE=1 SV=2//0
Novel00603	137.414	495.252	-1.8496	2.6325e-05	0.0015014	--	Mitochondrial 18 kDa protein, partial [Columba livia]
110357042	2.07524	28.9542	-3.8024	2.6872e-05	0.0015293	--	-//-
102097858	4971.51	1710.67	1.5391	2.7047e-05	0.0015359	--	sp|Q923P0|COKA1_MOUSE Collagen alpha-1(XX) chain OS=Mus musculus GN=Col20a1 PE=2 SV=3//7.84031e-29
110361886	21.682	0.21845	6.6331	2.7285e-05	0.001546	--	-//-
102097617	197.64	46.6704	2.0823	2.7497e-05	0.0015548	--	sp|K9JA28|INLR1_CHICK Interferon lambda receptor 1 OS=Gallus gallus GN=IFNLR1 PE=2 SV=1//0
102089864	288.663	90.0937	1.6799	2.7708e-05	0.0015633	--	sp|P0C7U0|ELFN1_HUMAN Protein ELFN1 OS=Homo sapiens GN=ELFN1 PE=1 SV=2//0
102094365	81.148	11.7048	2.7935	2.8248e-05	0.0015904	--	sp|Q8BJ42|DLGP2_MOUSE Disks large-associated protein 2 OS=Mus musculus GN=Dlgap2 PE=1 SV=2//0
102089076	533.745	172.615	1.6286	2.8435e-05	0.0015974	--	sp|O95803|NDST3_HUMAN Bifunctional heparan sulfate N-deacetylase/N-sulfotransferase 3 OS=Homo sapiens GN=NDST3 PE=2 SV=1//0
102092699	395.094	123.735	1.6749	2.8883e-05	0.0016192	--	sp|O43903|GAS2_HUMAN Growth arrest-specific protein 2 OS=Homo sapiens GN=GAS2 PE=1 SV=1//2.06045e-121
102086301	807.271	2291.41	-1.5051	2.9034e-05	0.0016207	--	sp|Q64GL0|EVL_XENLA Ena/VASP-like protein OS=Xenopus laevis GN=evl PE=2 SV=1//1.78899e-178
110366235	295.908	69.7784	2.0843	2.9001e-05	0.0016207	--	-//-
102083664	471.506	155.897	1.5967	3.1232e-05	0.0017397	--	sp|O88658|KIF1B_RAT Kinesin-like protein KIF1B OS=Rattus norvegicus GN=Kif1b PE=1 SV=2//0
Novel00758	100.381	24.8575	2.0137	3.1767e-05	0.0017658	-//-	-//-
102097520	1301.46	441	1.5613	3.2027e-05	0.0017765	--	sp|P14778|IL1R1_HUMAN Interleukin-1 receptor type 1 OS=Homo sapiens GN=IL1R1 PE=1 SV=1//1.50394e-147
102084753	5368.11	15361.9	-1.5169	3.2108e-05	0.0017773	--	sp|P06744|G6PI_HUMAN Glucose-6-phosphate isomerase OS=Homo sapiens GN=GPI PE=1 SV=4//0
102083502	5663.05	1802.94	1.6512	3.3315e-05	0.0018363	--	sp|O46606|DDHD1_BOVIN Phospholipase DDHD1 OS=Bos taurus GN=DDHD1 PE=1 SV=1//0
102092413	12956.9	3671.19	1.8194	3.331e-05	0.0018363	--	sp|O11780|BGH3_PIG Transforming growth factor-beta-induced protein ig-h3 OS=Sus scrofa GN=TGFBI PE=1 SV=1//0
102095401	278.552	834.828	-1.5835	3.3609e-05	0.0018486	--	sp|Q9CX19|F162B_MOUSE Protein FAM162B OS=Mus musculus GN=Fam162b PE=2 SV=1//9.77761e-41
102099049	832.288	2377.71	-1.5144	3.3707e-05	0.0018502	--	-//-
102090756	67515.6	17297.9	1.9646	3.4101e-05	0.001864	--	sp|Q00872|MYPC1_HUMAN Myosin-binding protein C, slow-type OS=Homo sapiens GN=MYBPC1 PE=1 SV=2//0
Novel02919	313.75	1037.03	-1.7248	3.4083e-05	0.001864	--	PREDICTED: ryanodine receptor 1 [Alligator mississippiensis]
102098807	48.1067	344.551	-2.8404	3.4173e-05	0.0018641	--	sp|Q9TVC8|HB21_BOVIN BoLa class II histocompatibility antigen, DQB*0101 beta chain OS=Bos taurus GN=BoLA-DQB PE=2 SV=1//3.86717e-35
102090860	11420.2	33051	-1.5331	3.4495e-05	0.0018777	--	sp|Q5RFH9|AT5F1_PONAB ATP synthase F(0) complex subunit B1, mitochondrial OS=Pongo abelii GN=ATP5F1 PE=2 SV=1//1.35662e-95
110364517	122.816	31.4962	1.9632	3.4991e-05	0.0019008	--	-//-
102090670	13918.4	556.593	4.6442	3.5637e-05	0.0019261	--	sp|O12985|HBAD_COLLI Hemoglobin subunit alpha-D OS=Columba livia GN=HBAD PE=2 SV=1//1.1781e-100
102094088	30.9596	123.944	-2.0012	3.575e-05	0.0019261	--	sp|Q5RCP8|H2B2E_PONAB Histone H2B type 2-E OS=Pongo abelii GN=HIST2H2BE PE=2 SV=3//1.11101e-59
102098190	7144.57	21236.8	-1.5716	3.5723e-05	0.0019261	--	sp|P13538|MYSS_CHICK Myosin heavy chain, skeletal muscle, adult OS=Gallus gallus PE=1 SV=4//0
Novel01880	346.934	1036.29	-1.5787	3.5747e-05	0.0019261	--	hypothetical protein Anapl_05898 [Anas platyrhynchos]
102095567	1410.01	8738.73	-2.6317	3.6096e-05	0.0019408	--	sp|P04233|HG2A_HUMAN HLA class II histocompatibility antigen gamma chain OS=Homo sapiens GN=CD74 PE=1 SV=3//1.50353e-74
102085380	1548.89	4406.3	-1.5083	3.6729e-05	0.0019688	--	sp|Q16816|PHKG1_HUMAN Phosphorylase b kinase gamma catalytic chain, skeletal muscle/heart isoform OS=Homo sapiens GN=PHKG1 PE=2 SV=3//0
102086183	66.3086	224.474	-1.7593	3.6768e-05	0.0019688	--	sp|P06684|CO5_MOUSE Complement C5 OS=Mus musculus GN=C5 PE=1 SV=2//0
102087292	1655.26	572.464	1.5318	3.6961e-05	0.0019751	--	sp|P54833|ADRB2_CANFA Beta-2 adrenergic receptor OS=Canis familiaris GN=ADRB2 PE=2 SV=1//0
102084426	3053.27	1131.3	1.4324	3.7065e-05	0.0019767	--	sp|P54922|ADPRH_HUMAN [Protein ADP-ribosylarginine] hydrolase OS=Homo sapiens GN=ADPRH PE=1 SV=1//9.91262e-94
102094028	3584.1	10342.5	-1.5289	3.7862e-05	0.0020151	--	sp|Q02372|NDUB8_BOVIN NADH dehydrogenase [ubiquinone] 1 beta subcomplex subunit 8, mitochondrial OS=Bos taurus GN=NDUFB8 PE=1 SV=1//5.94974e-82
102095404	316.695	101.553	1.6409	3.8001e-05	0.0020184	--	sp|A4IJ05|SYT17_XENTR Synaptotagmin-17 OS=Xenopus tropicalis GN=syt17 PE=2 SV=1//0
102096456	532.222	111.483	2.2552	3.8115e-05	0.0020204	--	sp|Q9UM73|ALK_HUMAN ALK tyrosine kinase receptor OS=Homo sapiens GN=ALK PE=1 SV=3//0
102087989	310.87	96.0815	1.694	3.8566e-05	0.002032	--	sp|Q3KTM2|GDPD5_CHICK Glycerophosphodiester phosphodiesterase domain-containing protein 5 OS=Gallus gallus GN=GDPD5 PE=1 SV=1//0
102089650	22.9912	141.856	-2.6253	3.8422e-05	0.002032	--	sp|Q6NYN7|S22A6_DANRE Solute carrier family 22 member 6 OS=Danio rerio GN=slc22a6 PE=2 SV=1//9.91848e-29
102097467	1373.32	3964.52	-1.5295	3.8499e-05	0.002032	--	sp|Q460N5|PAR14_HUMAN Poly [ADP-ribose] polymerase 14 OS=Homo sapiens GN=PARP14 PE=1 SV=3//8.77161e-136
102089430	3389.06	9877.97	-1.5433	3.8692e-05	0.0020346	--	sp|P10515|ODP2_HUMAN Dihydrolipoyllysine-residue acetyltransferase component of pyruvate dehydrogenase complex, mitochondrial OS=Homo sapiens GN=DLAT PE=1 SV=3//1.08735e-30
102094985	88.498	298.25	-1.7528	3.9504e-05	0.0020731	--	sp|Q9HC78|ZBT20_HUMAN Zinc finger and BTB domain-containing protein 20 OS=Homo sapiens GN=ZBTB20 PE=1 SV=3//0
102089773	3693.3	10710.8	-1.5361	3.9645e-05	0.0020764	--	sp|Q9DCS9|NDUBA_MOUSE NADH dehydrogenase [ubiquinone] 1 beta subcomplex subunit 10 OS=Mus musculus GN=Ndufb10 PE=1 SV=3//2.47052e-55
102089147	10804.8	3957.59	1.449	3.9904e-05	0.0020858	--	sp|Q9JHW9|AL1A3_MOUSE Aldehyde dehydrogenase family 1 member A3 OS=Mus musculus GN=Aldh1a3 PE=2 SV=1//0
102093733	6664.84	1739.52	1.9379	4.0074e-05	0.0020905	--	sp|Q6DFF9|MABP1_XENLA Mitogen-activated protein kinase-binding protein 1 OS=Xenopus laevis GN=mapkbp1 PE=2 SV=1//0
102084905	3659.95	1320.53	1.4707	4.0767e-05	0.0021225	--	sp|Q9WTS6|TEN3_MOUSE Teneurin-3 OS=Mus musculus GN=Tenm3 PE=1 SV=1//0
Novel00957	13.9632	0	Inf	4.109e-05	0.002135	--	PREDICTED: protein FAM150A [Apaloderma vittatum]
102095030	529.455	169.999	1.639	4.1735e-05	0.0021576	--	sp|Q8CI59|STEA3_MOUSE Metalloreductase STEAP3 OS=Mus musculus GN=Steap3 PE=1 SV=1//0
102095246	19.3681	130.651	-2.754	4.1845e-05	0.0021576	--	sp|O15943|CADN_DROME Neural-cadherin OS=Drosophila melanogaster GN=CadN PE=1 SV=2//1.1676e-20
110359647	70.4947	242.358	-1.7816	4.1724e-05	0.0021576	--	-//-
Novel01872	1385.17	71.5293	4.2754	4.1852e-05	0.0021576	--	reverse transcriptase, partial [Gallus gallus]
102086279	23.4104	113.622	-2.279	4.1975e-05	0.0021584	--	sp|Q6UWJ8|C16L2_HUMAN CD164 sialomucin-like 2 protein OS=Homo sapiens GN=CD164L2 PE=1 SV=2//4.37194e-30
102091201	67.2238	2.81995	4.5752	4.2032e-05	0.0021584	--	sp|Q03044|A1AT_DIDVI Alpha-1-antiproteinase OS=Didelphis virginiana PE=1 SV=1//1.59855e-105
102093183	3843.7	1342.99	1.5171	4.299e-05	0.0022033	--	sp|A9YUB1|CHRD1_PIG Cysteine and histidine-rich domain-containing protein 1 OS=Sus scrofa GN=CHORDC1 PE=2 SV=1//3.41722e-131
102094565	2844.63	896.684	1.6656	4.3357e-05	0.0022178	--	sp|O75600|KBL_HUMAN 2-amino-3-ketobutyrate coenzyme A ligase, mitochondrial OS=Homo sapiens GN=GCAT PE=1 SV=1//0
102085348	5793.29	16277.5	-1.4904	4.4056e-05	0.0022492	--	sp|P00548|KPYM_CHICK Pyruvate kinase PKM OS=Gallus gallus GN=PKM PE=2 SV=2//1.29283e-90
102090010	2680.47	964.536	1.4746	4.4626e-05	0.0022738	--	sp|Q1LZB9|FSTL3_BOVIN Follistatin-related protein 3 OS=Bos taurus GN=FSTL3 PE=2 SV=1//8.86002e-109
102084068	4385.04	12531.2	-1.5149	4.4872e-05	0.0022785	--	sp|Q9D6R2|IDH3A_MOUSE Isocitrate dehydrogenase [NAD] subunit alpha, mitochondrial OS=Mus musculus GN=Idh3a PE=1 SV=1//0
102086240	66.197	234.515	-1.8248	4.4891e-05	0.0022785	--	sp|Q9HBB8|CDHR5_HUMAN Cadherin-related family member 5 OS=Homo sapiens GN=CDHR5 PE=1 SV=3//1.29757e-64
110357952	119.151	31.4723	1.9206	4.6427e-05	0.0023519	--	-//-
102096522	8608.86	3163.32	1.4444	4.6667e-05	0.0023595	--	sp|Q5ZKP6|ADA_CHICK Adenosine deaminase OS=Gallus gallus GN=ADA PE=2 SV=1//0
102084762	305.989	97.2928	1.6531	4.754e-05	0.0023945	--	sp|Q5ZHW7|F206A_CHICK Protein Simiate OS=Gallus gallus GN=FAM206A PE=2 SV=1//6.8166e-78
102087333	834.15	295.733	1.496	4.749e-05	0.0023945	--	sp|Q86Y22|CONA1_HUMAN Collagen alpha-1(XXIII) chain OS=Homo sapiens GN=COL23A1 PE=1 SV=1//3.56823e-08
102088033	7296.67	2646.45	1.4632	4.792e-05	0.002409	--	sp|Q96MM6|HS12B_HUMAN Heat shock 70 kDa protein 12B OS=Homo sapiens GN=HSPA12B PE=1 SV=2//9.19328e-35
102096345	649.673	1853.58	-1.5125	4.9254e-05	0.0024713	--	sp|Q2KHW5|ACBG1_BOVIN Long-chain-fatty-acid--CoA ligase ACSBG1 OS=Bos taurus GN=ACSBG1 PE=2 SV=1//0
102085104	52.2342	9.0141	2.5347	4.9896e-05	0.0024988	--	sp|Q9DAK2|PACRG_MOUSE Parkin coregulated gene protein homolog OS=Mus musculus GN=Pacrg PE=1 SV=1//3.25981e-130
102084605	6076.64	2221.29	1.4519	5.0645e-05	0.0025198	--	sp|Q7T2H2|FGRL1_CHICK Fibroblast growth factor receptor-like 1 OS=Gallus gallus GN=FGFRL1 PE=1 SV=1//0
102088232	6351.27	18049.4	-1.5068	5.0631e-05	0.0025198	--	sp|Q53CF9|COX7C_SAISC Cytochrome c oxidase subunit 7C, mitochondrial OS=Saimiri sciureus GN=COX7C PE=3 SV=1//1.66398e-31
102090375	1.4321	22.6148	-3.9811	5.0522e-05	0.0025198	--	sp|P43679|ACHB3_CHICK Neuronal acetylcholine receptor subunit beta-3 OS=Gallus gallus GN=CHRNB3 PE=2 SV=2//3.47437e-20
102096687	328.7	26.0607	3.6568	5.0794e-05	0.0025198	--	sp|Q16790|CAH9_HUMAN Carbonic anhydrase 9 OS=Homo sapiens GN=CA9 PE=1 SV=2//4.27146e-84
102097948	43.7521	462.182	-3.401	5.0747e-05	0.0025198	--	sp|P46058|EDSP_CYNPY Epidermal differentiation-specific protein OS=Cynops pyrrhogaster PE=2 SV=1//6.72291e-91
102084668	269.237	81.5317	1.7234	5.1921e-05	0.002566	--	sp|Q8NDV1|SIA7C_HUMAN Alpha-N-acetylgalactosaminide alpha-2,6-sialyltransferase 3 OS=Homo sapiens GN=ST6GALNAC3 PE=2 SV=1//5.05956e-180
Novel01532	139.39	550.998	-1.9829	5.1903e-05	0.002566	-//-	-//-
102088113	9858.33	27553.8	-1.4828	5.2305e-05	0.0025801	--	sp|P05631|ATPG_BOVIN ATP synthase subunit gamma, mitochondrial OS=Bos taurus GN=ATP5C1 PE=1 SV=3//0
102089163	289.322	48.9028	2.5647	5.2507e-05	0.0025852	--	sp|P09482|ACHA4_CHICK Neuronal acetylcholine receptor subunit alpha-4 OS=Gallus gallus GN=CHRNA4 PE=1 SV=1//0
102084942	4152.15	14263.3	-1.7804	5.4278e-05	0.0026674	--	sp|P15979|HA1F_CHICK Class I histocompatibility antigen, F10 alpha chain OS=Gallus gallus PE=2 SV=1//1.6856e-75
102094638	1015.24	353.511	1.522	5.4549e-05	0.0026757	--	sp|Q91V88|NPNT_MOUSE Nephronectin OS=Mus musculus GN=Npnt PE=1 SV=1//3.37354e-82
Novel02411	1140.16	3199.38	-1.4886	5.4957e-05	0.0026907	--	PREDICTED: ATP synthase F(0) complex subunit C3, mitochondrial-like [Nipponia nippon]
Novel02833	594.551	2152.21	-1.8559	5.5261e-05	0.0027006	--	ryanodine receptor 1 (skeletal) [Meleagris gallopavo]>gi|163961395|gb|ABY50125.1| skeletal muscle ryanodine receptor isoform alpha [Meleagris gallopavo]
Novel02450	827.484	231.692	1.8365	5.5721e-05	0.002718	--	hypothetical protein A306_00949 [Columba livia]
102098410	12708.3	35750.5	-1.4922	5.6786e-05	0.0027649	--	sp|P13073|COX41_HUMAN Cytochrome c oxidase subunit 4 isoform 1, mitochondrial OS=Homo sapiens GN=COX4I1 PE=1 SV=1//2.01762e-73
102084950	238.769	74.6299	1.6778	5.8747e-05	0.0028507	--	sp|P52926|HMGA2_HUMAN High mobility group protein HMGI-C OS=Homo sapiens GN=HMGA2 PE=1 SV=1//9.95904e-22
102092034	37.601	1.59329	4.5607	5.8766e-05	0.0028507	--	sp|P25429|BDNF_CHICK Brain-derived neurotrophic factor OS=Gallus gallus GN=BDNF PE=2 SV=2//2.73897e-168
102091669	7739.76	21758.9	-1.4912	5.9494e-05	0.0028807	--	sp|Q9CPQ1|COX6C_MOUSE Cytochrome c oxidase subunit 6C OS=Mus musculus GN=Cox6c PE=1 SV=3//5.09754e-34
102089679	210.022	612.001	-1.543	6.1935e-05	0.0029886	--	sp|Q9DGD1|MGT4C_CHICK Alpha-1,3-mannosyl-glycoprotein 4-beta-N-acetylglucosaminyltransferase C OS=Gallus gallus GN=MGAT4C PE=1 SV=1//0
102098452	627.647	1730.32	-1.463	6.1949e-05	0.0029886	--	-//-
102096879	1805.49	644.759	1.4856	6.2286e-05	0.0029993	--	sp|Q9BWV1|BOC_HUMAN Brother of CDO OS=Homo sapiens GN=BOC PE=1 SV=1//0
110364005	214.134	64.1109	1.7399	6.2983e-05	0.0030273	--	-//-
102087026	5389.01	14892.8	-1.4665	6.3713e-05	0.0030568	--	sp|P11179|ODO2_BOVIN Dihydrolipoyllysine-residue succinyltransferase component of 2-oxoglutarate dehydrogenase complex, mitochondrial OS=Bos taurus GN=DLST PE=1 SV=2//0
102094206	435.348	147.151	1.5649	6.4124e-05	0.0030709	--	-//-
102098177	943.685	341.809	1.4651	6.4349e-05	0.0030761	--	sp|O42422|EPHA7_CHICK Ephrin type-A receptor 7 OS=Gallus gallus GN=EPHA7 PE=2 SV=1//0
110355472	458.55	157.728	1.5396	6.5244e-05	0.0031133	--	-//-
102094962	493.003	1396.58	-1.5022	6.5653e-05	0.0031271	--	sp|P08183|MDR1_HUMAN Multidrug resistance protein 1 OS=Homo sapiens GN=ABCB1 PE=1 SV=3//0
102084846	47.7664	161.325	-1.7559	6.6456e-05	0.0031596	--	sp|P49892|AA1R_CHICK Adenosine receptor A1 OS=Gallus gallus GN=ADORA1 PE=2 SV=1//3.47132e-180
102084930	10.0127	51.3057	-2.3573	6.6648e-05	0.003163	--	sp|Q8BH32|SUSD4_MOUSE Sushi domain-containing protein 4 OS=Mus musculus GN=Susd4 PE=2 SV=1//0
Novel02392	335.546	934.853	-1.4782	6.8236e-05	0.0032325	--	PREDICTED: geranylgeranyl transferase type-2 subunit alpha-like [Columba livia]
102089222	3117.83	9113.34	-1.5474	6.8635e-05	0.0032456	--	sp|Q64FG0|RETST_MACFA All-trans-retinol 13,14-reductase OS=Macaca fascicularis GN=RETSAT PE=2 SV=1//0
102097607	1126.67	399.123	1.4972	6.8789e-05	0.003247	--	sp|Q96GN5|CDA7L_HUMAN Cell division cycle-associated 7-like protein OS=Homo sapiens GN=CDCA7L PE=1 SV=2//0
102092434	1987.41	714.363	1.4762	6.9375e-05	0.0032688	--	sp|Q5T6S3|PHF19_HUMAN PHD finger protein 19 OS=Homo sapiens GN=PHF19 PE=1 SV=1//0
102085909	1422.97	518.854	1.4555	6.9945e-05	0.0032898	--	sp|Q9NQV5|PRD11_HUMAN PR domain-containing protein 11 OS=Homo sapiens GN=PRDM11 PE=1 SV=2//0
110354993	353.897	115.016	1.6215	7.1518e-05	0.0033578	--	-//-
102094694	159.4	38.7332	2.041	7.2837e-05	0.0034136	--	sp|A9JSD6|COL_XENTR Colipase OS=Xenopus tropicalis GN=clps PE=3 SV=1//9.06623e-44
102093865	2856.17	7863.02	-1.461	7.3413e-05	0.0034345	--	sp|Q99MQ3|PINK1_MOUSE Serine/threonine-protein kinase PINK1, mitochondrial OS=Mus musculus GN=Pink1 PE=2 SV=2//0
102087832	616.964	212.792	1.5357	7.4566e-05	0.0034822	--	sp|Q66JF8|OSR1_XENTR Protein odd-skipped-related 1 OS=Xenopus tropicalis GN=osr1 PE=2 SV=1//9.36179e-155
102097404	659.188	225.468	1.5478	7.5133e-05	0.0035025	--	sp|Q86YM7|HOME1_HUMAN Homer protein homolog 1 OS=Homo sapiens GN=HOMER1 PE=1 SV=2//0
102088208	8341.72	23183	-1.4747	7.5374e-05	0.0035075	--	sp|Q8CAQ8|MIC60_MOUSE MICOS complex subunit Mic60 OS=Mus musculus GN=Immt PE=1 SV=1//0
102089463	20450.6	72125.3	-1.8184	7.5785e-05	0.0035204	--	sp|Q2L897|QCR8_AILME Cytochrome b-c1 complex subunit 8 OS=Ailuropoda melanoleuca GN=UQCRQ PE=3 SV=3//5.09995e-37
102096722	192.757	58.0453	1.7315	7.7372e-05	0.0035878	--	sp|A2A9F4|KDF1_MOUSE Keratinocyte differentiation factor 1 OS=Mus musculus GN=Kdf1 PE=1 SV=1//2.05304e-110
102088865	1492.3	4209.96	-1.4963	7.7712e-05	0.0035972	--	sp|O95563|MPC2_HUMAN Mitochondrial pyruvate carrier 2 OS=Homo sapiens GN=MPC2 PE=1 SV=1//1.2868e-45
102088759	69.2544	14.7388	2.2323	7.8504e-05	0.0036275	--	sp|O76041|NEBL_HUMAN Nebulette OS=Homo sapiens GN=NEBL PE=1 SV=1//0
Novel02208	211.207	57.972	1.8652	7.9094e-05	0.0036483	--	PREDICTED: receptor activity-modifying protein 1-like [Haliaeetus leucocephalus]
102089544	3556.83	16726	-2.2334	7.945e-05	0.0036523	--	sp|A3KG59|P20D2_MOUSE Peptidase M20 domain-containing protein 2 OS=Mus musculus GN=Pm20d2 PE=2 SV=1//0
102094166	3416.27	9511.36	-1.4772	7.9457e-05	0.0036523	--	sp|P34943|NDUA9_BOVIN NADH dehydrogenase [ubiquinone] 1 alpha subcomplex subunit 9, mitochondrial OS=Bos taurus GN=NDUFA9 PE=1 SV=1//0
102086559	93.9992	9.86266	3.2526	8.0119e-05	0.0036763	--	sp|P34904|GBRG4_CHICK Gamma-aminobutyric acid receptor subunit gamma-4 OS=Gallus gallus GN=GABRG4 PE=2 SV=1//0
102097171	1173.15	428.653	1.4525	8.0599e-05	0.003679	--	sp|Q9Y239|NOD1_HUMAN Nucleotide-binding oligomerization domain-containing protein 1 OS=Homo sapiens GN=NOD1 PE=1 SV=1//0
110357102	100.723	3.41413	4.8827	8.0581e-05	0.003679	--	-//-
110358228	52.4679	10.121	2.3741	8.0534e-05	0.003679	--	-//-
102083811	870.975	301.646	1.5298	8.1941e-05	0.0037273	--	sp|Q9UFP1|F198A_HUMAN Protein FAM198A OS=Homo sapiens GN=FAM198A PE=1 SV=3//1.12798e-127
102093756	92.9208	22.6356	2.0374	8.1814e-05	0.0037273	--	sp|Q99689|FEZ1_HUMAN Fasciculation and elongation protein zeta-1 OS=Homo sapiens GN=FEZ1 PE=1 SV=1//3.3777e-43
Novel02551	159.102	44.4437	1.8399	8.2196e-05	0.0037325	--	hypothetical protein N337_10223, partial [Phoenicopterus ruber ruber]
102084006	4374.76	11742.9	-1.4245	8.2737e-05	0.0037376	--	sp|Q0VC48|TMOD4_BOVIN Tropomodulin-4 OS=Bos taurus GN=TMOD4 PE=2 SV=1//5.13387e-122
102098324	4643.53	1791.4	1.3741	8.266e-05	0.0037376	--	sp|Q9Y4D2|DGLA_HUMAN Sn1-specific diacylglycerol lipase alpha OS=Homo sapiens GN=DAGLA PE=1 SV=3//0
102098362	581.383	195.618	1.5714	8.2592e-05	0.0037376	--	sp|Q0VCE9|RIMKB_BOVIN Beta-citrylglutamate synthase B OS=Bos taurus GN=RIMKLB PE=2 SV=1//0
102093091	1120.48	423.512	1.4036	8.3111e-05	0.0037481	--	sp|Q58CQ9|VNN1_BOVIN Pantetheinase OS=Bos taurus GN=VNN1 PE=1 SV=1//3.07445e-16
102095761	167.196	48.9874	1.7711	8.3684e-05	0.0037675	--	sp|Q9UBX8|B4GT6_HUMAN Beta-1,4-galactosyltransferase 6 OS=Homo sapiens GN=B4GALT6 PE=1 SV=1//0
102090265	1406.57	3854.88	-1.4545	8.4602e-05	0.0037789	--	sp|A6QLU1|GPDM_BOVIN Glycerol-3-phosphate dehydrogenase, mitochondrial OS=Bos taurus GN=GPD2 PE=2 SV=1//0
102098562	5715.05	15428.2	-1.4327	8.4271e-05	0.0037789	--	sp|Q2MJQ7|CCG1_PIG Voltage-dependent calcium channel gamma-1 subunit OS=Sus scrofa GN=CACNG1 PE=2 SV=1//7.65026e-107
106145746	1831.21	4996.59	-1.4481	8.4111e-05	0.0037789	--	sp|Q8WXC6|MYOV2_HUMAN Myeloma-overexpressed gene 2 protein OS=Homo sapiens GN=MYEOV2 PE=1 SV=3//5.07936e-19
110359430	0.518167	17.3138	-5.0624	8.4651e-05	0.0037789	--	sp|Q9D0J4|ARL2_MOUSE ADP-ribosylation factor-like protein 2 OS=Mus musculus GN=Arl2 PE=1 SV=1//3.91382e-21
110366110	75.6826	11.0315	2.7783	8.4655e-05	0.0037789	--	-//-
102089369	1870.76	676.08	1.4684	8.6349e-05	0.0038422	--	sp|Q9NSY0|NRBP2_HUMAN Nuclear receptor-binding protein 2 OS=Homo sapiens GN=NRBP2 PE=2 SV=2//0
Novel02220	594.734	205.91	1.5302	8.6366e-05	0.0038422	--	PREDICTED: zinc finger protein 638-like [Columba livia]
102096082	213.842	16.3321	3.7108	8.7229e-05	0.003874	--	sp|O42235|KERA_CHICK Keratocan OS=Gallus gallus GN=KERA PE=1 SV=1//0
102097495	6406.94	2297.03	1.4799	8.7565e-05	0.0038824	--	sp|P27003|S10AA_CHICK Protein S100-A10 OS=Gallus gallus GN=S100A10 PE=3 SV=2//5.22821e-26
102090651	5202.25	14511	-1.4799	8.8868e-05	0.0039335	--	sp|Q5RD79|CQ10B_PONAB Coenzyme Q-binding protein COQ10 homolog B, mitochondrial OS=Pongo abelii GN=COQ10B PE=2 SV=1//3.8564e-111
102084074	238.366	1298.64	-2.4458	9.0004e-05	0.0039638	--	sp|Q5VVY1|NTM1B_HUMAN Alpha N-terminal protein methyltransferase 1B OS=Homo sapiens GN=METTL11B PE=1 SV=2//1.01471e-144
106145978	8039.95	27314	-1.7644	8.9953e-05	0.0039638	--	sp|P29418|ATP5E_RAT ATP synthase subunit epsilon, mitochondrial OS=Rattus norvegicus GN=Atp5e PE=1 SV=2//1.03913e-09
110360325	1.17568	20.306	-4.1103	8.9744e-05	0.0039638	--	-//-
102098975	2142.97	537.822	1.9944	9.1189e-05	0.0040092	--	sp|Q9NR80|ARHG4_HUMAN Rho guanine nucleotide exchange factor 4 OS=Homo sapiens GN=ARHGEF4 PE=1 SV=3//0
102089317	15146	5116.54	1.5657	9.2059e-05	0.0040407	--	sp|Q5ZIZ4|5NTC_CHICK Cytosolic purine 5&apos;-nucleotidase OS=Gallus gallus GN=NT5C2 PE=2 SV=1//0
102087618	150.354	20.8024	2.8535	9.2524e-05	0.0040544	--	sp|Q9UNE0|EDAR_HUMAN Tumor necrosis factor receptor superfamily member EDAR OS=Homo sapiens GN=EDAR PE=1 SV=1//0
102097281	16363	75356.9	-2.2033	9.3024e-05	0.0040695	--	sp|Q1KMR4|PDK4_RHIFE [Pyruvate dehydrogenase (acetyl-transferring)] kinase isozyme 4, mitochondrial OS=Rhinolophus ferrumequinum GN=PDK4 PE=2 SV=1//0
102094241	3845.43	1421.83	1.4354	9.3895e-05	0.0041008	--	sp|A8E657|AASS_BOVIN Alpha-aminoadipic semialdehyde synthase, mitochondrial OS=Bos taurus GN=AASS PE=2 SV=1//0
102097372	788.494	168.68	2.2248	9.5291e-05	0.0041549	--	sp|Q8BYC4|GPR20_MOUSE G-protein coupled receptor 20 OS=Mus musculus GN=Gpr20 PE=2 SV=1//2.89829e-126
102084295	5922.78	16295.2	-1.4601	9.5532e-05	0.0041585	--	sp|P49432|ODPB_RAT Pyruvate dehydrogenase E1 component subunit beta, mitochondrial OS=Rattus norvegicus GN=Pdhb PE=1 SV=2//0
102091432	186.408	515.82	-1.4684	9.5963e-05	0.0041703	--	sp|O88813|ACSL5_RAT Long-chain-fatty-acid--CoA ligase 5 OS=Rattus norvegicus GN=Acsl5 PE=1 SV=1//0
Novel00001	1.95917e+06	5.66613e+06	-1.5321	9.6513e-05	0.0041873	--	cytochrome c oxidase subunit I (mitochondrion) [Columba livia]>gi|239997780|gb|ACS37272.1| cytochrome c oxidase subunit I (mitochondrion) [Columba livia]>gi|290775860|gb|ADD62355.1| cytochrome c oxidase subunit I (mitochondrion) [Columba livia]>gi|583829589|gb|AHI51974.1| cytochrome c oxidase subunit I (mitochondrion) [Columba livia]>gi|586829635|gb|AHJ80950.1| cytochrome c oxidase subunit I (mit…
110363293	17.886	77.7416	-2.1199	9.6767e-05	0.0041914	--	-//-
Novel01779	22.932	1.43515	3.9981	0.00010025	0.004335	--	PREDICTED: LOW QUALITY PROTEIN: uncharacterized protein LOC104320458 [Haliaeetus albicilla]
102096066	260.801	86.0507	1.5997	0.00010142	0.0043786	--	sp|Q8BLQ7|CTR4_MOUSE Cationic amino acid transporter 4 OS=Mus musculus GN=Slc7a4 PE=2 SV=1//0
110361894	6.80144	42.8816	-2.6564	0.00010169	0.0043829	--	sp|Q60855|RIPK1_MOUSE Receptor-interacting serine/threonine-protein kinase 1 OS=Mus musculus GN=Ripk1 PE=1 SV=1//2.87189e-09
106146133	7.68201	53.0107	-2.7867	0.00010378	0.0044657	--	sp|Q86YT9|JAML1_HUMAN Junctional adhesion molecule-like OS=Homo sapiens GN=AMICA1 PE=1 SV=1//3.46376e-07
102092653	2470.55	10735.7	-2.1195	0.00010549	0.0045318	--	sp|Q5U2S6|ASB2_RAT Ankyrin repeat and SOCS box protein 2 OS=Rattus norvegicus GN=Asb2 PE=2 SV=1//0
Novel00412	48.277	8.49841	2.5061	0.00010626	0.0045574	-//-	-//-
102086039	5096.76	13794.9	-1.4365	0.00010747	0.004602	--	sp|Q06185|ATP5I_MOUSE ATP synthase subunit e, mitochondrial OS=Mus musculus GN=Atp5i PE=1 SV=2//5.36943e-13
102085953	1067.47	396.278	1.4296	0.0001114	0.004754	--	sp|Q9P283|SEM5B_HUMAN Semaphorin-5B OS=Homo sapiens GN=SEMA5B PE=2 SV=4//0
102087216	2552.6	819.981	1.6383	0.00011148	0.004754	--	sp|Q86V25|VASH2_HUMAN Vasohibin-2 OS=Homo sapiens GN=VASH2 PE=1 SV=2//2.5971e-97
Novel02561	490.087	179.906	1.4458	0.00011156	0.004754	--	Hypothetical protein GL50803_114469 [Giardia lamblia ATCC 50803]>gi|157432665|gb|EDO76923.1| hypothetical protein GL50803_114469 [Giardia lamblia ATCC 50803]
102087976	286.854	63.3267	2.1794	0.00011215	0.0047637	--	sp|Q6WN34|CRDL2_HUMAN Chordin-like protein 2 OS=Homo sapiens GN=CHRDL2 PE=1 SV=1//0
102096110	6706.06	18322.8	-1.4501	0.00011198	0.0047637	--	sp|P49819|DLDH_CANFA Dihydrolipoyl dehydrogenase, mitochondrial OS=Canis familiaris GN=DLD PE=1 SV=1//0
102083814	3414.32	9117.64	-1.4171	0.00011262	0.0047757	--	sp|Q5NVQ1|HIG1A_PONAB HIG1 domain family member 1A, mitochondrial OS=Pongo abelii GN=HIGD1A PE=3 SV=1//1.39671e-33
102087106	666.894	1838.66	-1.4631	0.00011295	0.0047823	--	sp|O93526|FGL1L_CHICK Fibrinogen-like protein 1-like protein OS=Gallus gallus PE=1 SV=2//1.20797e-132
110364369	204.968	29.0785	2.8174	0.0001133	0.0047892	--	sp|Q66IV3|LHPL3_XENLA Lipoma HMGIC fusion partner-like 3 protein OS=Xenopus laevis GN=lhfpl3 PE=2 SV=1//3.13795e-32
102089336	2588.55	1001.69	1.3697	0.00011487	0.0048478	--	sp|Q14966|ZN638_HUMAN Zinc finger protein 638 OS=Homo sapiens GN=ZNF638 PE=1 SV=2//1.28015e-61
102087854	13950.3	36780.4	-1.3986	0.00011532	0.0048589	--	sp|P05081|KAD1_CHICK Adenylate kinase isoenzyme 1 OS=Gallus gallus GN=AK1 PE=1 SV=1//9.20894e-130
102098117	535.549	1466.51	-1.4533	0.00011572	0.0048679	--	sp|P82908|RT36_BOVIN 28S ribosomal protein S36, mitochondrial OS=Bos taurus GN=MRPS36 PE=1 SV=2//1.56177e-25
102090573	30.502	112.955	-1.8888	0.00011687	0.0049085	--	sp|E1C7U0|STING_CHICK Stimulator of interferon genes protein OS=Gallus gallus GN=TMEM173 PE=3 SV=1//4.74963e-128
102086573	441.789	58.0206	2.9287	0.00011767	0.0049344	--	sp|Q96PB7|NOE3_HUMAN Noelin-3 OS=Homo sapiens GN=OLFM3 PE=1 SV=1//0
Novel00137	170.459	2.20254	6.2741	0.00011847	0.0049599	-//-	-//-
102088799	1179.56	309.658	1.9295	0.00011873	0.0049628	--	sp|Q5SQX6|CYFP2_MOUSE Cytoplasmic FMR1-interacting protein 2 OS=Mus musculus GN=Cyfip2 PE=1 SV=2//0
102093487	99.4345	24.4025	2.0267	0.00011993	0.0050049	--	sp|O15488|GLYG2_HUMAN Glycogenin-2 OS=Homo sapiens GN=GYG2 PE=1 SV=2//1.59359e-155
102087417	1763.61	435.448	2.018	0.00012021	0.005009	--	sp|Q99502|EYA1_HUMAN Eyes absent homolog 1 OS=Homo sapiens GN=EYA1 PE=1 SV=2//0
102098555	388.054	36.9604	3.3922	0.00012046	0.0050115	--	sp|Q2IAL7|CTHL2_CHICK Cathelicidin-2 OS=Gallus gallus GN=CATHL2 PE=2 SV=1//5.35192e-51
102093734	2991.88	8065.78	-1.4308	0.0001207	0.0050134	--	sp|O75489|NDUS3_HUMAN NADH dehydrogenase [ubiquinone] iron-sulfur protein 3, mitochondrial OS=Homo sapiens GN=NDUFS3 PE=1 SV=1//2.47156e-144
102094331	1961.58	736.109	1.414	0.00012168	0.005046	--	sp|Q96RN1|S26A8_HUMAN Testis anion transporter 1 OS=Homo sapiens GN=SLC26A8 PE=1 SV=1//7.46044e-77
110357987	104.57	27.9203	1.9051	0.00012207	0.0050462	--	sp|Q6ZRC1|CD050_HUMAN Uncharacterized protein C4orf50 OS=Homo sapiens GN=C4orf50 PE=2 SV=1//5.12798e-13
Novel01074	735.679	274.923	1.42	0.00012191	0.0050462	--	Collagen alpha-6(VI) chain [Columba livia]
110364004	1990.21	502.252	1.9864	0.0001241	0.0051223	--	-//-
102094050	165.808	3714.15	-4.4854	0.00012466	0.0051371	--	sp|Q86YV6|MYLK4_HUMAN Myosin light chain kinase family member 4 OS=Homo sapiens GN=MYLK4 PE=1 SV=2//1.38037e-169
102091668	168.062	6.02633	4.8016	0.00012633	0.0051981	--	sp|Q28527|KCNA4_MUSPF Potassium voltage-gated channel subfamily A member 4 OS=Mustela putorius furo GN=KCNA4 PE=2 SV=1//4.42384e-09
102087558	0.667846	17.72	-4.7297	0.00012684	0.0052106	--	sp|Q3ZCV2|CA177_HUMAN Uncharacterized protein C1orf177 OS=Homo sapiens GN=C1orf177 PE=2 SV=3//1.10338e-63
102093116	55.0406	722.665	-3.7148	0.00012796	0.0052485	--	sp|Q9QYY7|ESM1_MOUSE Endothelial cell-specific molecule 1 OS=Mus musculus GN=Esm1 PE=2 SV=1//2.78967e-82
102092423	1168.1	446.907	1.3861	0.00012869	0.0052702	--	sp|Q7TQG1|PKHA6_MOUSE Pleckstrin homology domain-containing family A member 6 OS=Mus musculus GN=Plekha6 PE=1 SV=1//0
110364107	3.08355	30.1865	-3.2912	0.00013112	0.0053616	--	-//-
102084807	2246.29	492.892	2.1882	0.00013181	0.0053814	--	sp|Q08AU9|CQ058_MOUSE UPF0450 protein C17orf58 homolog OS=Mus musculus PE=3 SV=1//7.16528e-21
102092779	3798.21	1490.38	1.3496	0.0001333	0.0054339	--	sp|Q9P2F8|SI1L2_HUMAN Signal-induced proliferation-associated 1-like protein 2 OS=Homo sapiens GN=SIPA1L2 PE=1 SV=2//0
102092053	13747.1	36651.1	-1.4147	0.00013363	0.0054388	--	sp|P00940|TPIS_CHICK Triosephosphate isomerase OS=Gallus gallus GN=TPI1 PE=1 SV=2//1.11221e-149
102097411	314.485	821.558	-1.3854	0.00013398	0.005439	--	-//-
102097647	490.059	1289.27	-1.3955	0.00013405	0.005439	--	sp|Q8TDB6|DTX3L_HUMAN E3 ubiquitin-protein ligase DTX3L OS=Homo sapiens GN=DTX3L PE=1 SV=1//1.68779e-136
102083560	1088.86	2933.71	-1.4299	0.00013722	0.0055561	--	sp|O43772|MCAT_HUMAN Mitochondrial carnitine/acylcarnitine carrier protein OS=Homo sapiens GN=SLC25A20 PE=1 SV=1//3.49081e-06
102084261	490.656	175.704	1.4816	0.00013736	0.0055561	--	sp|A7YY46|PNKD_BOVIN Probable hydrolase PNKD OS=Bos taurus GN=PNKD PE=2 SV=1//6.40624e-124
102083435	324.023	113.334	1.5155	0.00013946	0.0056157	--	sp|P32262|ANT3_SHEEP Antithrombin-III OS=Ovis aries GN=SERPINC1 PE=2 SV=1//0
102083677	189.587	55.3473	1.7763	0.00013948	0.0056157	--	sp|Q9Y691|KCMB2_HUMAN Calcium-activated potassium channel subunit beta-2 OS=Homo sapiens GN=KCNMB2 PE=1 SV=1//1.19496e-157
102098250	19178	7576.72	1.3398	0.00013926	0.0056157	--	sp|Q96AC1|FERM2_HUMAN Fermitin family homolog 2 OS=Homo sapiens GN=FERMT2 PE=1 SV=1//0
102090557	218.563	597.607	-1.4511	0.00014025	0.0056251	--	sp|Q8CHW1|THAP1_MOUSE THAP domain-containing protein 1 OS=Mus musculus GN=Thap1 PE=2 SV=1//5.27969e-100
102095264	7559.11	19588.2	-1.3737	0.00014035	0.0056251	--	sp|Q13045|FLII_HUMAN Protein flightless-1 homolog OS=Homo sapiens GN=FLII PE=1 SV=2//0
110358450	53.3114	10.133	2.3954	0.00014023	0.0056251	--	-//-
102090763	159.312	43.6315	1.8684	0.00014171	0.005671	--	sp|Q6ZT89|S2548_HUMAN Solute carrier family 25 member 48 OS=Homo sapiens GN=SLC25A48 PE=1 SV=2//2.92639e-09
110360540	823.86	277.304	1.5709	0.00014201	0.0056742	--	-//-
102087176	986.166	2608.61	-1.4034	0.00014242	0.0056819	--	sp|P0C927|ASB14_RAT Ankyrin repeat and SOCS box protein 14 OS=Rattus norvegicus GN=Asb14 PE=3 SV=1//0
102086788	1162.59	4917.05	-2.0805	0.000143	0.0056967	--	sp|Q99685|MGLL_HUMAN Monoglyceride lipase OS=Homo sapiens GN=MGLL PE=1 SV=2//1.66374e-139
102093090	166.686	51.223	1.7023	0.00014578	0.0057986	--	sp|P52802|EFNA2_CHICK Ephrin-A2 OS=Gallus gallus GN=EFNA2 PE=2 SV=1//6.518e-60
110362076	231.289	69.3976	1.7367	0.00014738	0.0058533	--	-//-
102087912	61.7994	5.92467	3.3828	0.00014778	0.0058605	--	sp|P47191|SYT1_CHICK Synaptotagmin-1 OS=Gallus gallus GN=SYT1 PE=2 SV=1//0
Novel02503	0	11.0134	#NAME?	0.00014923	0.0059091	-//-	-//-
102084355	3253.18	8644.22	-1.4099	0.00014964	0.0059163	--	-//-
102097838	26.0988	0	Inf	0.00015059	0.005945	--	sp|B7FF67|SNTAN_CHICK Sentan OS=Gallus gallus GN=SNTN PE=2 SV=1//2.61722e-48
102089806	151.731	48.2693	1.6523	0.0001521	0.0059955	--	sp|Q98864|PTC1_DANRE Protein patched homolog 1 OS=Danio rerio GN=ptch1 PE=2 SV=1//0
102084061	450.999	51.553	3.129	0.00015278	0.0060042	--	sp|P80392|AMP2_MELGA Antimicrobial peptide THP2 OS=Meleagris gallopavo PE=1 SV=2//6.3105e-21
102089533	31.3444	136.032	-2.1177	0.00015265	0.0060042	--	sp|Q4V7K4|PATL2_XENLA Protein PAT1 homolog 2 OS=Xenopus laevis GN=patl2 PE=1 SV=1//0
102092216	1367.62	3644.04	-1.4139	0.00015428	0.0060542	--	sp|Q02375|NDUS4_BOVIN NADH dehydrogenase [ubiquinone] iron-sulfur protein 4, mitochondrial OS=Bos taurus GN=NDUFS4 PE=1 SV=1//8.78733e-86
102089286	494.733	165.721	1.5779	0.00015526	0.0060835	--	sp|P23614|BASP1_CHICK Brain acid soluble protein 1 homolog OS=Gallus gallus GN=BASP1 PE=2 SV=4//1.21285e-17
102096727	10373.8	27570.3	-1.4102	0.0001559	0.0060995	--	sp|P04636|MDHM_RAT Malate dehydrogenase, mitochondrial OS=Rattus norvegicus GN=Mdh2 PE=1 SV=2//0
102085184	330.522	102.238	1.6928	0.00015662	0.0061188	--	sp|A2VDX9|TM158_BOVIN Transmembrane protein 158 OS=Bos taurus GN=TMEM158 PE=2 SV=1//1.69009e-37
102089692	6472.89	17004	-1.3934	0.00015984	0.0062351	--	sp|Q78IK2|USMG5_MOUSE Up-regulated during skeletal muscle growth protein 5 OS=Mus musculus GN=Usmg5 PE=1 SV=1//2.19587e-21
102086137	278.393	71.685	1.9574	0.00016076	0.0062524	--	sp|P46029|S15A2_RABIT Solute carrier family 15 member 2 OS=Oryctolagus cuniculus GN=SLC15A2 PE=2 SV=1//0
102093182	60.9953	197.26	-1.6933	0.00016055	0.0062524	--	sp|P08070|TBA2_CHICK Tubulin alpha-2 chain OS=Gallus gallus PE=2 SV=1//0
Novel01158	42.5554	7.39099	2.5255	0.0001616	0.0062759	-//-	-//-
102084050	3346.2	8756.41	-1.3878	0.00016306	0.0063143	--	sp|Q0MQD2|NDUB3_PANTR NADH dehydrogenase [ubiquinone] 1 beta subcomplex subunit 3 OS=Pan troglodytes GN=NDUFB3 PE=3 SV=3//1.4781e-37
110357306	0.863199	17.3693	-4.3307	0.00016307	0.0063143	--	-//-
102086121	3528.92	9680.08	-1.4558	0.00016479	0.0063649	--	sp|Q9Y5U8|MPC1_HUMAN Mitochondrial pyruvate carrier 1 OS=Homo sapiens GN=MPC1 PE=1 SV=1//6.55926e-64
102087689	39.8592	1315.68	-5.0448	0.00016486	0.0063649	--	sp|Q8WWR9|PDPFL_HUMAN Pancreatic progenitor cell differentiation and proliferation factor-like protein OS=Homo sapiens GN=C8orf22 PE=3 SV=1//9.29885e-10
102085384	360.792	111.828	1.6899	0.00016665	0.0064152	--	sp|Q99MS0|S14L2_RAT SEC14-like protein 2 OS=Rattus norvegicus GN=Sec14l2 PE=1 SV=1//0
102091257	1353.53	503.212	1.4275	0.00016664	0.0064152	--	sp|Q9NYU1|UGGG2_HUMAN UDP-glucose:glycoprotein glucosyltransferase 2 OS=Homo sapiens GN=UGGT2 PE=1 SV=4//0
102085423	2345.4	698.768	1.7469	0.00016851	0.0064396	--	sp|P24479|S10AB_CHICK Protein S100-A11 OS=Gallus gallus GN=S100A11 PE=1 SV=2//6.18023e-56
102085617	8904.41	24983.1	-1.4884	0.00016849	0.0064396	--	sp|Q0GNE0|CISY_IGUIG Citrate synthase, mitochondrial OS=Iguana iguana GN=CS PE=2 SV=1//0
102086016	3764.68	9860.81	-1.3892	0.00016802	0.0064396	--	sp|P04394|NDUV2_BOVIN NADH dehydrogenase [ubiquinone] flavoprotein 2, mitochondrial OS=Bos taurus GN=NDUFV2 PE=1 SV=3//3.50845e-153
102093219	5184.92	13605.5	-1.3918	0.00016823	0.0064396	--	sp|P0CB90|NDUAA_PONPY NADH dehydrogenase [ubiquinone] 1 alpha subcomplex subunit 10, mitochondrial OS=Pongo pygmaeus GN=NDUFA10 PE=2 SV=1//2.85032e-164
102096159	34.9297	0	Inf	0.00016819	0.0064396	--	sp|Q3ULW6|CCD33_MOUSE Coiled-coil domain-containing protein 33 OS=Mus musculus GN=Ccdc33 PE=2 SV=2//1.13783e-121
102097637	11952.2	4847.18	1.3021	0.00016993	0.0064843	--	sp|Q9QZS3|NUMB_MOUSE Protein numb homolog OS=Mus musculus GN=Numb PE=1 SV=1//0
Novel02849	154.414	505.916	-1.7121	0.00017071	0.0065048	--	PREDICTED: ryanodine receptor 1-like, partial [Aquila chrysaetos canadensis]
102083632	47.7847	9.05918	2.3991	0.00017149	0.0065251	--	sp|Q5T7P8|SYT6_HUMAN Synaptotagmin-6 OS=Homo sapiens GN=SYT6 PE=1 SV=3//0
102098467	709.579	1863.14	-1.3927	0.00017185	0.0065295	--	sp|Q6J3Q7|COX17_CANFA Cytochrome c oxidase copper chaperone OS=Canis familiaris GN=COX17 PE=3 SV=3//1.00494e-22
102096291	2655.62	1025.58	1.3726	0.00017242	0.0065415	--	sp|Q96PQ0|SORC2_HUMAN VPS10 domain-containing receptor SorCS2 OS=Homo sapiens GN=SORCS2 PE=1 SV=3//0
Novel00724	1.67823	49.2564	-4.8753	0.00017552	0.0066495	-//-	-//-
102087233	2637.8	1026.36	1.3618	0.00017613	0.006663	--	sp|O73775|FBLN1_CHICK Fibulin-1 OS=Gallus gallus GN=FBLN1 PE=2 SV=2//0
102091532	55.6375	11.4113	2.2856	0.00017967	0.0067871	--	sp|O75553|DAB1_HUMAN Disabled homolog 1 OS=Homo sapiens GN=DAB1 PE=1 SV=3//0
102083849	130.949	359.869	-1.4585	0.00017995	0.0067881	--	sp|P51793|CLCN4_HUMAN H(+)/Cl(-) exchange transporter 4 OS=Homo sapiens GN=CLCN4 PE=1 SV=2//0
102085069	64.1771	1412.8	-4.4604	0.00018024	0.0067894	--	sp|Q5SX39|MYH4_MOUSE Myosin-4 OS=Mus musculus GN=Myh4 PE=2 SV=1//0
102088778	961.625	2418.43	-1.3305	0.00018205	0.0068477	--	sp|Q13287|NMI_HUMAN N-myc-interactor OS=Homo sapiens GN=NMI PE=1 SV=2//1.89333e-64
Novel00601	2489.93	6497.1	-1.3837	0.00018237	0.00685	--	hypothetical protein A306_00800 [Columba livia]
110364169	178.983	56.7243	1.6578	0.00018595	0.0069741	--	-//-
Novel02285	157.405	7.78878	4.3369	0.00018776	0.0070321	--	hypothetical protein AS27_14818, partial [Aptenodytes forsteri]
102088719	117.503	341.465	-1.539	0.0001883	0.0070425	--	sp|Q9UK17|KCND3_HUMAN Potassium voltage-gated channel subfamily D member 3 OS=Homo sapiens GN=KCND3 PE=1 SV=3//0
Novel01492	42.488	373.251	-3.135	0.00018882	0.0070519	-//-	-//-
102088385	913.394	2330.53	-1.3513	0.00019221	0.0071683	--	sp|Q3MHY7|RM10_BOVIN 39S ribosomal protein L10, mitochondrial OS=Bos taurus GN=MRPL10 PE=1 SV=2//1.57983e-51
102087903	47.9627	158.813	-1.7273	0.00019304	0.0071788	--	sp|P14844|CCL2_RAT C-C motif chemokine 2 OS=Rattus norvegicus GN=Ccl2 PE=2 SV=1//2.18917e-10
Novel02634	5964.5	20425.7	-1.7759	0.00019294	0.0071788	--	PREDICTED: myosin-binding protein C, fast-type-like [Calypte anna]
102087973	600.842	1721.95	-1.519	0.00019396	0.0071951	--	sp|Q7Z3Z2|RD3_HUMAN Protein RD3 OS=Homo sapiens GN=RD3 PE=1 SV=1//4.70329e-75
102094471	11458.5	4582.71	1.3221	0.00019403	0.0071951	--	sp|Q8WWI1|LMO7_HUMAN LIM domain only protein 7 OS=Homo sapiens GN=LMO7 PE=1 SV=3//1.22447e-78
102084424	1014.86	385.252	1.3974	0.00019579	0.0072453	--	sp|Q90607|SEM3A_CHICK Semaphorin-3A OS=Gallus gallus GN=SEMA3A PE=1 SV=1//0
102096343	293.402	103.567	1.5023	0.00019593	0.0072453	--	sp|O42422|EPHA7_CHICK Ephrin type-A receptor 7 OS=Gallus gallus GN=EPHA7 PE=2 SV=1//0
102097309	29.7576	111.611	-1.9071	0.0001979	0.0073078	--	sp|A6NI61|TMM8C_HUMAN Protein myomaker OS=Homo sapiens GN=TMEM8C PE=3 SV=1//2.68846e-145
Novel02216	314.851	24.3297	3.6939	0.00020165	0.0074359	--	beta-defensin 7 [Columba livia]
102086583	8143.19	1450.4	2.4891	0.00020227	0.0074483	--	sp|Q6SLE7|SARCO_RAT Sarcolipin OS=Rattus norvegicus GN=Sln PE=3 SV=1//2.57965e-09
102083633	7335.75	2819.62	1.3794	0.00020556	0.007559	--	sp|Q25C36|OLFL3_CHICK Olfactomedin-like protein 3 OS=Gallus gallus GN=OLFML3 PE=2 SV=1//0
102095769	343.065	116.658	1.5562	0.00020627	0.0075742	--	sp|Q8N7Z5|ANR31_HUMAN Putative ankyrin repeat domain-containing protein 31 OS=Homo sapiens GN=ANKRD31 PE=5 SV=2//7.04069e-21
102085271	64.1594	15.4361	2.0553	0.00020751	0.0076094	--	sp|P07090|CALB2_CHICK Calretinin OS=Gallus gallus GN=CALB2 PE=2 SV=3//2.3857e-21
102089476	1355.13	541.266	1.324	0.00020906	0.0076553	--	sp|Q9NUJ3|T11L1_HUMAN T-complex protein 11-like protein 1 OS=Homo sapiens GN=TCP11L1 PE=1 SV=1//0
102090658	12115.7	31217	-1.3654	0.00021052	0.0076981	--	sp|P23004|QCR2_BOVIN Cytochrome b-c1 complex subunit 2, mitochondrial OS=Bos taurus GN=UQCRC2 PE=1 SV=2//0
102089039	553.646	1429.56	-1.3685	0.0002125	0.0077599	--	sp|Q8BIG7|CMTD1_MOUSE Catechol O-methyltransferase domain-containing protein 1 OS=Mus musculus GN=Comtd1 PE=2 SV=1//5.38561e-93
102095313	365.45	131.895	1.4703	0.00021325	0.0077756	--	sp|Q9Y6L7|TLL2_HUMAN Tolloid-like protein 2 OS=Homo sapiens GN=TLL2 PE=1 SV=1//0
102097794	886.209	344.981	1.3611	0.00021352	0.0077756	--	sp|P59644|PI5PA_MOUSE Phosphatidylinositol 4,5-bisphosphate 5-phosphatase A OS=Mus musculus GN=Inpp5j PE=2 SV=2//0
Novel01553	520.978	104.252	2.3211	0.00021463	0.007805	-//-	-//-
102097510	83.2098	22.2172	1.9051	0.00021612	0.0078484	--	sp|Q9HC56|PCDH9_HUMAN Protocadherin-9 OS=Homo sapiens GN=PCDH9 PE=1 SV=2//0
102083899	2003.15	815.825	1.2959	0.00021684	0.0078636	--	sp|Q9Y6X0|SETBP_HUMAN SET-binding protein OS=Homo sapiens GN=SETBP1 PE=1 SV=3//0
110363945	96.0168	18.3005	2.3914	0.0002187	0.0079203	--	-//-
102087010	25568.6	10307.1	1.3107	0.00021956	0.0079403	--	sp|P39061|COIA1_MOUSE Collagen alpha-1(XVIII) chain OS=Mus musculus GN=Col18a1 PE=1 SV=4//5.62798e-99
102088085	379.146	1907.11	-2.3306	0.00022289	0.0080343	--	sp|Q90876|IRF1_CHICK Interferon regulatory factor 1 OS=Gallus gallus GN=IRF1 PE=2 SV=1//0
102092983	377.072	2710.76	-2.8458	0.00022307	0.0080343	--	sp|P19753|PRVT_CHICK Parvalbumin, thymic OS=Gallus gallus PE=1 SV=2//1.99344e-64
Novel02934	91.604	11.7803	2.959	0.0002228	0.0080343	--	Protein FAM179A, partial [Phoenicopterus ruber ruber]
102090256	25674.6	10501.4	1.2898	0.00022541	0.0080963	--	sp|P29400|CO4A5_HUMAN Collagen alpha-5(IV) chain OS=Homo sapiens GN=COL4A5 PE=1 SV=2//8.78239e-129
102092031	236.565	78.8057	1.5859	0.00022531	0.0080963	--	sp|Q12882|DPYD_HUMAN Dihydropyrimidine dehydrogenase [NADP(+)] OS=Homo sapiens GN=DPYD PE=1 SV=2//0
102083951	55.7666	11.2081	2.3149	0.00022915	0.0082195	--	sp|O14490|DLGP1_HUMAN Disks large-associated protein 1 OS=Homo sapiens GN=DLGAP1 PE=1 SV=1//0
102098106	1317.84	3260.12	-1.3067	0.00022971	0.0082283	--	sp|Q764M5|STAT1_PIG Signal transducer and activator of transcription 1 OS=Sus scrofa GN=STAT1 PE=2 SV=1//0
110364997	42.0683	133.474	-1.6658	0.00023371	0.0083601	--	-//-
102091815	6937.94	17896.3	-1.3671	0.00023517	0.0084009	--	sp|P20717|PADI2_RAT Protein-arginine deiminase type-2 OS=Rattus norvegicus GN=Padi2 PE=1 SV=1//0
110359113	16.0744	0.682759	4.5572	0.00023807	0.0084931	--	-//-
110360632	0	10.7819	#NAME?	0.00024042	0.008565	--	-//-
110354945	73.5513	1.53364	5.5837	0.00024113	0.008579	--	-//-
102091183	1619.27	5534.21	-1.773	0.00024386	0.0086644	--	sp|O35683|NDUA1_MOUSE NADH dehydrogenase [ubiquinone] 1 alpha subcomplex subunit 1 OS=Mus musculus GN=Ndufa1 PE=3 SV=1//1.15152e-24
Novel00753	11.6024	92.1847	-2.9901	0.00024671	0.0087536	-//-	-//-
110356477	1163.66	3078.4	-1.4035	0.00024801	0.008788	--	sp|Q9DCW4|ETFB_MOUSE Electron transfer flavoprotein subunit beta OS=Mus musculus GN=Etfb PE=1 SV=3//5.44722e-20
110357100	46.1371	4.04964	3.5101	0.00024996	0.008845	--	-//-
110365219	453.825	127.995	1.8261	0.00025087	0.0088656	--	-//-
102091975	1992.96	807.976	1.3025	0.00025214	0.0088984	--	sp|Q5RCM2|FA35A_PONAB Protein FAM35A OS=Pongo abelii GN=FAM35A PE=2 SV=1//0
102084189	78.8783	16.3532	2.2701	0.00025555	0.0089824	--	sp|Q9DF69|CSPG5_CHICK Chondroitin sulfate proteoglycan 5 OS=Gallus gallus GN=CSPG5 PE=1 SV=1//7.80604e-79
102092685	3327.5	8549.77	-1.3614	0.00025527	0.0089824	--	sp|O97725|NDUAC_BOVIN NADH dehydrogenase [ubiquinone] 1 alpha subcomplex subunit 12 OS=Bos taurus GN=NDUFA12 PE=1 SV=1//4.05364e-81
102094196	31.1629	156.714	-2.3302	0.00025488	0.0089824	--	sp|Q9Y3Q0|NALD2_HUMAN N-acetylated-alpha-linked acidic dipeptidase 2 OS=Homo sapiens GN=NAALAD2 PE=1 SV=1//0
102084380	60.1077	12.9658	2.2128	0.00025778	0.0090246	--	sp|P21158|CSGA_MYXXA C-factor OS=Myxococcus xanthus GN=csgA PE=1 SV=1//7.31205e-27
102087859	602.929	236.262	1.3516	0.0002576	0.0090246	--	sp|P25391|LAMA1_HUMAN Laminin subunit alpha-1 OS=Homo sapiens GN=LAMA1 PE=1 SV=2//0
102090226	8753.09	3467.18	1.336	0.00025775	0.0090246	--	sp|Q5TCZ1|SPD2A_HUMAN SH3 and PX domain-containing protein 2A OS=Homo sapiens GN=SH3PXD2A PE=1 SV=1//0
110358011	0	14.0826	#NAME?	0.00025849	0.0090375	--	-//-
102085799	6021.47	15351.5	-1.3502	0.00026466	0.0092391	--	sp|P56135|ATPK_MOUSE ATP synthase subunit f, mitochondrial OS=Mus musculus GN=Atp5j2 PE=1 SV=3//2.16145e-33
Novel01219	136.143	43.2255	1.6552	0.00026496	0.0092391	--	PREDICTED: tribbles homolog 1 [Columba livia]
102086684	365.075	129.523	1.495	0.00026917	0.0093737	--	sp|Q9UMQ3|BARX2_HUMAN Homeobox protein BarH-like 2 OS=Homo sapiens GN=BARX2 PE=2 SV=3//1.96188e-115
102094876	1775.8	328.651	2.4338	0.00027398	0.0095283	--	sp|P28318|M126_CHICK Protein MRP-126 OS=Gallus gallus PE=2 SV=1//8.9856e-42
102086968	10598.6	27232.6	-1.3615	0.00027979	0.0097113	--	sp|P28331|NDUS1_HUMAN NADH-ubiquinone oxidoreductase 75 kDa subunit, mitochondrial OS=Homo sapiens GN=NDUFS1 PE=1 SV=3//0
102095024	982.385	2465.6	-1.3276	0.00027998	0.0097113	--	sp|Q148H0|MIC26_BOVIN MICOS complex subunit MIC26 OS=Bos taurus GN=APOO PE=2 SV=1//2.37006e-66
102088179	316.49	884.222	-1.4822	0.00028247	0.0097431	--	sp|Q7YRB7|AOFB_CANFA Amine oxidase [flavin-containing] B OS=Canis familiaris GN=MAOB PE=2 SV=3//0
102091448	540.491	1409.05	-1.3824	0.00028315	0.0097431	--	sp|Q5ZLJ4|TMM70_CHICK Transmembrane protein 70, mitochondrial OS=Gallus gallus GN=TMEM70 PE=2 SV=1//2.22333e-113
102094099	176.168	51.7483	1.7674	0.0002818	0.0097431	--	sp|A5PLN7|F149A_HUMAN Protein FAM149A OS=Homo sapiens GN=FAM149A PE=2 SV=2//3.43129e-138
110365224	258.626	90.6602	1.5123	0.00028285	0.0097431	--	-//-
Novel01246	75.8926	215.113	-1.5031	0.0002831	0.0097431	--	Histone acetyltransferase MYST3 [Macaca fascicularis]
Novel02221	280.487	100.078	1.4868	0.00028226	0.0097431	--	PREDICTED: zinc finger protein 638-like [Columba livia]
Novel02661	178.385	26.2121	2.7667	0.00028349	0.0097431	--	hypothetical protein AS27_12639, partial [Aptenodytes forsteri]
102093298	3205.7	1258.73	1.3487	0.00028465	0.0097702	--	sp|Q9Y693|LHFP_HUMAN Lipoma HMGIC fusion partner OS=Homo sapiens GN=LHFP PE=2 SV=1//2.01238e-88
102086070	102.679	31.7288	1.6943	0.00028614	0.0098086	--	sp|Q68FF9|S5A1_MOUSE 3-oxo-5-alpha-steroid 4-dehydrogenase 1 OS=Mus musculus GN=Srd5a1 PE=2 SV=2//6.15452e-74
102087875	197.956	64.5901	1.6158	0.00028918	0.0099	--	sp|P51826|AFF3_HUMAN AF4/FMR2 family member 3 OS=Homo sapiens GN=AFF3 PE=1 SV=2//2.03683e-14
102085095	141.203	43.2547	1.7068	0.00029055	0.009908	--	sp|P32321|DCTD_HUMAN Deoxycytidylate deaminase OS=Homo sapiens GN=DCTD PE=1 SV=2//2.95298e-110
102094366	1885.15	4605	-1.2885	0.00029027	0.009908	--	sp|Q9PW04|LDHB_COLLI L-lactate dehydrogenase B chain OS=Columba livia GN=LDHB PE=2 SV=3//0
110365538	53.9375	12.4297	2.1175	0.00029033	0.009908	--	-//-
102098496	5.89783	154.134	-4.7079	0.00029099	0.0099103	--	sp|Q68UT4|MRAP_PANTR Melanocortin-2 receptor accessory protein OS=Pan troglodytes GN=MRAP PE=3 SV=1//2.55924e-07
102092559	5074.07	12929.7	-1.3495	0.00029241	0.0099456	--	sp|P35434|ATPD_RAT ATP synthase subunit delta, mitochondrial OS=Rattus norvegicus GN=Atp5d PE=1 SV=2//1.76579e-56
102092157	409.855	10905.7	-4.7338	0.00029349	0.0099696	--	sp|Q9W725|UCP2_CYPCA Mitochondrial uncoupling protein 2 OS=Cyprinus carpio GN=ucp2 PE=2 SV=1//8.40674e-136
102097898	747.94	140.302	2.4144	0.00029451	0.0099914	--	-//-
102090809	2811.05	1145.87	1.2947	0.00029646	0.010032	--	sp|Q29467|I5P1_CANFA Type I inositol 1,4,5-trisphosphate 5-phosphatase OS=Canis familiaris GN=INPP5A PE=2 SV=1//0
110360799	3.24614	28.0356	-3.1105	0.00029631	0.010032	--	-//-
102090713	52.9758	221.075	-2.0611	0.00030004	0.01014	--	sp|Q8BRC6|MAAT1_MOUSE Protein MAATS1 OS=Mus musculus GN=Maats1 PE=2 SV=3//0
102096073	1995.1	795.478	1.3266	0.00030142	0.010173	--	sp|Q8VDL9|GLIS2_MOUSE Zinc finger protein GLIS2 OS=Mus musculus GN=Glis2 PE=1 SV=1//1.10552e-79
102095789	649.635	1599.74	-1.3001	0.00030312	0.010191	--	sp|Q6ZVK8|NUD18_HUMAN 8-oxo-dGDP phosphatase NUDT18 OS=Homo sapiens GN=NUDT18 PE=1 SV=3//2.19553e-68
110355745	35.5009	133.375	-1.9096	0.00030257	0.010191	--	-//-
110358894	1363.42	3443.08	-1.3365	0.0003028	0.010191	--	sp|P48305|NDUB4_BOVIN NADH dehydrogenase [ubiquinone] 1 beta subcomplex subunit 4 OS=Bos taurus GN=NDUFB4 PE=1 SV=2//7.19568e-27
102088605	92.7893	788.912	-3.0878	0.00030729	0.010319	--	sp|Q9UMW8|UBP18_HUMAN Ubl carboxyl-terminal hydrolase 18 OS=Homo sapiens GN=USP18 PE=1 SV=1//4.35328e-121
110354948	13.258	0.222358	5.8978	0.00030798	0.010328	--	-//-
102095210	1818.73	4547.57	-1.3222	0.00031011	0.010387	--	sp|Q9NUQ8|ABCF3_HUMAN ATP-binding cassette sub-family F member 3 OS=Homo sapiens GN=ABCF3 PE=1 SV=2//0
102096544	305.09	1186.88	-1.9599	0.00031108	0.010406	--	sp|Q6ZP82|CC141_HUMAN Coiled-coil domain-containing protein 141 OS=Homo sapiens GN=CCDC141 PE=1 SV=2//0
102094756	94.7958	14.4777	2.711	0.00031165	0.010411	--	sp|O43424|GRID2_HUMAN Glutamate receptor ionotropic, delta-2 OS=Homo sapiens GN=GRID2 PE=2 SV=2//0
102098993	6388.68	16257.5	-1.3475	0.00031494	0.010508	--	sp|B0VYY3|COX5A_OTOCR Cytochrome c oxidase subunit 5A, mitochondrial OS=Otolemur crassicaudatus GN=COX5A PE=2 SV=1//7.17485e-76
Novel01831	78.3034	18.6098	2.073	0.00031774	0.010588	--	hypothetical protein N335_04194, partial [Phaethon lepturus]
Novel00178	192.381	62.7695	1.6158	0.00031998	0.010649	-//-	-//-
110366324	0	25.4745	#NAME?	0.00032102	0.01067	--	-//-
102093898	119.83	35.1008	1.7714	0.00032243	0.010704	--	sp|Q9QYZ8|DKK2_MOUSE Dickkopf-related protein 2 OS=Mus musculus GN=Dkk2 PE=1 SV=2//4.1978e-127
102086531	68.5885	3536.23	-5.6881	0.00032432	0.010726	--	sp|Q6ZVX9|PAQR9_HUMAN Progestin and adipoQ receptor family member 9 OS=Homo sapiens GN=PAQR9 PE=2 SV=1//1.50203e-102
102089911	790.197	308.405	1.3574	0.00032373	0.010726	--	sp|P62759|NCALD_TAEGU Neurocalcin-delta OS=Taeniopygia guttata GN=NCALD PE=2 SV=2//1.3871e-134
110362854	155.701	53.3492	1.5452	0.00032396	0.010726	--	-//-
102086175	21789.5	55875.9	-1.3586	0.00032618	0.010774	--	sp|Q4R502|IDHP_MACFA Isocitrate dehydrogenase [NADP], mitochondrial OS=Macaca fascicularis GN=IDH2 PE=2 SV=1//0
Novel00590	125.001	23.312	2.4228	0.00032736	0.010799	--	Putative uncharacterized transposon-derived protein ZK1236.4, partial [Columba livia]
102083572	21950.5	9205.61	1.2537	0.00032971	0.010849	--	sp|Q13541|4EBP1_HUMAN Eukaryotic translation initiation factor 4E-binding protein 1 OS=Homo sapiens GN=EIF4EBP1 PE=1 SV=3//7.81766e-26
102094597	3789.12	1582.82	1.2594	0.00032934	0.010849	--	sp|Q96JP0|FEM1C_HUMAN Protein fem-1 homolog C OS=Homo sapiens GN=FEM1C PE=1 SV=1//0
102084076	1934.3	760.266	1.3472	0.00033118	0.010857	--	sp|P51512|MMP16_HUMAN Matrix metalloproteinase-16 OS=Homo sapiens GN=MMP16 PE=1 SV=2//0
102091003	7416.05	2006.5	1.886	0.00033066	0.010857	--	sp|Q5RE87|S38A4_PONAB Sodium-coupled neutral amino acid transporter 4 OS=Pongo abelii GN=SLC38A4 PE=2 SV=1//0
106145649	41.1054	132.275	-1.6861	0.00033103	0.010857	--	sp|P12275|ARYL_CHICK Arylamine N-acetyltransferase, liver isozyme OS=Gallus gallus PE=1 SV=1//6.02905e-175
102096947	323.482	827.282	-1.3547	0.0003324	0.01087	--	sp|Q6GM21|SLMO1_XENLA Protein slowmo homolog 1 OS=Xenopus laevis GN=slmo1 PE=2 SV=1//9.00748e-87
Novel01199	226.745	80.5288	1.4935	0.00033224	0.01087	--	hypothetical protein Y956_05153, partial [Nipponia nippon]
102087765	2282.94	5904.41	-1.3709	0.00033303	0.010877	--	sp|P41976|SODM_BOVIN Superoxide dismutase [Mn], mitochondrial OS=Bos taurus GN=SOD2 PE=2 SV=1//4.51894e-119
102092209	5753.62	2443.5	1.2355	0.00033553	0.010945	--	sp|P54864|JUN_SERCA Transcription factor AP-1 OS=Serinus canaria GN=JUN PE=2 SV=1//0
102092974	197.284	67.843	1.54	0.00033766	0.010987	--	sp|O42280|WNT9A_CHICK Protein Wnt-9a OS=Gallus gallus GN=WNT9A PE=2 SV=1//0
110361599	352.322	136.001	1.3733	0.00033755	0.010987	--	-//-
102085360	4914.33	12357.3	-1.3303	0.00033808	0.010988	--	sp|Q8HXY0|ETFA_MACFA Electron transfer flavoprotein subunit alpha, mitochondrial OS=Macaca fascicularis GN=ETFA PE=2 SV=1//0
110364179	8.39924	46.7968	-2.4781	0.00034229	0.01111	--	-//-
102094671	53.7283	157.753	-1.5539	0.00034299	0.01112	--	sp|Q9PW04|LDHB_COLLI L-lactate dehydrogenase B chain OS=Columba livia GN=LDHB PE=2 SV=3//0
102096811	105.826	10.2922	3.3621	0.0003442	0.011145	--	sp|Q96A99|PTX4_HUMAN Pentraxin-4 OS=Homo sapiens GN=PTX4 PE=2 SV=2//2.60979e-55
Novel02029	382.959	125.169	1.6133	0.00034937	0.011285	-//-	-//-
Novel02712	2039.84	6299.53	-1.6268	0.00034932	0.011285	--	PREDICTED: myosin-binding protein C, fast-type [Eptesicus fuscus]
102086620	7750.41	19538	-1.3339	0.00035019	0.011297	--	sp|Q4R648|CX7B2_MACFA Cytochrome c oxidase subunit 7B2, mitochondrial OS=Macaca fascicularis GN=COX7B2 PE=3 SV=1//4.29544e-17
110357567	37.6868	6.50755	2.5339	0.00035168	0.011331	--	-//-
102083934	5604.23	2357.99	1.249	0.00035497	0.011409	--	sp|A1L4K1|FSD2_HUMAN Fibronectin type III and SPRY domain-containing protein 2 OS=Homo sapiens GN=FSD2 PE=1 SV=1//0
102085162	2609.2	932.678	1.4842	0.00035496	0.011409	--	sp|Q8IU85|KCC1D_HUMAN Calcium/calmodulin-dependent protein kinase type 1D OS=Homo sapiens GN=CAMK1D PE=1 SV=1//0
110363976	76.0754	15.1718	2.326	0.00035614	0.011433	--	-//-
110359007	1.99264	22.753	-3.5133	0.00035662	0.011435	--	-//-
102091166	31.1118	4.51001	2.7863	0.00036394	0.011647	--	sp|Q7T3Q7|OPSO_RUTRU Opsin-VA OS=Rutilus rutilus PE=2 SV=1//0
102095471	2313.41	5738.03	-1.3105	0.00036457	0.011647	--	sp|Q7YS91|TBRG4_PIG Protein TBRG4 OS=Sus scrofa GN=TBRG4 PE=2 SV=2//0
Novel02219	1625.88	538.519	1.5942	0.00036423	0.011647	--	PREDICTED: zinc finger protein 638-like [Columba livia]
102090839	1316.75	3297.14	-1.3242	0.00036538	0.011658	--	sp|P70699|LYAG_MOUSE Lysosomal alpha-glucosidase OS=Mus musculus GN=Gaa PE=1 SV=2//0
110359646	14.8449	0.468218	4.9866	0.00036689	0.011693	--	-//-
102088288	891.797	361.279	1.3036	0.00036813	0.011718	--	sp|P56645|PER3_HUMAN Period circadian protein homolog 3 OS=Homo sapiens GN=PER3 PE=1 SV=4//4.34045e-15
102087733	536.06	1346.22	-1.3284	0.00037	0.011763	--	sp|O00341|EAA5_HUMAN Excitatory amino acid transporter 5 OS=Homo sapiens GN=SLC1A7 PE=2 SV=2//0
102088443	24.382	87.1418	-1.8376	0.00037053	0.011766	--	sp|Q9DDD1|GP149_CHICK Probable G-protein coupled receptor 149 OS=Gallus gallus GN=GPR149 PE=2 SV=1//2.77165e-121
102095494	33.6362	187.278	-2.4771	0.00037155	0.011784	--	sp|Q9N0C7|EPDR1_MACFA Mammalian ependymin-related protein 1 OS=Macaca fascicularis GN=EPDR1 PE=2 SV=3//2.94719e-72
102098059	108.022	31.4992	1.7779	0.00037207	0.011786	--	sp|Q16566|KCC4_HUMAN Calcium/calmodulin-dependent protein kinase type IV OS=Homo sapiens GN=CAMK4 PE=1 SV=1//0
102095379	776.994	306.611	1.3415	0.00037441	0.011846	--	sp|P70175|DLG3_MOUSE Disks large homolog 3 OS=Mus musculus GN=Dlg3 PE=1 SV=1//0
102084327	1852.16	770.732	1.2649	0.00037512	0.011854	--	sp|Q7Z591|AKNA_HUMAN AT-hook-containing transcription factor OS=Homo sapiens GN=AKNA PE=1 SV=2//1.35434e-52
102092638	120.382	529.439	-2.1368	0.00038526	0.01216	--	sp|P51689|ARSD_HUMAN Arylsulfatase D OS=Homo sapiens GN=ARSD PE=1 SV=2//0
102087965	4384.21	1828.04	1.262	0.00038867	0.012253	--	sp|O60682|MUSC_HUMAN Musculin OS=Homo sapiens GN=MSC PE=1 SV=2//6.87338e-55
102094086	701.369	280.534	1.322	0.00039106	0.012299	--	-//-
Novel01368	52.1004	3.95497	3.7196	0.00039068	0.012299	-//-	-//-
102092207	23.955	89.2385	-1.8973	0.00039181	0.012308	--	sp|P56135|ATPK_MOUSE ATP synthase subunit f, mitochondrial OS=Mus musculus GN=Atp5j2 PE=1 SV=3//3.11272e-11
Novel01275	14.8936	62.6093	-2.0717	0.00039498	0.012392	--	hypothetical protein N305_09224, partial [Manacus vitellinus]
102083453	2691.56	15938.5	-2.566	0.00040111	0.012561	--	sp|Q9I9K9|GATM_CHICK Glycine amidinotransferase, mitochondrial OS=Gallus gallus GN=GATM PE=2 SV=2//0
102097414	123.881	41.7223	1.5701	0.00040131	0.012561	--	sp|Q9W701|CLCKB_XENLA Chloride channel protein ClC-Kb OS=Xenopus laevis GN=clcnkb PE=1 SV=1//0
102091748	1215.66	3784.78	-1.6385	0.00040292	0.012596	--	sp|Q9CQR4|ACO13_MOUSE Acyl-coenzyme A thioesterase 13 OS=Mus musculus GN=Acot13 PE=1 SV=1//5.37926e-67
102095359	163.388	55.2893	1.5632	0.00040794	0.012686	--	sp|Q08DK1|IGS11_BOVIN Immunoglobulin superfamily member 11 OS=Bos taurus GN=IGSF11 PE=2 SV=1//2.0319e-179
106146073	118.668	38.5654	1.6216	0.00040736	0.012686	--	sp|Q6ZRS4|CC129_HUMAN Coiled-coil domain-containing protein 129 OS=Homo sapiens GN=CCDC129 PE=2 SV=2//2.33969e-24
Novel00252	104.005	32.821	1.664	0.00040765	0.012686	-//-	-//-
Novel00905	289.18	108.11	1.4195	0.00040821	0.012686	--	hypothetical protein CRE_21431 [Caenorhabditis remanei]>gi|308241181|gb|EFO85133.1| hypothetical protein CRE_21431 [Caenorhabditis remanei]
Novel01635	10.1346	355.887	-5.1341	0.00040721	0.012686	-//-	-//-
110356231	676.668	151.915	2.1552	0.00041025	0.012735	--	sp|P09482|ACHA4_CHICK Neuronal acetylcholine receptor subunit alpha-4 OS=Gallus gallus GN=CHRNA4 PE=1 SV=1//1.47597e-16
102098285	96.7723	27.5632	1.8119	0.00041115	0.012748	--	sp|P31371|FGF9_HUMAN Fibroblast growth factor 9 OS=Homo sapiens GN=FGF9 PE=1 SV=3//9.30043e-124
102084962	822.709	2017.58	-1.2942	0.00041373	0.012813	--	sp|Q5R6U1|DRS7B_PONAB Dehydrogenase/reductase SDR family member 7B OS=Pongo abelii GN=DHRS7B PE=2 SV=2//1.65016e-152
102092346	2150.96	884.633	1.2818	0.00041662	0.012887	--	sp|Q96EV8|DTBP1_HUMAN Dysbindin OS=Homo sapiens GN=DTNBP1 PE=1 SV=1//4.26493e-29
102094516	281.368	826.99	-1.5554	0.00041909	0.012948	--	sp|P83468|PHP14_RABIT 14 kDa phosphohistidine phosphatase OS=Oryctolagus cuniculus GN=PHPT1 PE=1 SV=1//2.51494e-32
102093364	2.60669	31.303	-3.586	0.00042202	0.013023	--	sp|Q8N4T0|CBPA6_HUMAN Carboxypeptidase A6 OS=Homo sapiens GN=CPA6 PE=1 SV=2//0
102088659	1053.27	425.143	1.3089	0.00042715	0.013166	--	sp|Q8K4S3|S45A1_RAT Proton-associated sugar transporter A OS=Rattus norvegicus GN=Slc45a1 PE=2 SV=1//4.59817e-13
102098838	423.53	1035.49	-1.2898	0.00042888	0.013204	--	sp|Q80W04|TMCC2_MOUSE Transmembrane and coiled-coil domains protein 2 OS=Mus musculus GN=Tmcc2 PE=1 SV=1//0
102095037	1858.46	730.778	1.3466	0.0004314	0.013266	--	sp|Q7TT36|AGRA3_MOUSE Adhesion G protein-coupled receptor A3 OS=Mus musculus GN=Adgra3 PE=2 SV=3//0
110355586	677.263	273.153	1.31	0.0004352	0.013367	--	-//-
102094049	1516.5	641.566	1.2411	0.00043969	0.013489	--	sp|Q8N3F9|G137C_HUMAN Integral membrane protein GPR137C OS=Homo sapiens GN=GPR137C PE=2 SV=2//2.39443e-131
102095431	152.198	48.4135	1.6525	0.00044223	0.013551	--	sp|P10828|THB_HUMAN Thyroid hormone receptor beta OS=Homo sapiens GN=THRB PE=1 SV=2//0
102094171	26582.3	5223.48	2.3474	0.00044354	0.013576	--	sp|Q9BW30|TPPP3_HUMAN Tubulin polymerization-promoting protein family member 3 OS=Homo sapiens GN=TPPP3 PE=1 SV=1//3.53442e-98
Novel01638	149.567	51.2449	1.5453	0.00044414	0.013578	--	hypothetical protein N327_12162, partial [Fulmarus glacialis]
102084127	63.2259	16.0537	1.9776	0.00044661	0.013638	--	sp|O00294|TULP1_HUMAN Tubby-related protein 1 OS=Homo sapiens GN=TULP1 PE=1 SV=3//2.33258e-146
102084352	35.7215	6.16132	2.5355	0.00045017	0.013725	--	sp|Q0VCH6|S2540_BOVIN Solute carrier family 25 member 40 OS=Bos taurus GN=SLC25A40 PE=2 SV=1//2.93423e-13
102097507	149.666	52.8798	1.501	0.00045052	0.013725	--	sp|Q15878|CAC1E_HUMAN Voltage-dependent R-type calcium channel subunit alpha-1E OS=Homo sapiens GN=CACNA1E PE=1 SV=3//0
102093925	45.1028	9.21237	2.2916	0.0004522	0.013745	--	sp|C6JUN9|LEC1_MICCO C-type lectin OS=Micrurus corallinus PE=1 SV=1//1.32316e-33
110365807	900.928	373.524	1.2702	0.00045205	0.013745	--	-//-
110364253	16.8932	127.536	-2.9164	0.00045838	0.013917	--	-//-
102083734	5956.91	2447.49	1.2833	0.00046736	0.014156	--	sp|Q6XLQ7|CALU_RABIT Calumenin OS=Oryctolagus cuniculus GN=CALU PE=1 SV=2//0
110362379	13.837	59.3212	-2.1	0.00046718	0.014156	--	-//-
102088615	15.068	0.656858	4.5198	0.00047135	0.014261	--	sp|Q5R414|CYFP2_PONAB Cytoplasmic FMR1-interacting protein 2 OS=Pongo abelii GN=CYFIP2 PE=2 SV=1//4.4903e-23
102096379	35.7645	109.612	-1.6158	0.00047332	0.014271	--	sp|O60711|LPXN_HUMAN Leupaxin OS=Homo sapiens GN=LPXN PE=1 SV=1//7.91437e-14
102098969	933.131	2265.98	-1.28	0.00047287	0.014271	--	sp|Q13084|RM28_HUMAN 39S ribosomal protein L28, mitochondrial OS=Homo sapiens GN=MRPL28 PE=1 SV=4//1.58354e-97
110361709	30.2888	97.7657	-1.6905	0.00047294	0.014271	--	-//-
102088342	322.41	84.7979	1.9268	0.00047496	0.014304	--	sp|Q92953|KCNB2_HUMAN Potassium voltage-gated channel subfamily B member 2 OS=Homo sapiens GN=KCNB2 PE=2 SV=2//0
110355490	40.2462	255.694	-2.6675	0.00047745	0.014363	--	-//-
102084614	55.8135	6.19256	3.172	0.00047976	0.014416	--	sp|Q2VLG6|C163A_CANFA Scavenger receptor cysteine-rich type 1 protein M130 OS=Canis familiaris GN=CD163 PE=2 SV=1//1.12605e-62
102097394	0.374125	22.3141	-5.8983	0.00048091	0.014425	--	sp|P01001|ISK6_BOVIN Serine protease inhibitor Kazal-type 6 OS=Bos taurus GN=SPINK6 PE=1 SV=3//4.58865e-12
102098595	129.556	44.8154	1.5315	0.00048117	0.014425	--	sp|Q96HZ4|HES6_HUMAN Transcription cofactor HES-6 OS=Homo sapiens GN=HES6 PE=2 SV=1//7.08068e-21
102094432	813.566	195.018	2.0607	0.00048445	0.014507	--	sp|O73790|SPB10_CHICK Heterochromatin-associated protein MENT OS=Gallus gallus GN=SERPINB10 PE=1 SV=1//0
102098707	405.575	152.547	1.4107	0.00048629	0.014546	--	sp|Q15569|TESK1_HUMAN Dual specificity testis-specific protein kinase 1 OS=Homo sapiens GN=TESK1 PE=1 SV=2//9.92007e-71
Novel00847	8.4868	53.0686	-2.6446	0.0004884	0.014592	--	hypothetical protein Y956_00924, partial [Nipponia nippon]
110365887	124.959	1648.63	-3.7217	0.00049067	0.014643	--	-//-
102087413	180.742	66.15	1.4501	0.00049565	0.014762	--	sp|P11283|POL_MMTVC Gag-Pro-Pol polyprotein OS=Mouse mammary tumor virus (strain C3H) GN=gag-pro-pol PE=1 SV=2//1.22799e-42
Novel01651	799.492	4179.53	-2.3862	0.00049579	0.014762	--	PREDICTED: myosin-3 [Columba livia]
102095383	4119.21	1700.75	1.2762	0.00049683	0.014777	--	sp|Q5F3T9|UGDH_CHICK UDP-glucose 6-dehydrogenase OS=Gallus gallus GN=UGDH PE=2 SV=1//0
102096916	4720.51	13657	-1.5326	0.00049785	0.01479	--	sp|Q60994|ADIPO_MOUSE Adiponectin OS=Mus musculus GN=Adipoq PE=1 SV=2//2.01436e-86
102090477	6666.97	2736.3	1.2848	0.0004995	0.014822	--	sp|Q6ZMZ3|SYNE3_HUMAN Nesprin-3 OS=Homo sapiens GN=SYNE3 PE=1 SV=2//0
102089417	681.198	225.119	1.5974	0.000503	0.014902	--	sp|P18742|ZO19_XENLA Oocyte zinc finger protein XlCOF19 (Fragment) OS=Xenopus laevis PE=3 SV=1//1.43161e-32
102091017	188.059	66.2783	1.5046	0.0005035	0.014902	--	sp|Q70JA7|CHSS3_HUMAN Chondroitin sulfate synthase 3 OS=Homo sapiens GN=CHSY3 PE=2 SV=3//0
Novel00788	22.8477	106.791	-2.2247	0.00050389	0.014902	--	complexin [Echinococcus multilocularis]>gi|674576037|emb|CDS38327.1| complexin [Echinococcus multilocularis]
102085948	609.754	254.28	1.2618	0.00050859	0.015003	--	sp|P10395|MYC_AVIM2 Viral myc transforming protein OS=Avian myelocytomatosis virus CMII GN=MYC PE=3 SV=2//3.74772e-88
102094008	934.67	386.475	1.2741	0.0005089	0.015003	--	sp|Q9UQ03|COR2B_HUMAN Coronin-2B OS=Homo sapiens GN=CORO2B PE=1 SV=4//0
102094459	33634.7	110119	-1.711	0.000509	0.015003	--	sp|Q15413|RYR3_HUMAN Ryanodine receptor 3 OS=Homo sapiens GN=RYR3 PE=1 SV=3//2.26487e-12
102093571	456.461	176.367	1.3719	0.0005108	0.015039	--	sp|Q91713|CHRD_XENLA Chordin OS=Xenopus laevis GN=chrd PE=1 SV=1//7.37541e-07
110359808	244.194	91.0598	1.4231	0.00051209	0.01506	--	-//-
102094023	2507.72	1030.44	1.2831	0.00051568	0.015133	--	sp|P78362|SRPK2_HUMAN SRSF protein kinase 2 OS=Homo sapiens GN=SRPK2 PE=1 SV=3//0
110364509	202.002	71.496	1.4984	0.0005157	0.015133	--	-//-
102087872	51.3885	11.4299	2.1686	0.00052107	0.015257	--	sp|Q9NSN8|SNTG1_HUMAN Gamma-1-syntrophin OS=Homo sapiens GN=SNTG1 PE=1 SV=1//0
102098711	256.849	96.1461	1.4176	0.00052112	0.015257	--	sp|Q66KL4|DERR_XENTR Derriere protein OS=Xenopus tropicalis GN=derriere PE=2 SV=1//3.16648e-118
102096743	7814.32	19315	-1.3055	0.00052295	0.015294	--	sp|P00504|AATC_CHICK Aspartate aminotransferase, cytoplasmic OS=Gallus gallus GN=GOT1 PE=1 SV=3//0
102085941	923.987	381.405	1.2765	0.00052515	0.015341	--	sp|Q5SYE7|NHSL1_HUMAN NHS-like protein 1 OS=Homo sapiens GN=NHSL1 PE=1 SV=2//2.36711e-09
110362680	157.748	605.046	-1.9394	0.00052577	0.015343	--	-//-
102085778	23863.7	60445.4	-1.3408	0.00052808	0.015393	--	sp|P00565|KCRM_CHICK Creatine kinase M-type OS=Gallus gallus GN=CKM PE=2 SV=1//1.39988e-84
102088642	716.5	287.476	1.3175	0.00052894	0.015401	--	sp|Q4AE62|GTDC1_HUMAN Glycosyltransferase-like domain-containing protein 1 OS=Homo sapiens GN=GTDC1 PE=2 SV=1//9.1348e-14
102087971	1685.97	724.507	1.2185	0.00053688	0.015597	--	sp|Q6ZN16|M3K15_HUMAN Mitogen-activated protein kinase kinase kinase 15 OS=Homo sapiens GN=MAP3K15 PE=1 SV=2//0
102096842	306.399	119.442	1.3591	0.00053669	0.015597	--	sp|Q6IQ23|PKHA7_HUMAN Pleckstrin homology domain-containing family A member 7 OS=Homo sapiens GN=PLEKHA7 PE=1 SV=2//0
102092923	86.8608	25.8845	1.7466	0.00053916	0.015612	--	sp|Q96NA8|TSNA1_HUMAN t-SNARE domain-containing protein 1 OS=Homo sapiens GN=TSNARE1 PE=2 SV=2//4.22532e-95
Novel00971	255.457	92.166	1.4708	0.00053915	0.015612	--	hypothetical protein A306_14541 [Columba livia]
Novel02214	91.8645	272.509	-1.5687	0.0005384	0.015612	-//-	-//-
102094344	442.838	181.893	1.2837	0.00054303	0.015707	--	sp|P45844|ABCG1_HUMAN ATP-binding cassette sub-family G member 1 OS=Homo sapiens GN=ABCG1 PE=1 SV=3//0
102088294	174.309	61.7352	1.4975	0.00054732	0.015813	--	sp|Q17R89|RHG44_HUMAN Rho GTPase-activating protein 44 OS=Homo sapiens GN=ARHGAP44 PE=1 SV=1//0
102098297	2255.2	5340.91	-1.2438	0.0005503	0.015882	--	sp|Q8NFU5|IPMK_HUMAN Inositol polyphosphate multikinase OS=Homo sapiens GN=IPMK PE=1 SV=1//0
Novel02740	17039.3	40898.2	-1.2632	0.0005545	0.015986	--	PREDICTED: creatine kinase M-type-like, partial [Ficedula albicollis]
102096472	3386.49	7882.53	-1.2189	0.00055602	0.016012	--	sp|Q5ZID6|5NT3A_CHICK Cytosolic 5&apos;-nucleotidase 3A OS=Gallus gallus GN=NT5C3A PE=1 SV=3//0
102084914	276.407	19.8567	3.7991	0.0005573	0.016031	--	sp|A8K2U0|A2ML1_HUMAN Alpha-2-macroglobulin-like protein 1 OS=Homo sapiens GN=A2ML1 PE=1 SV=3//2.7981e-19
110356800	20.2503	0	Inf	0.00055892	0.01606	--	-//-
102094584	105.553	32.8053	1.686	0.00055962	0.016063	--	sp|O15266|SHOX_HUMAN Short stature homeobox protein OS=Homo sapiens GN=SHOX PE=1 SV=1//9.24318e-123
102093234	2537.41	6110.8	-1.268	0.00056121	0.016074	--	sp|P23467|PTPRB_HUMAN Receptor-type tyrosine-protein phosphatase beta OS=Homo sapiens GN=PTPRB PE=1 SV=3//1.62884e-22
Novel00885	5.74422	87.2921	-3.9257	0.00056124	0.016074	-//-	-//-
110355666	22.2227	79.9119	-1.8464	0.00056388	0.016132	--	-//-
110357250	32.1519	106.171	-1.7234	0.00056493	0.016145	--	-//-
Novel01420	33.562	110.372	-1.7175	0.0005665	0.016172	--	Focal adhesion kinase 1, partial [Columba livia]
102089890	1257.75	530.005	1.2468	0.00057681	0.016449	--	sp|Q68UT7|HUNK_PANTR Hormonally up-regulated neu tumor-associated kinase OS=Pan troglodytes GN=HUNK PE=3 SV=1//0
102085555	1744.92	729.675	1.2578	0.00058789	0.016746	--	sp|Q65Z91|TSK_CHICK Tsukushin OS=Gallus gallus GN=TSKU PE=1 SV=1//0
102094017	3595.85	1466.75	1.2937	0.00059912	0.017048	--	sp|Q6JHU8|P3H1_CHICK Prolyl 3-hydroxylase 1 OS=Gallus gallus GN=LEPRE1 PE=1 SV=1//0
102094608	440.573	1074.16	-1.2858	0.0006013	0.017091	--	sp|Q8WWV3|RT4I1_HUMAN Reticulon-4-interacting protein 1, mitochondrial OS=Homo sapiens GN=RTN4IP1 PE=1 SV=2//0
110359415	72.3543	19.4444	1.8957	0.00060617	0.017211	--	-//-
Novel00149	1297.17	493.842	1.3932	0.00060782	0.017239	-//-	-//-
102093422	605.613	155.35	1.9629	0.00061152	0.017325	--	sp|Q9MYM7|B3GT1_PONPY Beta-1,3-galactosyltransferase 1 OS=Pongo pygmaeus GN=B3GALT1 PE=3 SV=1//0
102087602	615.96	237.716	1.3736	0.0006162	0.017409	--	sp|Q8CJ11|GPR64_RAT G-protein coupled receptor 64 OS=Rattus norvegicus GN=Gpr64 PE=2 SV=1//1.9471e-11
102088663	654.146	268.063	1.287	0.00061623	0.017409	--	sp|P49441|INPP_HUMAN Inositol polyphosphate 1-phosphatase OS=Homo sapiens GN=INPP1 PE=1 SV=1//4.3072e-91
102095118	242.609	91.6671	1.4042	0.00061644	0.017409	--	sp|Q9Y4G6|TLN2_HUMAN Talin-2 OS=Homo sapiens GN=TLN2 PE=1 SV=4//1.56961e-27
102096927	334.289	123.482	1.4368	0.00062348	0.017589	--	sp|Q8N3E9|PLCD3_HUMAN 1-phosphatidylinositol 4,5-bisphosphate phosphodiesterase delta-3 OS=Homo sapiens GN=PLCD3 PE=1 SV=3//0
102092381	228.787	602.309	-1.3965	0.0006271	0.017672	--	sp|Q96LI6|HSFY1_HUMAN Heat shock transcription factor, Y-linked OS=Homo sapiens GN=HSFY1 PE=1 SV=1//8.39015e-43
110354923	98.1635	18.3811	2.417	0.00063095	0.017761	--	-//-
110358394	21.5752	2.10225	3.3594	0.00063312	0.017803	--	-//-
102086632	1432.49	600.187	1.255	0.00063853	0.017936	--	sp|Q5TIA1|MEI1_HUMAN Meiosis inhibitor protein 1 OS=Homo sapiens GN=MEI1 PE=2 SV=2//0
102093884	28.092	109.194	-1.9587	0.00063927	0.017938	--	sp|Q5R5C5|NOX4_PONAB NADPH oxidase 4 OS=Pongo abelii GN=NOX4 PE=2 SV=2//0
102093334	1940.69	5425.14	-1.4831	0.00064015	0.017943	--	sp|Q8N2R8|FA43A_HUMAN Protein FAM43A OS=Homo sapiens GN=FAM43A PE=2 SV=2//4.60473e-09
102085289	4831.24	11328.5	-1.2295	0.00064498	0.018059	--	sp|P48984|TEAD4_CHICK Transcriptional enhancer factor TEF-3 OS=Gallus gallus GN=TEAD4 PE=2 SV=1//0
102092850	1108.92	2681.54	-1.2739	0.00065563	0.018338	--	sp|Q9H5Q4|TFB2M_HUMAN Dimethyladenosine transferase 2, mitochondrial OS=Homo sapiens GN=TFB2M PE=1 SV=1//1.97614e-84
102088089	445.209	1253.09	-1.4929	0.00065756	0.018373	--	sp|P80217|IN35_HUMAN Interferon-induced 35 kDa protein OS=Homo sapiens GN=IFI35 PE=1 SV=5//7.97988e-56
102087701	850.245	3566.79	-2.0687	0.00066685	0.018612	--	sp|Q5SGD2|PPM1L_HUMAN Protein phosphatase 1L OS=Homo sapiens GN=PPM1L PE=1 SV=1//0
102096744	3.45199	26.8449	-2.9591	0.00066833	0.018634	--	sp|Q8C353|TM252_MOUSE Transmembrane protein 252 OS=Mus musculus GN=Tmem252 PE=2 SV=1//2.10002e-06
Novel02209	77.7172	23.0077	1.7561	0.00067531	0.018808	-//-	-//-
102089525	322.469	127.96	1.3335	0.00067657	0.018824	--	sp|Q14966|ZN638_HUMAN Zinc finger protein 638 OS=Homo sapiens GN=ZNF638 PE=1 SV=2//1.26505e-43
102087960	1162.45	498.846	1.2205	0.00068237	0.018959	--	sp|Q75WS4|CRYD_XENLA Cryptochrome DASH OS=Xenopus laevis GN=cry-dash PE=2 SV=1//0
102096528	278.735	657.19	-1.2374	0.00068286	0.018959	--	sp|Q08499|PDE4D_HUMAN cAMP-specific 3&apos;,5&apos;-cyclic phosphodiesterase 4D OS=Homo sapiens GN=PDE4D PE=1 SV=2//0
Novel00510	80.119	24.7415	1.6952	0.00068587	0.019022	--	hypothetical protein Anapl_11706 [Anas platyrhynchos]
102087052	0.484705	13.9365	-4.8456	0.00068723	0.01904	--	sp|P22328|OPSD_CHICK Rhodopsin OS=Gallus gallus GN=RHO PE=1 SV=1//0
102083569	1515.46	621.792	1.2853	0.00068823	0.019047	--	sp|O95980|RECK_HUMAN Reversion-inducing cysteine-rich protein with Kazal motifs OS=Homo sapiens GN=RECK PE=1 SV=1//0
102093521	561.388	1551.25	-1.4664	0.00069034	0.019086	--	sp|A6QP75|AL2CL_BOVIN ALS2 C-terminal-like protein OS=Bos taurus GN=ALS2CL PE=2 SV=1//0
110362363	2075.2	9170.35	-2.1437	0.00069296	0.019138	--	-//-
Novel02451	106.623	29.4164	1.8578	0.00069464	0.019164	-//-	-//-
102089750	188.792	69.1426	1.4491	0.00069948	0.019278	--	sp|O93512|GFRA4_CHICK GDNF family receptor alpha-4 OS=Gallus gallus GN=GFRA4 PE=2 SV=1//0
102092567	2925.76	7012.01	-1.261	0.00070106	0.019281	--	sp|O75509|TNR21_HUMAN Tumor necrosis factor receptor superfamily member 21 OS=Homo sapiens GN=TNFRSF21 PE=1 SV=1//0
102092936	1566.94	688.95	1.1855	0.00070076	0.019281	--	sp|P11181|ODB2_BOVIN Lipoamide acyltransferase component of branched-chain alpha-keto acid dehydrogenase complex, mitochondrial OS=Bos taurus GN=DBT PE=1 SV=2//0
102087530	30838.7	67146.7	-1.1226	0.00070561	0.019385	--	sp|P09654|VIME_CHICK Vimentin OS=Gallus gallus GN=VIM PE=3 SV=2//0
Novel01869	14.3792	0.626128	4.5214	0.00070867	0.019449	-//-	-//-
102090195	254.56	700.43	-1.4602	0.00071445	0.019587	--	sp|Q06AS9|EFNA1_PIG Ephrin-A1 OS=Sus scrofa GN=EFNA1 PE=2 SV=1//2.79561e-68
102095540	25.4113	251.688	-3.3081	0.00071644	0.019601	--	sp|Q61645|HAIR_MOUSE Lysine-specific demethylase hairless OS=Mus musculus GN=Hr PE=2 SV=2//1.05697e-22
Novel02070	5.73303	47.2464	-3.0428	0.00071574	0.019601	-//-	-//-
102083519	879.131	374.406	1.2315	0.00071951	0.019662	--	sp|Q8N6F8|WBS27_HUMAN Williams-Beuren syndrome chromosomal region 27 protein OS=Homo sapiens GN=WBSCR27 PE=1 SV=2//7.40276e-29
102091568	0.402311	11.9386	-4.8912	0.00072016	0.019662	--	sp|P42685|FRK_HUMAN Tyrosine-protein kinase FRK OS=Homo sapiens GN=FRK PE=1 SV=1//0
102092756	438.304	179.21	1.2903	0.00072416	0.019742	--	sp|Q05438|BMR1B_CHICK Bone morphogenetic protein receptor type-1B OS=Gallus gallus GN=BMPR1B PE=2 SV=1//0
Novel02547	251.295	76.369	1.7183	0.00072461	0.019742	--	PREDICTED: WNT1-inducible-signaling pathway protein 2 [Manacus vitellinus]
102091821	0	9.43257	#NAME?	0.00072686	0.019783	--	sp|P22309|UD11_HUMAN UDP-glucuronosyltransferase 1-1 OS=Homo sapiens GN=UGT1A1 PE=1 SV=1//3.91836e-96
102097378	230.729	32.8127	2.8139	0.00072941	0.019832	--	sp|Q96PB8|LRC3B_HUMAN Leucine-rich repeat-containing protein 3B OS=Homo sapiens GN=LRRC3B PE=2 SV=1//0
102088646	561.818	1374.02	-1.2902	0.0007311	0.019857	--	sp|Q8BWS5|GRIN3_MOUSE G protein-regulated inducer of neurite outgrowth 3 OS=Mus musculus GN=Gprin3 PE=1 SV=1//3.35982e-14
102084700	136.532	48.5334	1.4922	0.00073327	0.019864	--	sp|Q8WTR4|GDPD5_HUMAN Glycerophosphodiester phosphodiesterase domain-containing protein 5 OS=Homo sapiens GN=GDPD5 PE=1 SV=2//5.23734e-154
102092656	6739.96	16800	-1.3176	0.00073359	0.019864	--	sp|Q0MQD8|NDUB5_PANTR NADH dehydrogenase [ubiquinone] 1 beta subcomplex subunit 5, mitochondrial OS=Pan troglodytes GN=NDUFB5 PE=2 SV=1//1.8355e-63
102094611	1781.81	4261.46	-1.258	0.00073283	0.019864	--	sp|Q0MQH5|NDUS6_PONPY NADH dehydrogenase [ubiquinone] iron-sulfur protein 6, mitochondrial OS=Pongo pygmaeus GN=NDUFS6 PE=2 SV=1//8.64594e-51
102091941	51.1516	143.534	-1.4885	0.00074924	0.020267	--	sp|P17481|HXB8_HUMAN Homeobox protein Hox-B8 OS=Homo sapiens GN=HOXB8 PE=2 SV=2//9.56728e-141
102093452	217.187	527.165	-1.2793	0.00075481	0.020396	--	sp|Q8IVS8|GLCTK_HUMAN Glycerate kinase OS=Homo sapiens GN=GLYCTK PE=1 SV=1//2.04276e-172
110365311	22.8119	2.64879	3.1064	0.00075584	0.020403	--	-//-
102097469	508.315	1849.18	-1.8631	0.00075862	0.020457	--	sp|Q01063|PDE4D_MOUSE cAMP-specific 3&apos;,5&apos;-cyclic phosphodiesterase 4D OS=Mus musculus GN=Pde4d PE=1 SV=2//1.1846e-09
102098635	1531.15	640.12	1.2582	0.00076275	0.020526	--	sp|Q28985|IBP5_PIG Insulin-like growth factor-binding protein 5 OS=Sus scrofa GN=IGFBP5 PE=2 SV=2//1.02239e-80
Novel02520	145.406	37.0508	1.9725	0.00076239	0.020526	-//-	-//-
110355435	76.1821	22.206	1.7785	0.00076447	0.020552	--	-//-
Novel02362	5.6734	88.5854	-3.9648	0.00076621	0.020577	--	PREDICTED: glutamine-rich protein 2-like [Ficedula albicollis]
110361909	30.0023	92.9741	-1.6318	0.00076846	0.020617	--	sp|Q52L45|ILEU_XENLA Leukocyte elastase inhibitor OS=Xenopus laevis GN=serpinb1 PE=2 SV=1//5.86012e-44
110365374	41.5738	215.11	-2.3713	0.00077017	0.020642	--	-//-
110361919	4.18198	30.6427	-2.8733	0.00077238	0.02068	--	-//-
102090767	1450.99	631.992	1.1991	0.00077888	0.020832	--	sp|Q91044|NTRK3_CHICK NT-3 growth factor receptor OS=Gallus gallus GN=NTRK3 PE=1 SV=2//0
102087443	18719.1	8040.35	1.2192	0.00078372	0.020919	--	sp|Q9UKS6|PACN3_HUMAN Protein kinase C and casein kinase substrate in neurons protein 3 OS=Homo sapiens GN=PACSIN3 PE=1 SV=2//0
102088546	5823.23	13925.2	-1.2578	0.00078292	0.020919	--	sp|O75947|ATP5H_HUMAN ATP synthase subunit d, mitochondrial OS=Homo sapiens GN=ATP5H PE=1 SV=3//1.57192e-64
Novel01569	13.4628	64.3155	-2.2562	0.00079523	0.021205	-//-	-//-
Novel02327	5.06917	29.8813	-2.5594	0.00079778	0.021251	-//-	-//-
110355581	324.838	119.537	1.4423	0.00079967	0.02128	--	-//-
102092269	1592.36	683.995	1.2191	0.00080681	0.021435	--	sp|P59511|ATS20_MOUSE A disintegrin and metalloproteinase with thrombospondin motifs 20 OS=Mus musculus GN=Adamts20 PE=2 SV=2//0
110360852	330.276	139.852	1.2398	0.0008071	0.021435	--	sp|Q66IS6|BBS5_XENLA Bardet-Biedl syndrome 5 protein homolog OS=Xenopus laevis GN=bbs5 PE=2 SV=1//1.38699e-07
102084877	8908.01	20391.8	-1.1948	0.00081473	0.021602	--	sp|P25236|SEPP1_RAT Selenoprotein P OS=Rattus norvegicus GN=Sepp1 PE=1 SV=2//5.02548e-77
102096069	1608.98	690.193	1.2211	0.00081503	0.021602	--	sp|Q8BXJ8|Z385B_MOUSE Zinc finger protein 385B OS=Mus musculus GN=Znf385b PE=2 SV=1//0
Novel02939	70.3111	19.5591	1.8459	0.00081903	0.021686	-//-	-//-
Novel02023	179.522	56.7073	1.6626	0.00082102	0.021717	--	hypothetical protein A306_15567 [Columba livia]
110356463	34.7439	5.16749	2.7492	0.00082619	0.021831	--	-//-
102088938	1.34056	16.8507	-3.6519	0.00083223	0.021969	--	sp|Q61003|CD6_MOUSE T-cell differentiation antigen CD6 OS=Mus musculus GN=Cd6 PE=2 SV=2//7.99049e-09
102094371	605.317	1436.43	-1.2467	0.00084159	0.022183	--	sp|Q09108|SCF_CHICK Kit ligand OS=Gallus gallus GN=KITLG PE=2 SV=1//3.27163e-155
110355908	5.20051	82.238	-3.9831	0.00084203	0.022183	--	sp|A9LS46|WTIP_XENLA Wilms tumor protein 1-interacting protein homolog OS=Xenopus laevis GN=wtip PE=2 SV=1//6.22947e-18
Novel00461	6.48045	59.7163	-3.204	0.00084381	0.022208	-//-	-//-
102088994	205.784	76.1971	1.4333	0.00085117	0.022379	--	sp|Q13641|TPBG_HUMAN Trophoblast glycoprotein OS=Homo sapiens GN=TPBG PE=1 SV=1//5.30572e-100
102084763	13221.2	30007.2	-1.1825	0.00085523	0.022463	--	sp|Q8SQ24|MYOZ1_BOVIN Myozenin-1 OS=Bos taurus GN=MYOZ1 PE=2 SV=1//4.36452e-107
102095499	483.27	1932.88	-1.9999	0.00085901	0.02254	--	sp|Q08156|KIT_CHICK Mast/stem cell growth factor receptor Kit OS=Gallus gallus GN=KIT PE=2 SV=1//0
102097445	41.4888	123.382	-1.5723	0.00085987	0.02254	--	sp|P16402|H13_HUMAN Histone H1.3 OS=Homo sapiens GN=HIST1H1D PE=1 SV=2//5.02236e-11
102097763	1375.45	600.328	1.1961	0.00086129	0.022555	--	sp|Q6WWW3|S38A6_RAT Probable sodium-coupled neutral amino acid transporter 6 OS=Rattus norvegicus GN=Slc38a6 PE=2 SV=1//0
106146053	725.8	271.949	1.4162	0.00086587	0.022652	--	sp|P20909|COBA1_RAT Collagen alpha-1(XI) chain OS=Rattus norvegicus GN=Col11a1 PE=1 SV=2//1.54555e-11
102089106	3378.84	7778.24	-1.2029	0.00087129	0.022681	--	sp|Q14162|SREC_HUMAN Scavenger receptor class F member 1 OS=Homo sapiens GN=SCARF1 PE=1 SV=3//0
102093295	1.22384	29.2239	-4.5777	0.00087004	0.022681	--	sp|P12544|GRAA_HUMAN Granzyme A OS=Homo sapiens GN=GZMA PE=1 SV=2//1.35121e-75
110360822	60.3371	15.1917	1.9898	0.00087038	0.022681	--	-//-
110362799	7.75699	36.9927	-2.2537	0.00086995	0.022681	--	-//-
110364171	94.5573	2.13236	5.4707	0.00087054	0.022681	--	-//-
102088580	797.168	328.86	1.2774	0.00087317	0.022708	--	sp|Q8NFP9|NBEA_HUMAN Neurobeachin OS=Homo sapiens GN=NBEA PE=1 SV=3//0
102089203	715.79	304.614	1.2326	0.00087674	0.022778	--	sp|Q56UN5|M3K19_HUMAN Mitogen-activated protein kinase kinase kinase 19 OS=Homo sapiens GN=MAP3K19 PE=2 SV=1//0
Novel01140	270.207	108.838	1.3119	0.00087833	0.022797	-//-	-//-
102096749	156.959	56.7095	1.4687	0.00088058	0.022833	--	sp|Q9UQR0|SCML2_HUMAN Sex comb on midleg-like protein 2 OS=Homo sapiens GN=SCML2 PE=1 SV=1//0
102093647	1117.26	2602.94	-1.2202	0.00088286	0.022869	--	sp|Q5REK3|MPPB_PONAB Mitochondrial-processing peptidase subunit beta OS=Pongo abelii GN=PMPCB PE=2 SV=1//0
102084452	1589.03	676.632	1.2317	0.00088469	0.022894	--	sp|Q8TDY4|ASAP3_HUMAN Arf-GAP with SH3 domain, ANK repeat and PH domain-containing protein 3 OS=Homo sapiens GN=ASAP3 PE=1 SV=1//0
Novel02486	85.2697	26.8117	1.6692	0.00089238	0.02307	--	PREDICTED: vitamin K-dependent gamma-carboxylase [Monodelphis domestica]
110357483	531.015	211.729	1.3265	0.00090063	0.023261	--	-//-
110359052	31.2718	5.27353	2.568	0.0009018	0.023268	--	-//-
110357001	26.5928	89.0036	-1.7428	0.00090516	0.023332	--	-//-
102085479	303.96	59.3466	2.3566	0.00091387	0.023533	--	sp|Q86SS6|SYT9_HUMAN Synaptotagmin-9 OS=Homo sapiens GN=SYT9 PE=2 SV=1//0
102083441	3457.75	10681.3	-1.6272	0.00091624	0.023548	--	sp|P23109|AMPD1_HUMAN AMP deaminase 1 OS=Homo sapiens GN=AMPD1 PE=1 SV=2//0
102094798	5902.5	13595.9	-1.2038	0.00091614	0.023548	--	sp|Q28295|VWF_CANFA von Willebrand factor OS=Canis familiaris GN=VWF PE=1 SV=2//0
110357638	13.0008	0.49172	4.7246	0.00091718	0.023549	--	-//-
110363827	62.5464	14.6164	2.0973	0.00092029	0.023606	--	sp|Q9NZ01|TECR_HUMAN Very-long-chain enoyl-CoA reductase OS=Homo sapiens GN=TECR PE=1 SV=1//1.04683e-171
Novel02898	20208.1	48446.3	-1.2615	0.00092272	0.023645	--	PREDICTED: creatine kinase M-type, partial [Cuculus canorus]
102086262	34.3083	6.20326	2.4675	0.00093267	0.023807	--	sp|B4DS77|SHSA9_HUMAN Protein shisa-9 OS=Homo sapiens GN=SHISA9 PE=2 SV=3//6.7815e-62
102086322	445.504	178.77	1.3173	0.00093247	0.023807	--	sp|Q15051|IQCB1_HUMAN IQ calmodulin-binding motif-containing protein 1 OS=Homo sapiens GN=IQCB1 PE=1 SV=1//0
102087064	1069.63	454.467	1.2349	0.00093024	0.023807	--	sp|Q9NUC0|SRTD4_HUMAN SERTA domain-containing protein 4 OS=Homo sapiens GN=SERTAD4 PE=2 SV=1//1.05599e-131
Novel02267	565.847	235.188	1.2666	0.00093125	0.023807	--	RecName: Full=Alcohol dehydrogenase 1; AltName: Full=Alcohol dehydrogenase I [Columba livia]
102097244	349.853	962.011	-1.4593	0.00093419	0.023823	--	sp|Q8CHM3|T53I2_RAT Tumor protein p53-inducible nuclear protein 2 (Fragment) OS=Rattus norvegicus GN=Tp53inp2 PE=2 SV=1//8.99051e-06
Novel02593	253.828	100.005	1.3438	0.00093538	0.02383	--	PREDICTED: splicing factor 1 isoform X1 [Anolis carolinensis]
102088913	811.895	1900.4	-1.2269	0.00093791	0.023832	--	sp|D2HD32|ICT1_AILME Peptidyl-tRNA hydrolase ICT1, mitochondrial OS=Ailuropoda melanoleuca GN=ICT1 PE=3 SV=1//9.15056e-61
102091113	829.631	346.491	1.2597	0.00093818	0.023832	--	sp|Q5REB1|MPPD2_PONAB Metallophosphoesterase MPPED2 OS=Pongo abelii GN=MPPED2 PE=2 SV=1//0
Novel00906	592.146	253.838	1.222	0.00093652	0.023832	--	hypothetical protein N323_12783, partial [Cathartes aura]
102085936	2776.15	6615.67	-1.2528	0.00093998	0.023835	--	sp|Q2KIG0|ETFD_BOVIN Electron transfer flavoprotein-ubiquinone oxidoreductase, mitochondrial OS=Bos taurus GN=ETFDH PE=2 SV=1//0
110355003	21.4723	74.406	-1.7929	0.00094008	0.023835	--	-//-
102083607	148.905	370.1	-1.3135	0.00095916	0.024295	--	sp|Q29RM1|TPC_BOVIN Mitochondrial thiamine pyrophosphate carrier OS=Bos taurus GN=SLC25A19 PE=2 SV=1//3.69629e-161
102085145	261.407	768.646	-1.556	0.00096429	0.024334	--	sp|P48763|SL9A2_RAT Sodium/hydrogen exchanger 2 OS=Rattus norvegicus GN=Slc9a2 PE=1 SV=1//0
102088219	1486.43	651.666	1.1896	0.00096308	0.024334	--	sp|Q9HCM4|E41L5_HUMAN Band 4.1-like protein 5 OS=Homo sapiens GN=EPB41L5 PE=1 SV=3//0
102095092	307.452	121.403	1.3406	0.00096534	0.024334	--	sp|Q8N6G6|ATL1_HUMAN ADAMTS-like protein 1 OS=Homo sapiens GN=ADAMTSL1 PE=1 SV=4//0
102096274	79.9092	23.1676	1.7863	0.00096212	0.024334	--	sp|P21213|HUTH_RAT Histidine ammonia-lyase OS=Rattus norvegicus GN=Hal PE=1 SV=1//0
Novel00318	1882.4	4448.15	-1.2406	0.00096484	0.024334	--	PREDICTED: NADH dehydrogenase [ubiquinone] 1 subunit C2 [Columba livia]>gi|449284024|gb|EMC90606.1| NADH dehydrogenase [ubiquinone] 1 subunit C2 [Columba livia]
102088856	163398	377329	-1.2074	0.00096866	0.024395	--	sp|P02588|TNNC2_CHICK Troponin C, skeletal muscle OS=Gallus gallus GN=TNNC2 PE=1 SV=3//3.46376e-95
102084408	22208.2	4464.2	2.3146	0.00097646	0.024568	--	sp|P13944|COCA1_CHICK Collagen alpha-1(XII) chain OS=Gallus gallus GN=COL12A1 PE=1 SV=3//0
102084896	174.663	413.695	-1.244	0.00097817	0.024587	--	sp|Q61510|TRI25_MOUSE E3 ubiquitin/ISG15 ligase TRIM25 OS=Mus musculus GN=Trim25 PE=1 SV=2//0
Novel00607	28.9281	103.863	-1.8441	0.00098331	0.024693	-//-	-//-
102092704	110.823	307.838	-1.4739	0.00098786	0.024783	--	sp|Q8BWQ5|DCLK3_MOUSE Serine/threonine-protein kinase DCLK3 OS=Mus musculus GN=Dclk3 PE=2 SV=2//0
102085582	1322.6	580.826	1.1872	0.00099254	0.024862	--	sp|O60583|CCNT2_HUMAN Cyclin-T2 OS=Homo sapiens GN=CCNT2 PE=1 SV=2//0
102098752	27.2308	331.841	-3.6072	0.00099288	0.024862	--	sp|Q9JI48|PLAC8_MOUSE Placenta-specific gene 8 protein OS=Mus musculus GN=Plac8 PE=3 SV=1//3.30054e-44
102097466	3327.17	1421.57	1.2268	0.0010035	0.025103	--	sp|O70258|SGCE_MOUSE Epsilon-sarcoglycan OS=Mus musculus GN=Sgce PE=1 SV=2//0
102089396	4616.14	2097.26	1.1382	0.0010094	0.025202	--	sp|Q9UHH9|IP6K2_HUMAN Inositol hexakisphosphate kinase 2 OS=Homo sapiens GN=IP6K2 PE=1 SV=2//0
Novel01786	70.4258	21.3499	1.7219	0.0010093	0.025202	-//-	-//-
102086281	35.8374	7.323	2.291	0.0010106	0.025209	--	sp|P98157|LRP1_CHICK Low-density lipoprotein receptor-related protein 1 OS=Gallus gallus GN=LRP1 PE=2 SV=1//7.03139e-08
102085216	120.978	8.88154	3.7678	0.0010117	0.025214	--	sp|P97350|PKP1_MOUSE Plakophilin-1 OS=Mus musculus GN=Pkp1 PE=2 SV=1//0
102091939	36286.9	16212.9	1.1623	0.0010173	0.025328	--	sp|P24043|LAMA2_HUMAN Laminin subunit alpha-2 OS=Homo sapiens GN=LAMA2 PE=1 SV=4//0
102085340	1597.95	4006.27	-1.326	0.0010426	0.025934	--	sp|Q90Z16|OPTN_CHICK Optineurin OS=Gallus gallus GN=OPTN PE=1 SV=1//0
102090905	651.838	279.052	1.224	0.0010501	0.02608	--	sp|O43157|PLXB1_HUMAN Plexin-B1 OS=Homo sapiens GN=PLXNB1 PE=1 SV=3//0
110360685	72.6079	21.4184	1.7613	0.0010505	0.02608	--	-//-
102083786	478.901	197.228	1.2799	0.0010545	0.026157	--	sp|P0C6T3|PRR7_RAT Proline-rich protein 7 OS=Rattus norvegicus GN=Prr7 PE=1 SV=1//1.10995e-49
102096114	996.736	2269.76	-1.1873	0.0010578	0.026212	--	sp|P08603|CFAH_HUMAN Complement factor H OS=Homo sapiens GN=CFH PE=1 SV=4//0
102095762	2028.7	4724.02	-1.2195	0.0010605	0.026254	--	sp|Q5E9D3|MIC19_BOVIN MICOS complex subunit MIC19 OS=Bos taurus GN=CHCHD3 PE=2 SV=1//8.14472e-32
110355968	7.49551	36.149	-2.2699	0.0010669	0.026388	--	-//-
110362221	101.317	33.4295	1.5997	0.001076	0.026588	--	sp|O62676|IL16_MACFA Pro-interleukin-16 OS=Macaca fascicularis GN=IL16 PE=3 SV=1//5.85998e-06
102097296	4675.05	10809.5	-1.2092	0.0010829	0.026734	--	sp|Q9CRB9|MIC19_MOUSE MICOS complex subunit Mic19 OS=Mus musculus GN=Chchd3 PE=1 SV=1//8.86276e-61
102085153	3234.67	544.709	2.5701	0.0010851	0.026763	--	sp|P48759|PTX3_MOUSE Pentraxin-related protein PTX3 OS=Mus musculus GN=Ptx3 PE=1 SV=2//6.65454e-149
102096444	34.5749	6.83156	2.3394	0.0010882	0.026814	--	sp|P49578|ACM3_CHICK Muscarinic acetylcholine receptor M3 OS=Gallus gallus GN=CHRM3 PE=2 SV=1//9.41513e-09
102094051	223.904	531.971	-1.2485	0.0010963	0.026988	--	sp|Q9YGC1|BLNK_CHICK B-cell linker protein OS=Gallus gallus GN=BLNK PE=1 SV=1//0
102094453	501.373	1147.97	-1.1951	0.0011036	0.027117	--	sp|O00562|PITM1_HUMAN Membrane-associated phosphatidylinositol transfer protein 1 OS=Homo sapiens GN=PITPNM1 PE=1 SV=4//0
110359398	51.9176	148.968	-1.5207	0.0011029	0.027117	--	-//-
102095786	101.829	249.318	-1.2918	0.0011099	0.027246	--	sp|Q6NT55|CP4FN_HUMAN Cytochrome P450 4F22 OS=Homo sapiens GN=CYP4F22 PE=2 SV=1//1.19399e-151
102083690	1054.97	286.155	1.8823	0.0011142	0.027305	--	sp|P58500|M3KCL_MOUSE MAP3K7 C-terminal-like protein OS=Mus musculus GN=Map3k7cl PE=2 SV=1//3.35086e-65
102090775	12561.1	28832.3	-1.1987	0.0011144	0.027305	--	sp|Q5RCB8|ODO1_PONAB 2-oxoglutarate dehydrogenase, mitochondrial OS=Pongo abelii GN=OGDH PE=2 SV=1//0
102098118	29.8125	100.797	-1.7575	0.0011168	0.02734	--	sp|Q8IYL9|PSYR_HUMAN Psychosine receptor OS=Homo sapiens GN=GPR65 PE=2 SV=1//3.07746e-88
102087240	1105.19	487.945	1.1795	0.0011218	0.027384	--	sp|Q14DH7|ACSS3_MOUSE Acyl-CoA synthetase short-chain family member 3, mitochondrial OS=Mus musculus GN=Acss3 PE=1 SV=2//1.50373e-14
102089325	103.197	26.2393	1.9756	0.001121	0.027384	--	sp|P0DJQ9|TIKI2_XENTR Metalloprotease TIKI2 OS=Xenopus tropicalis GN=trabd2b PE=2 SV=1//0
102094530	134.214	327.21	-1.2857	0.0011211	0.027384	--	sp|Q8AXV1|SH3G2_CHICK Endophilin-A1 OS=Gallus gallus GN=SH3GL2 PE=1 SV=1//0
102089121	380.292	142.36	1.4176	0.0011238	0.027405	--	-//-
110363443	16.2041	1.17599	3.7844	0.0011253	0.027405	--	-//-
110365670	106.903	31.9307	1.7433	0.0011257	0.027405	--	-//-
102093764	361.823	143.583	1.3334	0.0011318	0.027528	--	sp|O60513|B4GT4_HUMAN Beta-1,4-galactosyltransferase 4 OS=Homo sapiens GN=B4GALT4 PE=1 SV=1//5.56595e-163
102093406	31.8542	176.834	-2.4728	0.0011428	0.02777	--	sp|P17251|PTHR_CHICK Parathyroid hormone-related protein OS=Gallus gallus GN=PTHLH PE=1 SV=1//9.17917e-89
102093847	1203.9	517.589	1.2178	0.001148	0.027869	--	sp|P49684|UR2R_RAT Urotensin-2 receptor OS=Rattus norvegicus GN=Uts2r PE=1 SV=2//9.5922e-82
Novel01919	304.02	41.8557	2.8607	0.001149	0.027869	-//-	-//-
110360161	280.262	108.837	1.3646	0.0011555	0.028	--	-//-
Novel01955	1372.33	6006.08	-2.1298	0.001157	0.028011	--	PREDICTED: LOW QUALITY PROTEIN: myosin heavy chain, skeletal muscle, adult-like [Opisthocomus hoazin]
Novel02985	121.925	45.9316	1.4084	0.001159	0.028033	--	PREDICTED: matrilin-2, partial [Merops nubicus]
Novel01658	23.4049	141.385	-2.5947	0.0011604	0.028042	-//-	-//-
102089490	2233.11	996.624	1.1639	0.0011818	0.028532	--	sp|A6QNP9|CCD69_BOVIN Coiled-coil domain-containing protein 69 OS=Bos taurus GN=CCDC69 PE=2 SV=2//1.30792e-66
102084695	1185.17	519.406	1.1902	0.0011833	0.028543	--	sp|Q9DDD0|NRX1A_CHICK Neurexin-1 (Fragment) OS=Gallus gallus GN=NRXN1 PE=2 SV=1//1.55422e-38
102089042	3747.91	10009.1	-1.4172	0.0011852	0.028563	--	sp|Q5ZIS0|DHSD_CHICK Succinate dehydrogenase [ubiquinone] cytochrome b small subunit, mitochondrial OS=Gallus gallus GN=SDHD PE=1 SV=1//2.92372e-47
102088702	114.489	447.748	-1.9675	0.0011872	0.028583	--	sp|A1IGU5|ARH37_HUMAN Rho guanine nucleotide exchange factor 37 OS=Homo sapiens GN=ARHGEF37 PE=2 SV=2//0
102096519	6088.84	13881.2	-1.1889	0.0011914	0.028659	--	sp|Q60HE3|NDUS8_MACFA NADH dehydrogenase [ubiquinone] iron-sulfur protein 8, mitochondrial OS=Macaca fascicularis GN=NDUFS8 PE=2 SV=1//5.92956e-114
102097904	16.084	79.5163	-2.3056	0.0011971	0.02877	--	sp|O35714|TNR18_MOUSE Tumor necrosis factor receptor superfamily member 18 OS=Mus musculus GN=Tnfrsf18 PE=1 SV=1//7.79537e-17
102084654	6257.14	14559.3	-1.2184	0.0011989	0.028786	--	sp|Q5ZME2|MDHC_CHICK Malate dehydrogenase, cytoplasmic OS=Gallus gallus GN=MDH1 PE=2 SV=1//0
102096652	6.79835	33.5671	-2.3038	0.0012021	0.028837	--	sp|Q0VF94|NKPD1_MOUSE NTPase KAP family P-loop domain-containing protein 1 OS=Mus musculus GN=Nkpd1 PE=2 SV=2//3.6632e-66
102097071	690.709	1562.07	-1.1773	0.0012045	0.028868	--	sp|Q1LZ95|IDI1_BOVIN Isopentenyl-diphosphate Delta-isomerase 1 OS=Bos taurus GN=IDI1 PE=2 SV=2//1.21127e-137
102085602	154.503	441.535	-1.5149	0.0012058	0.028873	--	sp|Q91348|F26L_CHICK 6-phosphofructo-2-kinase/fructose-2,6-bisphosphatase OS=Gallus gallus PE=2 SV=2//1.54097e-49
102086062	8098.24	18330.3	-1.1786	0.001212	0.028995	--	sp|P97450|ATP5J_MOUSE ATP synthase-coupling factor 6, mitochondrial OS=Mus musculus GN=Atp5j PE=1 SV=1//1.55108e-33
110361658	22.5969	73.7407	-1.7063	0.0012147	0.029034	--	-//-
102096629	113.211	29.7582	1.9277	0.0012174	0.029071	--	sp|Q9NZ56|FMN2_HUMAN Formin-2 OS=Homo sapiens GN=FMN2 PE=1 SV=4//1.96181e-132
102095187	138.674	51.0467	1.4418	0.0012192	0.029087	--	sp|Q8MI69|WFDC2_PIG WAP four-disulfide core domain protein 2 OS=Sus scrofa GN=WFDC2 PE=2 SV=1//6.40621e-26
102086099	36.8959	109.753	-1.5727	0.001221	0.029106	--	sp|Q58H57|CBS_MACFA Cystathionine beta-synthase OS=Macaca fascicularis GN=CBS PE=2 SV=3//0
Novel02410	200.335	79.0996	1.3407	0.0012263	0.029204	--	PREDICTED: LOW QUALITY PROTEIN: mitogen-activated protein kinase kinase kinase 12 [Haliaeetus leucocephalus]
102088830	785.189	302.727	1.375	0.0012321	0.0293	--	sp|Q8VCH7|RDH10_MOUSE Retinol dehydrogenase 10 OS=Mus musculus GN=Rdh10 PE=1 SV=2//6.91595e-170
102093425	694.692	101.792	2.7708	0.0012325	0.0293	--	sp|P07313|MYLK2_RABIT Myosin light chain kinase 2, skeletal/cardiac muscle OS=Oryctolagus cuniculus GN=MYLK2 PE=1 SV=3//0
102086439	2380.98	1032.29	1.2057	0.0012389	0.029425	--	sp|Q91W45|PAI2B_MOUSE Polyadenylate-binding protein-interacting protein 2B OS=Mus musculus GN=Paip2b PE=1 SV=2//1.13422e-41
102096899	588.816	1798.12	-1.6106	0.0012423	0.029479	--	sp|Q9R012|PLK2_RAT Serine/threonine-protein kinase PLK2 OS=Rattus norvegicus GN=Plk2 PE=1 SV=1//0
110356970	42.293	7.06955	2.5807	0.0012576	0.029815	--	-//-
Novel01957	1260.71	11347.6	-3.1701	0.0012612	0.029873	--	PREDICTED: myosin heavy chain, skeletal muscle, adult-like, partial [Columba livia]
Novel02207	430.905	983.185	-1.1901	0.0012705	0.030038	--	PREDICTED: uncharacterized protein LOC104842962 isoform X2 [Haliaeetus leucocephalus]
Novel02641	2346.56	8315.54	-1.8253	0.0012695	0.030038	--	PREDICTED: ryanodine receptor 1-like, partial [Columba livia]
102084703	5183.98	11956.9	-1.2057	0.0012735	0.030057	--	sp|O75323|NIPS2_HUMAN Protein NipSnap homolog 2 OS=Homo sapiens GN=GBAS PE=1 SV=1//3.59569e-167
102085019	22.7804	172.434	-2.9202	0.0012735	0.030057	--	sp|Q95K68|RGS8_MACFA Regulator of G-protein signaling 8 OS=Macaca fascicularis GN=RGS8 PE=2 SV=1//5.6992e-74
102094913	4146.51	9478.07	-1.1927	0.0012803	0.030189	--	sp|Q02369|NDUB9_BOVIN NADH dehydrogenase [ubiquinone] 1 beta subcomplex subunit 9 OS=Bos taurus GN=NDUFB9 PE=1 SV=2//9.37004e-103
102089074	449.585	188.596	1.2533	0.0012853	0.03028	--	sp|Q0ZCA7|CLC2L_RAT C-type lectin domain family 2 member L OS=Rattus norvegicus GN=Clec2l PE=2 SV=2//1.07393e-29
102087325	1064.84	487.428	1.1274	0.0012877	0.030309	--	sp|Q6ZT07|TBCD9_HUMAN TBC1 domain family member 9 OS=Homo sapiens GN=TBC1D9 PE=2 SV=2//0
Novel02265	23.0537	3.37038	2.774	0.0012922	0.030388	-//-	-//-
Novel00613	0.4316	43.1615	-6.6439	0.0013036	0.03063	-//-	-//-
102098225	1010.61	2426.56	-1.2637	0.0013099	0.030749	--	-//-
102095113	234.945	740.713	-1.6566	0.0013144	0.030829	--	sp|Q9BSK2|S2533_HUMAN Solute carrier family 25 member 33 OS=Homo sapiens GN=SLC25A33 PE=1 SV=1//0
110357305	1.91976	17.7146	-3.2059	0.0013173	0.030868	--	sp|Q6PDF3|SVOPL_MOUSE Putative transporter SVOPL OS=Mus musculus GN=Svopl PE=2 SV=1//3.69314e-07
102091794	193.27	75.1519	1.3627	0.0013204	0.030914	--	sp|Q8N0W4|NLGNX_HUMAN Neuroligin-4, X-linked OS=Homo sapiens GN=NLGN4X PE=1 SV=1//0
102095544	10123.7	4600.95	1.1377	0.0013243	0.030978	--	sp|Q5RBA4|MYL9_PONAB Myosin regulatory light polypeptide 9 OS=Pongo abelii GN=MYL9 PE=2 SV=3//5.07792e-112
Novel01674	36.1109	5.74659	2.6517	0.0013255	0.030978	-//-	-//-
110356216	80.5623	20.796	1.9538	0.0013272	0.030989	--	-//-
102087624	13.7899	65.7011	-2.2523	0.0013315	0.031063	--	sp|O73737|MAP6_CHICK Microtubule-associated protein 6 homolog OS=Gallus gallus GN=MAP6 PE=2 SV=1//1.06142e-141
102093006	245.873	14.984	4.0364	0.0013338	0.031089	--	sp|Q9BV36|MELPH_HUMAN Melanophilin OS=Homo sapiens GN=MLPH PE=1 SV=1//3.99106e-26
Novel01038	0	23.0205	#NAME?	0.0013444	0.031308	-//-	-//-
102096215	2854.32	1346.8	1.0836	0.0013474	0.03135	--	sp|A4II20|EGR1_XENTR Early growth response protein 1 OS=Xenopus tropicalis GN=egr1 PE=2 SV=2//0
110355707	10.5796	0	Inf	0.0013545	0.031488	--	sp|Q80Z37|TOPRS_MOUSE E3 ubiquitin-protein ligase Topors OS=Mus musculus GN=Topors PE=1 SV=1//6.90295e-12
110360502	8010.85	3444.43	1.2177	0.0013599	0.031585	--	-//-
102089391	8141.83	18826.5	-1.2093	0.0013625	0.031591	--	sp|Q9HDC5|JPH1_HUMAN Junctophilin-1 OS=Homo sapiens GN=JPH1 PE=1 SV=2//0
Novel00146	22.5747	75.2855	-1.7377	0.0013622	0.031591	-//-	-//-
102098725	85.0851	22.631	1.9106	0.0013643	0.031604	--	sp|Q2KNE5|OPN4A_DANRE Melanopsin-A OS=Danio rerio GN=opn4a PE=2 SV=3//0
102096502	1105.6	2535.18	-1.1973	0.0013691	0.031683	--	sp|Q9BV79|MECR_HUMAN Trans-2-enoyl-CoA reductase, mitochondrial OS=Homo sapiens GN=MECR PE=1 SV=2//5.24032e-136
110355089	43.5472	10.5709	2.0425	0.0013701	0.031683	--	-//-
110363571	66.0204	19.065	1.792	0.0013719	0.031695	--	-//-
102083731	291.85	120.432	1.277	0.0013782	0.031814	--	sp|Q8WXI2|CNKR2_HUMAN Connector enhancer of kinase suppressor of ras 2 OS=Homo sapiens GN=CNKSR2 PE=1 SV=1//0
102091415	4328.75	11288.2	-1.3828	0.001382	0.031846	--	sp|Q5ZJ00|EM55_CHICK 55 kDa erythrocyte membrane protein OS=Gallus gallus GN=MPP1 PE=2 SV=1//0
102091960	235.169	559.552	-1.2506	0.001382	0.031846	--	sp|Q5RFC1|CKLF6_PONAB CKLF-like MARVEL transmembrane domain-containing protein 6 OS=Pongo abelii GN=CMTM6 PE=2 SV=1//6.48653e-22
102094803	16.1462	73.5213	-2.187	0.0013884	0.031966	--	sp|P98073|ENTK_HUMAN Enteropeptidase OS=Homo sapiens GN=TMPRSS15 PE=1 SV=3//0
102088922	3799.35	15138.6	-1.9944	0.0014031	0.032275	--	sp|Q05623|MYBPH_CHICK Myosin-binding protein H OS=Gallus gallus GN=MYBPH PE=1 SV=1//0
Novel02703	1907.8	4310.58	-1.176	0.0014078	0.032356	--	PREDICTED: elongation factor Tu, mitochondrial [Anolis carolinensis]
102098151	425.793	176.996	1.2664	0.0014146	0.032483	--	sp|Q6PAQ9|TMG3_MOUSE Transmembrane gamma-carboxyglutamic acid protein 3 OS=Mus musculus GN=Prrg3 PE=2 SV=2//3.19937e-75
102091398	3432.01	7868.48	-1.197	0.0014222	0.032629	--	sp|P18688|KPB1_RABIT Phosphorylase b kinase regulatory subunit alpha, skeletal muscle isoform OS=Oryctolagus cuniculus GN=PHKA1 PE=1 SV=1//0
102087474	1367.93	261.333	2.388	0.0014297	0.032771	--	sp|Q8TF17|S3TC2_HUMAN SH3 domain and tetratricopeptide repeat-containing protein 2 OS=Homo sapiens GN=SH3TC2 PE=1 SV=2//0
102086514	4910.83	2250.09	1.126	0.0014328	0.032786	--	sp|P41778|PBX1_MOUSE Pre-B-cell leukemia transcription factor 1 OS=Mus musculus GN=Pbx1 PE=1 SV=2//0
110364122	24.4648	78.2813	-1.678	0.0014321	0.032786	--	-//-
106146029	1.83311	18.0432	-3.2991	0.0014398	0.032918	--	sp|Q2TBP2|HINFP_BOVIN Histone H4 transcription factor OS=Bos taurus GN=HINFP PE=2 SV=1//5.96455e-63
102093420	71.9473	328.245	-2.1898	0.0014526	0.033173	--	sp|P23068|HB2L_CHICK Class II histocompatibility antigen, B-L beta chain (Fragment) OS=Gallus gallus PE=3 SV=1//3.3456e-93
102096553	80.078	432.071	-2.4318	0.0014535	0.033173	--	sp|Q5EBM0|CMPK2_HUMAN UMP-CMP kinase 2, mitochondrial OS=Homo sapiens GN=CMPK2 PE=1 SV=3//1.24536e-78
102091390	577.139	197.041	1.5504	0.0014565	0.033184	--	sp|Q9ULV0|MYO5B_HUMAN Unconventional myosin-Vb OS=Homo sapiens GN=MYO5B PE=1 SV=3//0
102094740	83.9467	27.7313	1.598	0.001456	0.033184	--	sp|Q66KM5|CTSL2_XENTR CTD small phosphatase-like protein 2 OS=Xenopus tropicalis GN=ctdspl2 PE=2 SV=1//8.51272e-39
102086948	28.0497	89.4929	-1.6738	0.0014586	0.033203	--	sp|Q8IUS5|EPHX4_HUMAN Epoxide hydrolase 4 OS=Homo sapiens GN=EPHX4 PE=2 SV=2//1.11138e-37
110358204	0	8.32846	#NAME?	0.001462	0.033252	--	-//-
110362565	49.8818	8.90595	2.4857	0.0014723	0.033456	--	-//-
102087613	275.686	107.247	1.3621	0.0014782	0.033561	--	sp|Q08DE8|RAB7B_BOVIN Ras-related protein Rab-7b OS=Bos taurus GN=RAB7B PE=2 SV=1//6.6233e-106
102084470	938.345	2077.46	-1.1466	0.0014824	0.03357	--	sp|Q5BK09|DRAM2_RAT DNA damage-regulated autophagy modulator protein 2 OS=Rattus norvegicus GN=Dram2 PE=2 SV=1//2.49869e-115
102092834	143.917	337.807	-1.231	0.0014823	0.03357	--	sp|O46420|CP51A_PIG Lanosterol 14-alpha demethylase OS=Sus scrofa GN=CYP51A1 PE=2 SV=1//0
102096724	567.706	240.537	1.2389	0.0014813	0.03357	--	sp|Q8IWE2|NXP20_HUMAN Protein NOXP20 OS=Homo sapiens GN=FAM114A1 PE=1 SV=2//0
102083751	2744.69	37.5175	6.1929	0.0014858	0.033619	--	sp|Q91619|NODAL_XENLA Nodal homolog OS=Xenopus laevis GN=nodal PE=1 SV=1//4.45881e-83
102086195	1402.48	3162.38	-1.173	0.0014938	0.03377	--	sp|Q9Y4B5|MTCL1_HUMAN Microtubule cross-linking factor 1 OS=Homo sapiens GN=MTCL1 PE=1 SV=5//0
102094970	4108.6	9356.56	-1.1873	0.0014998	0.033877	--	sp|P23935|NDUA5_BOVIN NADH dehydrogenase [ubiquinone] 1 alpha subcomplex subunit 5 OS=Bos taurus GN=NDUFA5 PE=1 SV=3//1.11068e-53
102093370	545.894	147.296	1.8899	0.001502	0.033899	--	sp|P30825|CTR1_HUMAN High affinity cationic amino acid transporter 1 OS=Homo sapiens GN=SLC7A1 PE=1 SV=1//0
110365304	0.4316	11.1915	-4.6966	0.0015035	0.033903	--	-//-
102095930	210.522	562.712	-1.4184	0.0015165	0.034148	--	sp|P05160|F13B_HUMAN Coagulation factor XIII B chain OS=Homo sapiens GN=F13B PE=1 SV=3//7.91696e-48
102096284	5337.57	2466.14	1.1139	0.001517	0.034148	--	sp|P31696|AGRIN_CHICK Agrin OS=Gallus gallus GN=AGRN PE=1 SV=3//0
102088625	145.376	52.5272	1.4687	0.0015213	0.034216	--	sp|K7FQW8|SCNNB_PELSI Amiloride-sensitive sodium channel subunit beta OS=Pelodiscus sinensis GN=SCNN1B PE=3 SV=1//0
110358279	46.8896	129.272	-1.4631	0.0015288	0.034355	--	-//-
102088172	61.3032	201.467	-1.7165	0.001539	0.034555	--	sp|Q708S4|ASI4A_DANRE Acid-sensing ion channel 4 OS=Danio rerio GN=asic4 PE=2 SV=1//0
102091033	1396.72	620.328	1.1709	0.0015404	0.034557	--	sp|P0C2H4|DSE_BOVIN Dermatan-sulfate epimerase OS=Bos taurus GN=DSE PE=1 SV=1//0
102095344	11557	2876.94	2.0062	0.0015449	0.034628	--	sp|Q6P5Q4|LMOD2_HUMAN Leiomodin-2 OS=Homo sapiens GN=LMOD2 PE=1 SV=2//1.59135e-17
Novel01568	86.0049	378.594	-2.1382	0.0015467	0.034639	--	hypothetical protein A306_09384 [Columba livia]
102083756	277.932	119.58	1.2168	0.0015525	0.03474	--	sp|P55878|GLI1_CHICK Zinc finger protein GLI1 (Fragment) OS=Gallus gallus GN=GLI1 PE=2 SV=1//0
102097318	140.123	48.0794	1.5432	0.0015557	0.034782	--	sp|O75129|ASTN2_HUMAN Astrotactin-2 OS=Homo sapiens GN=ASTN2 PE=2 SV=2//0
102092385	182.064	61.4846	1.5661	0.0015613	0.034876	--	sp|Q8BHE4|TM108_MOUSE Transmembrane protein 108 OS=Mus musculus GN=Tmem108 PE=2 SV=1//9.41579e-52
102086518	207.93	482.569	-1.2146	0.0015629	0.034884	--	sp|Q3V038|TTC9A_MOUSE Tetratricopeptide repeat protein 9A OS=Mus musculus GN=Ttc9 PE=2 SV=1//1.60801e-52
102092018	179.732	34.9102	2.3641	0.0015671	0.034917	--	sp|Q9BGP6|LRRT3_MACFA Leucine-rich repeat transmembrane neuronal protein 3 OS=Macaca fascicularis GN=LRRTM3 PE=2 SV=1//0
110365457	7.10036	33.9959	-2.2594	0.0015661	0.034917	--	-//-
102092535	3684.47	8166.9	-1.1483	0.0015714	0.034984	--	sp|Q8R5G7|ARAP3_MOUSE Arf-GAP with Rho-GAP domain, ANK repeat and PH domain-containing protein 3 OS=Mus musculus GN=Arap3 PE=1 SV=3//1.37605e-09
102093193	22.9643	248.66	-3.4367	0.0015748	0.035028	--	sp|Q92056|ASMT_CHICK Acetylserotonin O-methyltransferase OS=Gallus gallus GN=ASMT PE=2 SV=1//0
102095613	215.645	497.747	-1.2068	0.0015819	0.035157	--	sp|P83626|TNR26_MOUSE Tumor necrosis factor receptor superfamily member 26 OS=Mus musculus GN=Tnfrsf26 PE=2 SV=1//2.47978e-16
102088828	1191.36	351.345	1.7617	0.0015866	0.035233	--	sp|Q766D5|B4GN4_MOUSE N-acetyl-beta-glucosaminyl-glycoprotein 4-beta-N-acetylgalactosaminyltransferase 1 OS=Mus musculus GN=B4galnt4 PE=2 SV=1//7.62695e-163
102091391	377.528	940.758	-1.3172	0.0015933	0.035352	--	sp|P52487|UBC84_DROME Ubiquitin-conjugating enzyme E2-18 kDa OS=Drosophila melanogaster GN=Ubc84D PE=2 SV=2//6.50819e-23
102093585	3789.61	8469.45	-1.1602	0.0015987	0.035441	--	sp|O00750|P3C2B_HUMAN Phosphatidylinositol 4-phosphate 3-kinase C2 domain-containing subunit beta OS=Homo sapiens GN=PIK3C2B PE=1 SV=2//0
102098418	524.192	1187.56	-1.1798	0.0016044	0.035507	--	sp|Q9BX59|TPSNR_HUMAN Tapasin-related protein OS=Homo sapiens GN=TAPBPL PE=1 SV=2//1.21849e-75
110360402	72.8481	182.998	-1.3289	0.001603	0.035507	--	-//-
102087763	379.604	848.245	-1.16	0.0016061	0.035515	--	sp|P63047|ST4A1_RAT Sulfotransferase 4A1 OS=Rattus norvegicus GN=Sult4a1 PE=2 SV=1//9.94464e-157
102085416	3189.74	1442.07	1.1453	0.0016092	0.035524	--	sp|A4IIT5|OLM2A_XENTR Olfactomedin-like protein 2A OS=Xenopus tropicalis GN=olfml2a PE=2 SV=1//3.67838e-117
102092568	991.916	2470.89	-1.3167	0.0016092	0.035524	--	sp|Q5E985|HYAL1_BOVIN Hyaluronidase-1 OS=Bos taurus GN=HYAL1 PE=2 SV=1//5.60328e-135
110365095	0.305737	74.0497	-7.9201	0.0016211	0.035756	--	sp|P33498|ENV_AVIR3 Envelope glycoprotein (Fragment) OS=Avian retrovirus RPL30 GN=env PE=2 SV=1//1.32711e-51
102098721	395.643	159.617	1.3096	0.0016289	0.035899	--	sp|P53711|ITA2B_PAPCY Integrin alpha-IIb (Fragment) OS=Papio cynocephalus GN=ITGA2B PE=2 SV=1//9.66592e-84
102097036	34.259	7.0874	2.2732	0.0016319	0.035934	--	sp|Q8N8D7|NKAI3_HUMAN Sodium/potassium-transporting ATPase subunit beta-1-interacting protein 3 OS=Homo sapiens GN=NKAIN3 PE=2 SV=1//4.30427e-95
102087254	2511.98	5549.52	-1.1435	0.0016376	0.03603	--	sp|Q2KJH9|AL9A1_BOVIN 4-trimethylaminobutyraldehyde dehydrogenase OS=Bos taurus GN=ALDH9A1 PE=2 SV=1//0
102087390	1462.47	656.873	1.1547	0.0016523	0.036304	--	sp|Q709C8|VP13C_HUMAN Vacuolar protein sorting-associated protein 13C OS=Homo sapiens GN=VPS13C PE=1 SV=1//0
Novel01731	136.582	336.313	-1.3	0.0016528	0.036304	--	PREDICTED: uncharacterized protein LOC106017522 [Anas platyrhynchos]
110365124	95.8952	32.8529	1.5454	0.0016563	0.03635	--	-//-
Novel01295	1.77694	17.4543	-3.2961	0.0016579	0.036354	-//-	-//-
Novel01170	33.1417	6.82783	2.2791	0.0016646	0.036471	--	hypothetical protein A306_08841 [Columba livia]
102094662	501.136	1107.22	-1.1437	0.0016709	0.036579	--	sp|Q9JJ22|ERAP1_RAT Endoplasmic reticulum aminopeptidase 1 OS=Rattus norvegicus GN=Erap1 PE=2 SV=2//0
102096283	15546	33729.2	-1.1175	0.0016743	0.036624	--	sp|P19140|ENOA_ANAPL Alpha-enolase OS=Anas platyrhynchos GN=ENO1 PE=2 SV=2//0
102091841	136.24	51.4719	1.4043	0.0016783	0.036679	--	sp|A1L020|MEX3A_HUMAN RNA-binding protein MEX3A OS=Homo sapiens GN=MEX3A PE=1 SV=1//0
102093897	280.622	658.857	-1.2313	0.0016802	0.03669	--	sp|P70082|H2AJ_CHICK Histone H2A.J OS=Gallus gallus GN=H2A-IX PE=3 SV=1//2.00106e-85
102091624	9595.11	3435.61	1.4817	0.0016846	0.036756	--	sp|Q8NDY3|ARHL1_HUMAN [Protein ADP-ribosylarginine] hydrolase-like protein 1 OS=Homo sapiens GN=ADPRHL1 PE=2 SV=1//0
110360792	0.150782	10.8146	-6.1644	0.0016895	0.036833	--	-//-
102095338	1988.96	886.255	1.1662	0.0016928	0.036875	--	sp|Q9NYF0|DACT1_HUMAN Dapper homolog 1 OS=Homo sapiens GN=DACT1 PE=1 SV=2//2.61671e-21
Novel02160	123.131	47.2424	1.382	0.0017014	0.037032	--	hypothetical protein AS27_14818, partial [Aptenodytes forsteri]
102083679	127.017	48.111	1.4006	0.0017035	0.037046	--	sp|Q8UW76|TBX20_CHICK T-box transcription factor TBX20 OS=Gallus gallus GN=TBX20 PE=2 SV=1//0
110363886	154.455	46.9021	1.7195	0.0017057	0.037063	--	-//-
102083757	169.158	394.426	-1.2214	0.0017132	0.037179	--	sp|Q3LXA3|DHAK_HUMAN Bifunctional ATP-dependent dihydroxyacetone kinase/FAD-AMP lyase (cyclizing) OS=Homo sapiens GN=DAK PE=1 SV=2//7.42192e-175
102088465	1788.85	809.776	1.1434	0.001717	0.037179	--	sp|Q8K1P8|MOT8_RAT Monocarboxylate transporter 8 OS=Rattus norvegicus GN=Slc16a2 PE=1 SV=1//0
102090859	7451.12	3295.61	1.1769	0.0017182	0.037179	--	sp|Q9GKN8|PRELP_BOVIN Prolargin OS=Bos taurus GN=PRELP PE=2 SV=1//3.44006e-172
102093032	1940.34	4378.38	-1.1741	0.0017195	0.037179	--	sp|Q28820|TRDN_RABIT Triadin OS=Oryctolagus cuniculus GN=TRDN PE=1 SV=3//2.21663e-47
102093214	1772.81	3979.19	-1.1664	0.0017177	0.037179	--	sp|Q28820|TRDN_RABIT Triadin OS=Oryctolagus cuniculus GN=TRDN PE=1 SV=3//2.96205e-12
110357303	30.6584	91.6474	-1.5798	0.0017188	0.037179	--	-//-
110365603	660.221	289.523	1.1893	0.0017239	0.037242	--	-//-
102088820	96.4076	31.1655	1.6292	0.0017363	0.037481	--	sp|P56389|CDD_MOUSE Cytidine deaminase OS=Mus musculus GN=Cda PE=1 SV=2//3.5922e-47
110360349	227.638	524.364	-1.2038	0.0017387	0.037502	--	-//-
102092057	11433.9	5176.87	1.1432	0.001744	0.037584	--	sp|Q9UEY8|ADDG_HUMAN Gamma-adducin OS=Homo sapiens GN=ADD3 PE=1 SV=1//0
Novel02642	559.546	1774.38	-1.665	0.001747	0.037619	--	PREDICTED: LOW QUALITY PROTEIN: ryanodine receptor 1-like, partial [Cuculus canorus]
102085670	0.484705	13.7067	-4.8216	0.0017581	0.037799	--	sp|Q8N434|SVOPL_HUMAN Putative transporter SVOPL OS=Homo sapiens GN=SVOPL PE=2 SV=2//0
102088733	3118.6	7040.85	-1.1748	0.0017582	0.037799	--	sp|P15651|ACADS_RAT Short-chain specific acyl-CoA dehydrogenase, mitochondrial OS=Rattus norvegicus GN=Acads PE=1 SV=2//0
110356423	415.201	74.3328	2.4817	0.0017683	0.037984	--	-//-
102090482	2506.37	5575.14	-1.1534	0.0017782	0.038166	--	sp|A5PKR8|EFGM_XENLA Elongation factor G, mitochondrial OS=Xenopus laevis GN=gfm1 PE=2 SV=1//0
110356027	69.6404	21.9182	1.6678	0.0017911	0.038411	--	-//-
102096990	640.447	2054.47	-1.6816	0.0017929	0.038418	--	sp|P26927|HGFL_HUMAN Hepatocyte growth factor-like protein OS=Homo sapiens GN=MST1 PE=1 SV=2//0
102095497	6.43206	90.5999	-3.8162	0.0018006	0.038551	--	-//-
102092332	266.33	118.279	1.171	0.0018065	0.038591	--	sp|Q9H159|CAD19_HUMAN Cadherin-19 OS=Homo sapiens GN=CDH19 PE=2 SV=1//0
102093095	207.114	79.0889	1.3889	0.0018043	0.038591	--	sp|Q9NQX1|PRDM5_HUMAN PR domain zinc finger protein 5 OS=Homo sapiens GN=PRDM5 PE=1 SV=2//0
Novel02904	850.232	2904.38	-1.7723	0.0018068	0.038591	--	PREDICTED: ryanodine receptor 1-like [Macaca mulatta]
102093934	654.655	1440.89	-1.1382	0.0018099	0.038625	--	sp|Q9GZY8|MFF_HUMAN Mitochondrial fission factor OS=Homo sapiens GN=MFF PE=1 SV=1//0
102084975	352.856	801.267	-1.1832	0.0018229	0.03879	--	sp|Q5R562|CP045_PONAB Uncharacterized protein C16orf45 homolog OS=Pongo abelii PE=2 SV=2//3.07418e-72
102087682	632.257	1590.73	-1.3311	0.0018233	0.03879	--	sp|Q69YU5|CL073_HUMAN Uncharacterized protein C12orf73 OS=Homo sapiens GN=C12orf73 PE=3 SV=2//4.14117e-17
102098692	617.172	1386.37	-1.1676	0.0018207	0.03879	--	sp|Q5ZIP6|OTU6B_CHICK OTU domain-containing protein 6B OS=Gallus gallus GN=OTUD6B PE=2 SV=1//7.74972e-152
Novel00696	1.05982	13.721	-3.6945	0.0018236	0.03879	-//-	-//-
Novel01461	6.69672	32.4615	-2.2772	0.0018263	0.038818	-//-	-//-
102095981	401.867	35.363	3.5064	0.0018315	0.038897	--	sp|Q0V8E7|STRA6_BOVIN Stimulated by retinoic acid gene 6 protein homolog OS=Bos taurus GN=STRA6 PE=1 SV=1//1.22701e-172
102086028	3763.85	8391.33	-1.1567	0.0018369	0.038949	--	sp|P30042|ES1_HUMAN ES1 protein homolog, mitochondrial OS=Homo sapiens GN=C21orf33 PE=1 SV=3//1.66075e-121
102095480	12.9483	73.1584	-2.4983	0.0018362	0.038949	--	sp|P23280|CAH6_HUMAN Carbonic anhydrase 6 OS=Homo sapiens GN=CA6 PE=1 SV=3//7.41715e-96
102097680	314.151	998.971	-1.669	0.0018588	0.039381	--	sp|Q0VA20|SLAIL_XENTR SLAIN motif-containing protein-like OS=Xenopus tropicalis PE=2 SV=2//2.58287e-134
102093175	83.5428	25.9516	1.6867	0.0018632	0.039391	--	sp|Q8BHE5|BMP3_MOUSE Bone morphogenetic protein 3 OS=Mus musculus GN=Bmp3 PE=1 SV=1//9.71082e-154
102098152	21.1765	208.405	-3.2989	0.0018623	0.039391	--	sp|O35681|SYT3_MOUSE Synaptotagmin-3 OS=Mus musculus GN=Syt3 PE=1 SV=2//7.18143e-12
110358045	13.8731	0.885523	3.9696	0.0018638	0.039391	--	-//-
110364713	144.503	44.9159	1.6858	0.001867	0.039428	--	-//-
102093020	1307.81	3996.88	-1.6117	0.0018839	0.039752	--	sp|Q0D2D2|FBX31_XENTR F-box only protein 31 OS=Xenopus tropicalis GN=fbxo31 PE=2 SV=1//0
110363517	188.734	74.5047	1.341	0.0018939	0.039931	--	-//-
102095899	711.638	320.882	1.1491	0.0018969	0.039962	--	sp|Q91WM3|U3IP2_MOUSE U3 small nucleolar RNA-interacting protein 2 OS=Mus musculus GN=Rrp9 PE=1 SV=1//0
110356742	162.114	62.3196	1.3792	0.0019101	0.040209	--	-//-
102097952	74.641	23.1502	1.6889	0.0019127	0.040231	--	sp|Q9BXW4|MLP3C_HUMAN Microtubule-associated proteins 1A/1B light chain 3C OS=Homo sapiens GN=MAP1LC3C PE=1 SV=1//2.34518e-65
102090921	27.9327	88.7157	-1.6672	0.0019232	0.04042	--	sp|Q28C88|MOGT1_XENTR 2-acylglycerol O-acyltransferase 1 OS=Xenopus tropicalis GN=mogat1 PE=2 SV=1//1.15592e-171
102087787	8057.92	18142	-1.1709	0.0019434	0.040746	--	sp|P35486|ODPA_MOUSE Pyruvate dehydrogenase E1 component subunit alpha, somatic form, mitochondrial OS=Mus musculus GN=Pdha1 PE=1 SV=1//0
102092151	218.309	92.6492	1.2365	0.0019413	0.040746	--	sp|Q90763|CADH7_CHICK Cadherin-7 OS=Gallus gallus GN=CDH7 PE=2 SV=1//0
110359833	20.0815	2.42311	3.0509	0.0019434	0.040746	--	-//-
110364193	15.6131	0.750879	4.378	0.0019509	0.040871	--	-//-
102083948	64.0082	18.9085	1.7592	0.0019628	0.041023	--	sp|Q3UGM2|NEK10_MOUSE Serine/threonine-protein kinase Nek10 OS=Mus musculus GN=Nek10 PE=2 SV=2//0
102085249	27.6365	92.1332	-1.7371	0.0019615	0.041023	--	sp|Q68EU6|MF6LA_XENLA Major facilitator superfamily domain-containing protein 6-like protein A OS=Xenopus laevis GN=mfsd6l-a PE=2 SV=1//1.50433e-111
110358202	16.7046	1.53125	3.4475	0.0019608	0.041023	--	-//-
Novel00008	6.973	36.9433	-2.4055	0.001976	0.041266	-//-	-//-
102094042	2068.4	936.108	1.1438	0.0019814	0.041345	--	sp|Q8NFT2|STEA2_HUMAN Metalloreductase STEAP2 OS=Homo sapiens GN=STEAP2 PE=1 SV=3//0
102098273	236.343	47.3417	2.3197	0.0019878	0.041445	--	sp|Q8N1T3|MYO1H_HUMAN Unconventional myosin-Ih OS=Homo sapiens GN=MYO1H PE=2 SV=2//0
102095419	311.906	697.995	-1.1621	0.0019927	0.041514	--	sp|Q32PI8|RT27_BOVIN 28S ribosomal protein S27, mitochondrial OS=Bos taurus GN=MRPS27 PE=1 SV=1//2.36237e-133
102098139	1726.65	785.386	1.1365	0.0019979	0.04159	--	sp|Q8NCW6|GLT11_HUMAN Polypeptide N-acetylgalactosaminyltransferase 11 OS=Homo sapiens GN=GALNT11 PE=1 SV=2//0
102085634	11275.2	5195.99	1.1177	0.0019999	0.0416	--	sp|P26652|TIMP3_CHICK Metalloproteinase inhibitor 3 OS=Gallus gallus GN=TIMP3 PE=1 SV=2//9.14526e-138
102085389	176.244	386.278	-1.1321	0.002005	0.041672	--	sp|P19525|E2AK2_HUMAN Interferon-induced, double-stranded RNA-activated protein kinase OS=Homo sapiens GN=EIF2AK2 PE=1 SV=2//3.05999e-83
102093448	3848.22	9297.09	-1.2726	0.0020073	0.041686	--	sp|Q0VCM0|S10AG_BOVIN Protein S100-A16 OS=Bos taurus GN=S100A16 PE=3 SV=1//1.34287e-11
102086387	239.753	101.231	1.2439	0.0020173	0.041801	--	sp|Q96QV1|HHIP_HUMAN Hedgehog-interacting protein OS=Homo sapiens GN=HHIP PE=1 SV=3//0
102095450	1768.36	3884.29	-1.1352	0.0020162	0.041801	--	sp|Q6P6C2|ALKB5_HUMAN RNA demethylase ALKBH5 OS=Homo sapiens GN=ALKBH5 PE=1 SV=2//0
102097301	98007.9	437917	-2.1597	0.0020175	0.041801	--	sp|P08267|FRIH_CHICK Ferritin heavy chain OS=Gallus gallus GN=FTH PE=2 SV=2//4.15891e-128
102084335	1287.13	599.174	1.1031	0.0020257	0.041904	--	sp|B3TP03|CTR2_CHICK Cationic amino acid transporter 2 OS=Gallus gallus GN=SLC7A2 PE=2 SV=1//0
102093871	10787.1	24058.1	-1.1572	0.0020256	0.041904	--	sp|Q9YHT1|SDHA_CHICK Succinate dehydrogenase [ubiquinone] flavoprotein subunit, mitochondrial OS=Gallus gallus GN=SDHA PE=1 SV=2//0
102085938	4095.99	1864.52	1.1354	0.0020289	0.041912	--	sp|Q99624|S38A3_HUMAN Sodium-coupled neutral amino acid transporter 3 OS=Homo sapiens GN=SLC38A3 PE=1 SV=1//0
110361403	7.19641	44.6206	-2.6324	0.0020293	0.041912	--	-//-
102083965	84.1169	30.5775	1.4599	0.0020366	0.041997	--	sp|P19150|GBRA1_CHICK Gamma-aminobutyric acid receptor subunit alpha-1 OS=Gallus gallus GN=GABRA1 PE=2 SV=1//0
102093368	2224.44	4851.72	-1.1251	0.0020356	0.041997	--	sp|Q5T5P2|SKT_HUMAN Sickle tail protein homolog OS=Homo sapiens GN=KIAA1217 PE=1 SV=2//0
Novel02483	157.428	365.049	-1.2134	0.0020402	0.042039	--	hypothetical protein N330_09227, partial [Leptosomus discolor]
Novel02517	76.3007	20.7136	1.8811	0.0020438	0.042081	-//-	-//-
102084472	3229.65	17598.1	-2.446	0.002047	0.042113	--	sp|Q96BM1|ANKR9_HUMAN Ankyrin repeat domain-containing protein 9 OS=Homo sapiens GN=ANKRD9 PE=2 SV=1//1.16621e-101
102097870	600.582	252.092	1.2524	0.0020492	0.042126	--	sp|P35623|GLYC_SHEEP Serine hydroxymethyltransferase, cytosolic OS=Ovis aries GN=SHMT1 PE=1 SV=3//0
102092608	1584.3	3492.5	-1.1404	0.0020583	0.042278	--	sp|Q9NPL8|TIDC1_HUMAN Complex I assembly factor TIMMDC1, mitochondrial OS=Homo sapiens GN=TIMMDC1 PE=1 SV=2//1.36917e-72
102089239	119.6	280.319	-1.2288	0.0020788	0.042666	--	sp|Q32LH3|PIHD2_BOVIN PIH1 domain-containing protein 2 OS=Bos taurus GN=PIH1D2 PE=2 SV=1//2.14347e-71
102092952	3832.16	1802.09	1.0885	0.0020862	0.042751	--	sp|Q8C1A9|CD029_MOUSE Uncharacterized protein C4orf29 homolog OS=Mus musculus PE=2 SV=1//0
102096948	1121.99	2457.78	-1.1313	0.0020853	0.042751	--	sp|Q7TQ94|NIT1_RAT Nitrilase homolog 1 OS=Rattus norvegicus GN=Nit1 PE=2 SV=1//4.98706e-120
102089542	976.654	2112.3	-1.1129	0.0020941	0.042844	--	sp|Q8JZS9|RM48_MOUSE 39S ribosomal protein L48, mitochondrial OS=Mus musculus GN=Mrpl48 PE=1 SV=1//5.87944e-82
102090122	211.898	671.103	-1.6632	0.0020966	0.042844	--	sp|Q9N0J6|F16P2_RABIT Fructose-1,6-bisphosphatase isozyme 2 OS=Oryctolagus cuniculus GN=FBP2 PE=1 SV=1//0
106145970	4722.54	2136.24	1.1445	0.0020972	0.042844	--	sp|Q01H84|SELN_XENTR Selenoprotein N OS=Xenopus tropicalis GN=sepn1 PE=2 SV=2//0
110365158	69.5897	22.5394	1.6264	0.0020929	0.042844	--	-//-
102084686	83.2982	304.303	-1.8692	0.0021009	0.042886	--	sp|Q6TFL4|KLH24_HUMAN Kelch-like protein 24 OS=Homo sapiens GN=KLHL24 PE=2 SV=1//1.78169e-55
Novel01482	14.3342	74	-2.3681	0.0021135	0.043109	--	Putative uncharacterized transposon-derived protein ZK1236.4 [Columba livia]
102084269	4183.11	9250.22	-1.1449	0.0021168	0.043143	--	-//-
102095461	150.717	58.7761	1.3585	0.0021311	0.043367	--	sp|Q0III0|MSD3_BOVIN Myb/SANT-like DNA-binding domain-containing protein 3 OS=Bos taurus GN=MSANTD3 PE=2 SV=1//4.52441e-150
110356807	41.1744	0.222358	7.5327	0.0021296	0.043367	--	-//-
102086241	847.543	1840.76	-1.1189	0.0021456	0.04363	--	sp|Q9JLR1|S61A2_MOUSE Protein transport protein Sec61 subunit alpha isoform 2 OS=Mus musculus GN=Sec61a2 PE=2 SV=3//0
102094576	622.644	278.707	1.1597	0.0021478	0.04364	--	sp|Q5DTT2|PSD1_MOUSE PH and SEC7 domain-containing protein 1 OS=Mus musculus GN=Psd PE=1 SV=2//0
102090314	5216.35	11301.9	-1.1154	0.002151	0.04367	--	sp|Q16270|IBP7_HUMAN Insulin-like growth factor-binding protein 7 OS=Homo sapiens GN=IGFBP7 PE=1 SV=1//3.59498e-82
Novel01592	43.7004	311.785	-2.8348	0.0021538	0.043694	-//-	-//-
102096400	12536.3	27641.2	-1.1407	0.0021583	0.043738	--	sp|Q01321|NDUA4_BOVIN Cytochrome c oxidase subunit NDUFA4 OS=Bos taurus GN=NDUFA4 PE=1 SV=1//1.96711e-34
110360775	478.516	215.069	1.1538	0.0021593	0.043738	--	-//-
102088857	14162.3	31130.7	-1.1363	0.0021655	0.043755	--	sp|P82013|VDAC2_MELGA Voltage-dependent anion-selective channel protein 2 OS=Meleagris gallopavo GN=VDAC2 PE=1 SV=1//0
102093358	1340.16	3016.83	-1.1706	0.0021629	0.043755	--	sp|Q7SZC6|RGS4_CHICK Regulator of G-protein signaling 4 OS=Gallus gallus GN=RGS4 PE=2 SV=1//1.15922e-134
Novel02594	513.753	231.964	1.1472	0.0021651	0.043755	--	PREDICTED: splicing factor 1 isoform X1 [Anolis carolinensis]
Novel02959	58.3477	5.09802	3.5167	0.0021668	0.043755	-//-	-//-
110356889	9.26081	97.8488	-3.4013	0.0021744	0.043875	--	-//-
102098420	2407.74	1101.83	1.1278	0.0021785	0.043925	--	sp|Q9UEE5|ST17A_HUMAN Serine/threonine-protein kinase 17A OS=Homo sapiens GN=STK17A PE=1 SV=2//5.35975e-178
102087812	279.497	119.706	1.2233	0.002184	0.044002	--	sp|Q91553|ARGN1_XENLA Arginase, non-hepatic 1 OS=Xenopus laevis GN=arg2-a PE=2 SV=1//1.03258e-170
110357644	8.2828	0	Inf	0.0021884	0.044055	--	-//-
110359506	66.2564	20.9973	1.6579	0.0021953	0.044161	--	sp|Q9JIF9|MYOTI_MOUSE Myotilin OS=Mus musculus GN=Myot PE=1 SV=1//3.17338e-08
102086304	387.81	70.7193	2.4552	0.0022026	0.044273	--	sp|Q9I8F4|TPD53_CHICK Tumor protein D53 homolog OS=Gallus gallus GN=TPD52L1 PE=2 SV=1//4.68065e-118
102095742	897.868	397.041	1.1772	0.0022141	0.044453	--	sp|Q92824|PCSK5_HUMAN Proprotein convertase subtilisin/kexin type 5 OS=Homo sapiens GN=PCSK5 PE=1 SV=4//0
Novel02970	46.8319	11.4606	2.0308	0.0022149	0.044453	--	Protein FAM179A, partial [Fulmarus glacialis]
102095445	11423.5	24593.9	-1.1063	0.0022172	0.044465	--	sp|Q8AXL1|SAT1_CHICK Diamine acetyltransferase 1 OS=Gallus gallus GN=SAT1 PE=2 SV=1//3.91817e-113
110358648	55.7388	15.7368	1.8245	0.0022257	0.044569	--	-//-
110360926	99.3861	36.0329	1.4637	0.0022245	0.044569	--	-//-
102085370	41.5798	1.75422	4.567	0.0022343	0.044706	--	sp|P14141|CAH3_RAT Carbonic anhydrase 3 OS=Rattus norvegicus GN=Ca3 PE=1 SV=3//4.92371e-151
102087232	15.688	119.378	-2.9278	0.0022546	0.045078	--	sp|P15308|B4_XENLA Protein B4 OS=Xenopus laevis GN=b4 PE=1 SV=1//2.46345e-28
Novel00819	6.76598	38.8491	-2.5215	0.0022631	0.045214	-//-	-//-
102094376	1281.72	613.335	1.0633	0.0022653	0.045223	--	sp|Q99489|OXDD_HUMAN D-aspartate oxidase OS=Homo sapiens GN=DDO PE=2 SV=1//5.77941e-164
102098542	1448.5	3148.11	-1.1199	0.0022674	0.045231	--	sp|Q8WZ75|ROBO4_HUMAN Roundabout homolog 4 OS=Homo sapiens GN=ROBO4 PE=1 SV=1//2.28809e-06
102088664	3669.3	8063.99	-1.136	0.002271	0.045269	--	sp|O35459|ECH1_MOUSE Delta(3,5)-Delta(2,4)-dienoyl-CoA isomerase, mitochondrial OS=Mus musculus GN=Ech1 PE=1 SV=1//1.60449e-16
102083424	2600.9	1195.76	1.1211	0.0022762	0.045339	--	sp|O57328|FZD1_CHICK Frizzled-1 OS=Gallus gallus GN=FZD1 PE=2 SV=1//0
102090358	9131.08	1715.49	2.4122	0.0022784	0.045348	--	sp|P02114|HBB_ANAPL Hemoglobin subunit beta OS=Anas platyrhynchos GN=HBB PE=1 SV=2//3.50229e-94
110363509	23.1836	2.97421	2.9625	0.0022991	0.045724	--	-//-
102095542	1124.48	516.665	1.122	0.0023148	0.045968	--	sp|Q5XXA6|ANO1_HUMAN Anoctamin-1 OS=Homo sapiens GN=ANO1 PE=1 SV=1//0
102096369	39.099	126.127	-1.6897	0.0023148	0.045968	--	sp|Q7Z442|PK1L2_HUMAN Polycystic kidney disease protein 1-like 2 OS=Homo sapiens GN=PKD1L2 PE=1 SV=4//0
102088949	59.4437	17.5381	1.761	0.0023191	0.045982	--	sp|Q2TB90|HKDC1_HUMAN Putative hexokinase HKDC1 OS=Homo sapiens GN=HKDC1 PE=1 SV=3//4.99661e-139
102096607	317.525	726.368	-1.1938	0.0023177	0.045982	--	sp|Q8N0X4|CLYBL_HUMAN Citrate lyase subunit beta-like protein, mitochondrial OS=Homo sapiens GN=CLYBL PE=1 SV=2//0
102091728	195.609	462.656	-1.242	0.0023354	0.046201	--	sp|P14781|CNTN1_CHICK Contactin-1 OS=Gallus gallus GN=CNTN1 PE=1 SV=1//0
102096690	436.344	70.1548	2.6369	0.0023329	0.046201	--	sp|Q5ZIA2|MAP7_CHICK Ensconsin OS=Gallus gallus GN=MAP7 PE=2 SV=1//1.49517e-81
110360164	43.0765	10.4012	2.0502	0.0023338	0.046201	--	-//-
102086629	427.334	939.769	-1.1369	0.0023578	0.04661	--	sp|Q93038|TNR25_HUMAN Tumor necrosis factor receptor superfamily member 25 OS=Homo sapiens GN=TNFRSF25 PE=1 SV=2//8.47061e-36
102096168	388.926	141.152	1.4622	0.0023645	0.046707	--	sp|Q2TBF2|WSCD2_HUMAN WSC domain-containing protein 2 OS=Homo sapiens GN=WSCD2 PE=2 SV=2//0
110360099	33.1157	7.11749	2.2181	0.002376	0.0469	--	sp|Q96HH4|TM169_HUMAN Transmembrane protein 169 OS=Homo sapiens GN=TMEM169 PE=2 SV=1//3.72604e-99
Novel00981	44.8954	11.6724	1.9435	0.0023857	0.047056	--	PREDICTED: basic proline-rich protein-like [Haliaeetus leucocephalus]
102086164	784.44	1703.78	-1.119	0.0023921	0.047113	--	sp|Q3ZBN8|TIM14_BOVIN Mitochondrial import inner membrane translocase subunit TIM14 OS=Bos taurus GN=DNAJC19 PE=3 SV=3//2.7221e-53
102088515	1961.28	4568.56	-1.2199	0.002394	0.047113	--	sp|Q9NX94|WBP1L_HUMAN WW domain binding protein 1-like OS=Homo sapiens GN=WBP1L PE=1 SV=2//2.42913e-139
102093439	1494.5	3346.14	-1.1628	0.0023932	0.047113	--	sp|Q5ZI23|GLO2_CHICK Hydroxyacylglutathione hydrolase, mitochondrial OS=Gallus gallus GN=HAGH PE=2 SV=1//7.87403e-178
102091218	891.149	307.218	1.5364	0.0024015	0.047132	--	sp|Q9H8J5|MANS1_HUMAN MANSC domain-containing protein 1 OS=Homo sapiens GN=MANSC1 PE=2 SV=1//1.59959e-35
102096628	3236	7060.18	-1.1255	0.0024025	0.047132	--	sp|P42126|ECI1_HUMAN Enoyl-CoA delta isomerase 1, mitochondrial OS=Homo sapiens GN=ECI1 PE=1 SV=1//5.53101e-127
102098051	1267.68	2730.12	-1.1068	0.0023971	0.047132	--	sp|Q96C03|MID49_HUMAN Mitochondrial dynamics protein MID49 OS=Homo sapiens GN=MIEF2 PE=1 SV=1//1.00323e-135
110357560	0.212429	9.31979	-5.4552	0.0024038	0.047132	--	-//-
Novel02550	548.572	1214.38	-1.1465	0.0024039	0.047132	--	hypothetical protein AS28_06626, partial [Pygoscelis adeliae]
102090995	119.885	279.402	-1.2207	0.0024185	0.047382	--	sp|O96001|PPR17_HUMAN Protein phosphatase 1 regulatory subunit 17 OS=Homo sapiens GN=PPP1R17 PE=1 SV=2//6.62493e-52
102089552	2146.01	6091.05	-1.505	0.0024268	0.047509	--	sp|Q7TSH2|KPBB_MOUSE Phosphorylase b kinase regulatory subunit beta OS=Mus musculus GN=Phkb PE=1 SV=1//0
102096968	25402.8	53775.8	-1.082	0.0024288	0.047513	--	sp|O95714|HERC2_HUMAN E3 ubiquitin-protein ligase HERC2 OS=Homo sapiens GN=HERC2 PE=1 SV=2//0
102087442	1767.16	837.108	1.0779	0.0024307	0.047515	--	sp|Q9BYV9|BACH2_HUMAN Transcription regulator protein BACH2 OS=Homo sapiens GN=BACH2 PE=1 SV=1//0
102086627	285.382	99.0226	1.5271	0.0024338	0.047541	--	sp|Q61464|ZN638_MOUSE Zinc finger protein 638 OS=Mus musculus GN=Znf638 PE=1 SV=2//4.45329e-06
Novel02760	365.102	55.552	2.7164	0.0024497	0.047816	--	hypothetical protein Z169_07766, partial [Egretta garzetta]
102088896	7832.83	3681.42	1.0893	0.0024556	0.047861	--	sp|P50593|GPC1_CHICK Glypican-1 OS=Gallus gallus GN=GPC1 PE=2 SV=1//0
Novel02018	64.1965	9.1011	2.8184	0.0024547	0.047861	-//-	-//-
102086334	404.634	854.709	-1.0788	0.002465	0.047972	--	sp|Q8N7B6|PACRL_HUMAN PACRG-like protein OS=Homo sapiens GN=PACRGL PE=1 SV=2//5.1774e-109
110359161	123.193	46.9581	1.3915	0.0024647	0.047972	--	-//-
102084838	747.264	1620.96	-1.1172	0.0024691	0.047974	--	sp|Q0V8A3|GATL3_BOVIN GATS-like protein 3 OS=Bos taurus GN=GATSL3 PE=2 SV=1//2.65997e-169
102091346	370.465	161.213	1.2004	0.0024675	0.047974	--	sp|Q8IYW2|CFA46_HUMAN Cilia- and flagella-associated protein 46 OS=Homo sapiens GN=CFAP46 PE=2 SV=3//3.47131e-46
102097005	3584.05	1641.91	1.1262	0.0024706	0.047974	--	sp|Q2LK54|COL12_CHICK Collectin-12 OS=Gallus gallus GN=COLEC12 PE=2 SV=1//7.77062e-91
102092926	31.3007	6.89085	2.1834	0.0024729	0.047983	--	sp|Q9XSL6|ADA28_MACFA Disintegrin and metalloproteinase domain-containing protein 28 OS=Macaca fascicularis GN=ADAM28 PE=2 SV=1//0
Novel01167	339.315	99.6236	1.7681	0.0024752	0.047992	-//-	-//-
102089934	203120	510614	-1.3299	0.0024777	0.048005	--	sp|O57479|G3P_COLLI Glyceraldehyde-3-phosphate dehydrogenase OS=Columba livia GN=GAPDH PE=2 SV=3//0
110356226	184.515	593.097	-1.6845	0.0024835	0.048047	--	sp|Q5RCP8|H2B2E_PONAB Histone H2B type 2-E OS=Pongo abelii GN=HIST2H2BE PE=2 SV=3//4.62672e-61
Novel02325	122.605	48.3371	1.3428	0.0024825	0.048047	--	PREDICTED: cell adhesion molecule 4-like [Pseudopodoces humilis]
102083640	1561.16	719.082	1.1184	0.0024989	0.048282	--	sp|Q96A19|C102A_HUMAN Coiled-coil domain-containing protein 102A OS=Homo sapiens GN=CCDC102A PE=1 SV=2//0
102090554	620.221	244.26	1.3444	0.0024993	0.048282	--	sp|P29122|PCSK6_HUMAN Proprotein convertase subtilisin/kexin type 6 OS=Homo sapiens GN=PCSK6 PE=1 SV=1//0
102083775	109.6	1477.3	-3.7527	0.0025013	0.048285	--	sp|Q8C8H8|KY_MOUSE Kyphoscoliosis peptidase OS=Mus musculus GN=Ky PE=1 SV=1//0
110358553	280.136	98.3327	1.5104	0.0025045	0.048311	--	-//-
102092908	70.4585	22.7718	1.6295	0.0025148	0.048475	--	sp|Q9CX92|CXE1_MOUSE Gap junction epsilon-1 protein OS=Mus musculus GN=Gje1 PE=2 SV=1//9.6445e-96
102091171	432.787	188.804	1.1968	0.0025279	0.048691	--	sp|O60669|MOT2_HUMAN Monocarboxylate transporter 2 OS=Homo sapiens GN=SLC16A7 PE=1 SV=2//0
102095066	49363.4	23028.4	1.1	0.0025326	0.048741	--	sp|Q9N0J9|CD81_SAGOE CD81 protein OS=Saguinus oedipus GN=CD81 PE=2 SV=1//1.59026e-117
102096271	194.779	80.574	1.2735	0.0025342	0.048741	--	sp|Q8IZT8|HS3S5_HUMAN Heparan sulfate glucosamine 3-O-sulfotransferase 5 OS=Homo sapiens GN=HS3ST5 PE=1 SV=1//0
102085157	29.8456	85.6046	-1.5202	0.0025403	0.04877	--	sp|Q9BWV7|TTLL2_HUMAN Probable tubulin polyglutamylase TTLL2 OS=Homo sapiens GN=TTLL2 PE=5 SV=3//0
102089966	410.723	186.091	1.1422	0.0025405	0.04877	--	sp|Q25452|CAC1M_MUSDO Muscle calcium channel subunit alpha-1 OS=Musca domestica PE=2 SV=1//2.4725e-07
102095362	136.28	302.781	-1.1517	0.0025412	0.04877	--	sp|P29590|PML_HUMAN Protein PML OS=Homo sapiens GN=PML PE=1 SV=3//8.41482e-59
102089658	59.8544	10.3318	2.5344	0.0025494	0.048891	--	sp|O00408|PDE2A_HUMAN cGMP-dependent 3&apos;,5&apos;-cyclic phosphodiesterase OS=Homo sapiens GN=PDE2A PE=1 SV=1//5.48895e-50
102097437	240.747	99.8324	1.2699	0.0025552	0.048966	--	sp|Q5FWH3|GRHL3_MOUSE Grainyhead-like protein 3 homolog OS=Mus musculus GN=Grhl3 PE=1 SV=1//0
102083525	2087.81	4388.74	-1.0718	0.0025647	0.049113	--	sp|Q9H1K1|ISCU_HUMAN Iron-sulfur cluster assembly enzyme ISCU, mitochondrial OS=Homo sapiens GN=ISCU PE=1 SV=2//3.92046e-81
110363381	25.1352	4.30782	2.5447	0.0025802	0.049374	--	-//-
102093673	736.718	333.527	1.1433	0.0025837	0.049403	--	sp|Q8NHS3|MFSD8_HUMAN Major facilitator superfamily domain-containing protein 8 OS=Homo sapiens GN=MFSD8 PE=1 SV=1//0
110365681	211.226	74.7567	1.4985	0.0025875	0.049442	--	-//-
102085857	663.323	312.956	1.0838	0.0026048	0.049736	--	sp|P04085|PDGFA_HUMAN Platelet-derived growth factor subunit A OS=Homo sapiens GN=PDGFA PE=1 SV=1//6.31226e-85
110359810	70.3771	175.27	-1.3164	0.0026135	0.049865	--	sp|P63170|DYL1_RAT Dynein light chain 1, cytoplasmic OS=Rattus norvegicus GN=Dynll1 PE=1 SV=1//1.68688e-07
102093633	3899.29	1816.58	1.102	0.0026177	0.049873	--	sp|Q96J84|KIRR1_HUMAN Kin of IRRE-like protein 1 OS=Homo sapiens GN=KIRREL PE=1 SV=2//0
Novel00889	729.83	324.609	1.1689	0.0026172	0.049873	-//-	-//-
102096555	259.649	581.691	-1.1637	0.0026373	0.050209	--	sp|Q32PI8|RT27_BOVIN 28S ribosomal protein S27, mitochondrial OS=Bos taurus GN=MRPS27 PE=1 SV=1//1.45588e-23
110356372	9.10866	37.21	-2.0304	0.0026563	0.050534	--	-//-
102087677	1427.35	673.292	1.084	0.0026594	0.050557	--	sp|Q9BXB1|LGR4_HUMAN Leucine-rich repeat-containing G-protein coupled receptor 4 OS=Homo sapiens GN=LGR4 PE=1 SV=2//8.48322e-09
110366195	713.608	331.062	1.108	0.002667	0.050665	--	-//-
102095893	355.945	796.782	-1.1625	0.0026758	0.050796	--	sp|B5FXA0|LYRM5_TAEGU LYR motif-containing protein 5 OS=Taeniopygia guttata GN=LYRM5 PE=3 SV=1//2.8887e-47
102087195	57606.3	26086.6	1.1429	0.0026827	0.050889	--	sp|P20785|CO6A1_CHICK Collagen alpha-1(VI) chain OS=Gallus gallus GN=COL6A1 PE=2 SV=1//0
102084840	325.876	108.983	1.5802	0.0026918	0.051025	--	-//-
102094394	1024.53	469.22	1.1266	0.0026984	0.051114	--	sp|Q90932|NFIX_CHICK Nuclear factor 1 X-type OS=Gallus gallus GN=NFIX PE=2 SV=1//3.4175e-99
102093488	1454.51	3105.89	-1.0945	0.002721	0.051506	--	sp|P80912|HINT1_RABIT Histidine triad nucleotide-binding protein 1 OS=Oryctolagus cuniculus GN=HINT1 PE=1 SV=2//1.84925e-52
Novel01677	27.3543	5.19847	2.3956	0.0027236	0.051517	-//-	-//-
102085257	317.893	140.438	1.1786	0.0027341	0.051679	--	sp|O08688|CAN5_MOUSE Calpain-5 OS=Mus musculus GN=Capn5 PE=2 SV=1//0
102087363	280.225	595.136	-1.0866	0.0027471	0.051887	--	sp|P50443|S26A2_HUMAN Sulfate transporter OS=Homo sapiens GN=SLC26A2 PE=1 SV=2//0
102085394	45.7705	12.3145	1.8941	0.0027627	0.052144	--	sp|Q90923|NET3_CHICK Netrin-3 (Fragment) OS=Gallus gallus GN=NTN3 PE=2 SV=1//0
102088031	34.7224	6.86977	2.3375	0.0027874	0.052573	--	sp|A6QM00|GADL1_BOVIN Acidic amino acid decarboxylase GADL1 OS=Bos taurus GN=GADL1 PE=2 SV=2//0
102086212	1.23039	14.8757	-3.5958	0.0027968	0.052713	--	sp|Q7RTY8|TMPS7_HUMAN Transmembrane protease serine 7 OS=Homo sapiens GN=TMPRSS7 PE=2 SV=3//0
110365429	193.605	79.938	1.2762	0.0028036	0.052802	--	sp|Q14190|SIM2_HUMAN Single-minded homolog 2 OS=Homo sapiens GN=SIM2 PE=1 SV=2//2.64308e-32
110364089	1.48192	22.0423	-3.8947	0.0028063	0.052815	--	-//-
110355763	49.0857	6.53399	2.9093	0.0028096	0.05284	--	-//-
102096912	120.587	299.295	-1.3115	0.0028145	0.052893	--	sp|P80429|TRFE2_SALSA Serotransferrin-2 OS=Salmo salar GN=tf2 PE=1 SV=1//2.08585e-125
102096309	5309.86	11250.2	-1.0832	0.0028245	0.053025	--	sp|Q9H3T3|SEM6B_HUMAN Semaphorin-6B OS=Homo sapiens GN=SEMA6B PE=1 SV=4//0
110365804	184.207	74.8804	1.2987	0.0028255	0.053025	--	sp|O75916|RGS9_HUMAN Regulator of G-protein signaling 9 OS=Homo sapiens GN=RGS9 PE=1 SV=1//3.47458e-13
102091908	4026.6	8714.71	-1.1139	0.0028296	0.053027	--	sp|Q9BWH2|FUND2_HUMAN FUN14 domain-containing protein 2 OS=Homo sapiens GN=FUNDC2 PE=1 SV=2//1.51294e-56
102097525	79.0718	26.8935	1.5559	0.002829	0.053027	--	sp|P52803|EFNA5_HUMAN Ephrin-A5 OS=Homo sapiens GN=EFNA5 PE=1 SV=1//2.18837e-110
102096892	836.651	3811.48	-2.1877	0.002834	0.05307	--	sp|Q5M826|TM140_RAT Transmembrane protein 140 OS=Rattus norvegicus GN=Tmem140 PE=2 SV=1//4.15019e-25
Novel01684	3.98001	54.2362	-3.7684	0.0028492	0.053317	-//-	-//-
Novel01877	22.7781	3.8968	2.5473	0.0028538	0.053366	-//-	-//-
102083847	195.839	69.4477	1.4957	0.0028741	0.053635	--	sp|Q9W740|NOGG2_DANRE Noggin-2 OS=Danio rerio GN=nog2 PE=2 SV=1//9.45937e-46
[truncated: 267 more rows]

## Sheet: BM1vsBM2.DEG
Gene_id	readcount_BM1	readcount_BM2	log2FoldChange	pval	padj	Gene Name	Blast swiss prot
[truncated: 490 more rows]

[truncated: 2 more sheets: BM2vsBM3.DEG, BM3vsBM4]
